# Supplementary material for: Molecular dissection of colorectal cancer in pre-clinical models identifies biomarkers predicting sensitivity to EGFR inhibitors
Source: Nat Commun. 2017 Feb 10;8:14262. doi: 10.1038/ncomms14262 (PMC5309787; doi:10.1038/ncomms14262)
Supplement: Supplementary Data 1 — Clinical data of the OT cohort. [file ncomms14262-s3.xlsx]

## Sheet: Clinical data of OT cohort
Supplementary Data 1: Clinical data of the OT cohort. Worksheet 1: Detailed cohort overview. Column B lists the CRC samples, column C and D the patient derived models (PDX and PDO). Columns E-I indicate tumour origin, sex, tumour stages, tumour purity and if neoadjuvant treatment was used. Worksheet 2: OT-Cohort summary.
Patient	Sample ID	PDX	PDO	Tumor origin	Gender	Staging	Neoadjuvant treatment	Tumor Purity
100	100_MET	100_MET_XEN		Colon	f	IVA	no	50
101	101_MET			Colon	f	IVA	no	50
102	102_MET	102_MET_XEN		Colon	f	IVA	no	50
103	103_MET			Colon	m	IVA	no	60
104	104_T			Colon	m	IIB	no	30
105	105_T			Colon	m	IIIB	no	80
106	106_T	106_T_XEN		Colon	f	I	no	65
108	108_T	108_T_XEN	108_T_XEN_CELL	Colon	m	IIIB	no	80
109	109_T	109_T_XEN		Colon	m	IIIB	no	40
111	111_T	111_T_XEN		Colon	m	IVB	no	65
112	112_T			Colon	f	I	no	60
113	113_T			Rectum	m	IIIB	no	45
114	114_T	114_T_XEN	114_T_XEN_CELL	Colon	f	IVA	no	65
115	115_T			Colon	f	I	no	30
116	116_T	116_T_XEN	116_T_XEN_CELL	Colon	m	IIA	no	75
118	118_MET		118_MET_CELL	Colon	m	IVA	no	50
	118_T1	118_T1_XEN						65
	118_T2							85
123	123_T			Colon	m	IIIB	no	50
128	128_T	128_T_XEN		Rectum	f	IIIB	yes	--
132	132_T			Colon + Rectum	m	IIIB	no	65
133	133_T			Colon	m	IIIC	no	65
134	134_T			Rectum	m	IIIB	no	75
135	135_T	135_T_XEN		Colon	m	IIIB	no	50
139	139_MET	139_MET_XEN		Colon	m	IVA	no	--
142	142_T			Colon	f	IIIA	no	60
148	148_T			Rectum	m	I	no	40
150	150_MET1	150_MET1_XEN1		Colon	f	IVB	no
		150_MET1_XEN2
		150_MET1_XEN3
		150_MET1_XEN4
		150_MET1_XEN5
150	150_MET2	150_MET2_XEN						35
151	151_METa	151_MET_XEN	151_MET_CELL1	Colon	m	IVA	no	40
	151_METb							40
152	152_T		152_T_CELL	Rectum	m	IVA	no	55
153	153_T			Colon	m	I	no	45
154	154_MET	154_MET_XEN		Rectum	m	IVA	no	50
155	155_T	155_T_XEN	155_T_XEN_CELL	Colon	m	IIIC	no	50
157	157_T	157_T_XEN		Colon	f	IIA	no	60
159	159_T	159_T_XEN		Colon	f	IIIB	no	50
			159_T_CELL
160	160_T			Colon	m	IIA	no	75
161	161_T	161_T_XEN	161_T_XEN_CELL	Colon	f	I	no	70
162	162_T		162_T_CELL	Colon	f	IIA	no	60
163	163_T		163_T_CELL	Colon	f	I	no	70
164	164_T			Colon	f	I	no	60
165	165_T		165_T_CELL	Colon	m	IVB	no	65
167	167_T			Colon	m	IIIB	no	40
168	168_T			Rectum	f	IIA	no	45
170	170_T1			Colon	m	IVA	no	50
	170_T2		170_T2_CELL					55
171	171_MET1	171_MET1_XEN		Colon	m	IVA	no	40
	171_MET2	171_MET2_XEN						40
172	172_T			Rectum	f	IIIB	no	70
175	175_T			Colon	f	IIIA	no	45
176	176_T			Rectum	f	IIIB	no	40
181	181_T	181_T_XEN		Colon	m	IIA	no	40
183	183_T	183_T_XEN		Rectum	f	I	no	40
184	184_T	184_T_XEN		Rectum	m	IIA	yes	--
185	185_T		185_T_CELL	Rectum	m	I	no	45
189	189_T			Colon	f	IIA	no	45
190	190_T	190_T_XEN		Colon	m	IIA	no	70
			190_T_CELL
191	191_T	191_T_XEN		Colon	m	IIA	no	75
193	193_T			Colon	f	I	no	45
194	194_T			Colon	f	I	no	45
195	195_T		195_T_CELL2	Colon	f	IVA	no	80
196	196_T			Colon	f	IIA	no	40
201	201_T2			Colon	f	IIA	no	50
202	202_T			Rectum	m	IIA	no	80
206	206_T			Rectum	f	IVB	no	70
208	208_MET1	208_MET1_XEN		Rectum	f	IVA	no	20
	208_MET2	208_MET2_XEN
	208_T
209	209_MET2	209_MET2_XEN		Rectum	m	IVA	no	30
			209_MET2_CELL
	209_T2	209_T2_XEN
			209_T2_CELL
210	210_T			Rectum	m	IIA	no	55
212	212_T	212_T_XEN		Colon	f	IVB	no	60
215	215_T			Colon	m	IIA	no	60
216	216_T	216_T_XEN		Colon	f	IVA	no	30
			216_T_CELL
227	227_T	227_T_XEN		Colon	f	IVA	no	70
			227_T_CELL
230	230_T	230_T_XEN		Colon	f	I	no	20
233	233_MET			Colon	m	IVB	no	70
234	234_T	234_T_XEN		Colon	f	I	no	45
			234_T_CELL
235	235_MET			Colon	m	IVA	no	45
238	238_T	238_T_XEN		Colon	f	IIA	no	40
			238_T_CELL
239	239_T		239_T_CELL	Colon	m	IVB	no	30
250	250_T		250_T_CELL	Colon	m	IIIA	no	50
257	257_T			Colon	m	IIIB	no	30
259	259_T	259_T_XEN		Colon	m	IVA	no	--
261	261_T	261_T_XEN		Colon	f	I	no	70
			261_T_CELL
269	269_T		269_T_CELL	Colon	f	IIIB	no	70
273	273_T	273_T_XEN		Colon	m	IIA	no	40
276	276_T		276_T_CELL	Colon	m	IIIC	no	25
277	277_MET	277_MET_XEN		Colon	m	IVA	no	50
278	278_T	278_T_XEN		Colon	m	IIB	no	50
		278_T_CELL_XEN	278_T_CELL
280	280_T	280_T_XEN		Colon	f	IIIB	no	--
281	281_T		281_T_CELL	Colon	m	IIA	no	--
283	283_T	283_T_XEN		Colon	m	IIIC	no	35
286	286_T		286_T_CELL	Colon	m	I	no	80
288	288_MET		288_MET_CELL	Colon	f	IVB	no	50
289	289_T	289_T_XEN		Colon	m	IVB	no	75
292	292_MET		292_MET_CELL	Colon	m	IVA	no	80
299	299_T1	299_T1_XEN		Colon	m	IIA	no	--
			299_T1_CELL
300	300_T		300_T_CELL	Colon	m	IVA	no	55
302	302_MET	302_MET_XEN		Colon	f	IVA	no	--
		302_MET_CELL_XEN	302_MET_CELL
315	315_MET		315_MET_CELL	Colon	m	IVA	no	85
319	319_T		319_T_CELL	Colon	m	IIA	no	55
320	320_T	320_T_XEN		Colon	m	IVA	no	80
323	323_T	323_T_XEN		Colon	m	I	no	60
			323_T_CELL
326	326_T		326_T_CELL	Colon	m	IIA	no	--
327	327_T	327_T_XEN		Colon	f	IIA	no	40
			327_T_CELL
329	329_T			Colon + Rectum	m	IIIC	yes	70
330	330_T		330_T_CELL	Colon	m	IIIB	no	70
347	347_MET2		347_MET2_CELL	Rectum	m	IVA	yes	70
347	347_MET3		347_MET3_CELL					--
351	351_MET		351_MET_CELL	Colon	f	IVA	no	50
351	351_T							--
352	352_MET	352_MET_XEN		Colon	f	IVA	no	40
			352_MET_CELL
353	353_T	353_T_XEN		Colon	m	IIIB	no	--
364	364_MET		364_MET_CELL	Colon	m	IVA	no	80
372	372_T1	372_T1_XEN		Colon	f	IIA	no	60

## Sheet: Summary
Supplementary Data 1: Clinical data of the OT cohort. Worksheet 1: Detailed cohort overview. Column B lists the CRC samples, column C and D the patient derived models (PDX and PDO). Columns E-I indicate tumour origin, sex, tumour stages, tumour purity and if neoadjuvant treatment was used. Worksheet 2: OT-Cohort summary.
Non-invasive			Lymphatic spread		Hematogenous spread		total
T stage	N stage	N	N stage	n	M stage	n	n
1	N0	4	N 1/2	0	M1	0	4
2	N0	14	N 1/2	2	M1	0	16
3	N0	23	N 1/2	23	M1	10	56
4	N0	2	N 1/2	3	M1	8	13
Total		43		28		18	87
