# Supplementary material for: Molecular dissection of colorectal cancer in pre-clinical models identifies biomarkers predicting sensitivity to EGFR inhibitors
Source: Nat Commun. 2017 Feb 10;8:14262. doi: 10.1038/ncomms14262 (PMC5309787; doi:10.1038/ncomms14262)
Supplement: Supplementary Data 8 — Summary of SciClone clonality analysis. [file ncomms14262-s10.xlsx]

## Sheet: SciClone_Summary
Supplementary Data 8: Summary of SciClone clonality analysis. For each compared duo/trio of patient/PDX/PDO we indicate the number of clusters (column d) and the number of total mutations used for one analysis (column e). For each cluster the size and mean allele frequency are listed from column F onwards.
Sample	Type	Analysis comparison	Number clusters	Mutations used in SciClone analysis	Number mutations cluster 1	Mean allele frequency cluster 1	Number mutations cluster 2	Mean allele frequency cluster 2	Number mutations cluster 3	Mean allele frequency cluster 3	Number mutations cluster 4	Mean allele frequency cluster 4	Number mutations cluster 5	Mean allele frequency cluster 5	Number mutations cluster 6	Mean allele frequency cluster 6	Number mutations cluster 7	Mean allele frequency cluster 7	Number mutations cluster 8	Mean allele frequency cluster 8	Number mutations cluster 9	Mean allele frequency cluster 9	Number mutations cluster 10	Mean allele frequency cluster 10
106_T:106_T_XEN	PDX	Duo	3	311	238	39.3834	53	36.859	20	0.737815	0	0	0	0	0	0	0	0	0	0	0	0	0	0
106_T:106_T_XEN	Patient	Duo	3	311	238	30.7788	53	3.28984	20	26.2023	0	0	0	0	0	0	0	0	0	0	0	0	0	0
109_T:109_T_XEN	Patient	Duo	3	18	3	0	7	13.0863	8	2.58683	0	0	0	0	0	0	0	0	0	0	0	0	0	0
109_T:109_T_XEN	PDX	Duo	3	18	3	54.0194	7	37.3941	8	15.3852	0	0	0	0	0	0	0	0	0	0	0	0	0	0
116_T:116_T_XEN:116_T_XEN_CELL	PDX	Trio	3	107	3	47.985	4	32.2175	100	22.4457	0	0	0	0	0	0	0	0	0	0	0	0	0	0
116_T:116_T_XEN:116_T_XEN_CELL	PDO	Trio	3	107	3	52.9273	4	31.632	100	0.0752913	0	0	0	0	0	0	0	0	0	0	0	0	0	0
116_T:116_T_XEN:116_T_XEN_CELL	Patient	Trio	3	107	3	39.8969	4	39.6923	100	0.321684	0	0	0	0	0	0	0	0	0	0	0	0	0	0
118_MET:118_MET_CELL	PDO	Duo	3	25	6	47.302	16	19.9471	3	0	0	0	0	0	0	0	0	0	0	0	0	0	0	0
118_MET:118_MET_CELL	Patient	Duo	3	25	6	22.5061	16	0.581714	3	0.0681663	0	0	0	0	0	0	0	0	0	0	0	0	0	0
155_T:155_T_XEN:155_T_XEN_CELL	PDX	Trio	3	23	10	35.0517	3	30.5628	10	0	0	0	0	0	0	0	0	0	0	0	0	0	0	0
155_T:155_T_XEN:155_T_XEN_CELL	Patient	Trio	3	23	10	23.833	3	0.680272	10	4.46529	0	0	0	0	0	0	0	0	0	0	0	0	0	0
155_T:155_T_XEN:155_T_XEN_CELL	PDO	Trio	3	23	10	48.9075	3	0	10	12.1428	0	0	0	0	0	0	0	0	0	0	0	0	0	0
157_T:157_T_XEN	PDX	Duo	4	215	163	48.0045	29	48.2507	13	0.192308	10	16.5151	0	0	0	0	0	0	0	0	0	0	0	0
157_T:157_T_XEN	Patient	Duo	4	215	163	27.2088	29	0.0633191	13	19.8129	10	3.2727	0	0	0	0	0	0	0	0	0	0	0	0
159_T:159_T_XEN:159_T_CELL	PDO	Trio	6	43	8	58.2037	11	38.6994	3	49.4517	4	0.866251	5	27.2534	12	4.37021	0	0	0	0	0	0	0	0
159_T:159_T_XEN:159_T_CELL	PDX	Trio	6	43	8	35.5728	11	47.3469	3	25.765	4	38.6614	5	0	12	13.1333	0	0	0	0	0	0	0	0
159_T:159_T_XEN:159_T_CELL	Patient	Trio	6	43	8	10.4587	11	20.2412	3	26.3172	4	0	5	7.34739	12	2.32097	0	0	0	0	0	0	0	0
161_T:161_T_XEN:161_T_XEN_CELL	PDX	Trio	4	24	5	10.1972	3	23.1079	12	13.5004	4	18.2081	0	0	0	0	0	0	0	0	0	0	0	0
161_T:161_T_XEN:161_T_XEN_CELL	PDO	Trio	4	24	5	25.1895	3	4.90472	12	31.1104	4	0	0	0	0	0	0	0	0	0	0	0	0	0
161_T:161_T_XEN:161_T_XEN_CELL	Patient	Trio	4	24	5	26.9633	3	16.4046	12	17.7195	4	2.18447	0	0	0	0	0	0	0	0	0	0	0	0
162_T:162_T_CELL	PDO	Duo	2	29	23	46.6227	6	23.9525	0	0	0	0	0	0	0	0	0	0	0	0	0	0	0	0
162_T:162_T_CELL	Patient	Duo	2	29	23	27.9182	6	8.40246	0	0	0	0	0	0	0	0	0	0	0	0	0	0	0	0
165_T:165_T_CELL	PDO	Duo	5	52	4	38.4818	15	45.1257	26	0.169223	4	24.2713	3	0	0	0	0	0	0	0	0	0	0	0
165_T:165_T_CELL	Patient	Duo	5	52	4	37.4249	15	0.0952381	26	33.9951	4	0	3	17.5322	0	0	0	0	0	0	0	0	0	0
170_T2:170_T2_CELL	Patient	Duo	6	49	6	25.0138	19	17.2904	3	9.15285	8	18.3436	7	0.250627	6	10.6878	0	0	0	0	0	0	0	0
170_T2:170_T2_CELL	PDO	Duo	6	49	6	61.9127	19	45.5844	3	32.7403	8	25.5127	7	15.96	6	3.37651	0	0	0	0	0	0	0	0
171_MET1:171_MET1_XEN	Patient	Duo	5	33	14	21.5927	5	13.7046	3	0	7	15.7444	4	6.63864	0	0	0	0	0	0	0	0	0	0
171_MET1:171_MET1_XEN	PDX	Duo	5	33	14	46.9572	5	24.4034	3	23.1898	7	12.6404	4	0.466418	0	0	0	0	0	0	0	0	0	0
171_MET2:171_MET2_XEN	PDX	Duo	3	48	34	35.7073	9	19.1615	5	0	0	0	0	0	0	0	0	0	0	0	0	0	0	0
171_MET2:171_MET2_XEN	Patient	Duo	3	48	34	15.1612	9	0	5	13.1975	0	0	0	0	0	0	0	0	0	0	0	0	0	0
183_T:183_T_XEN	PDX	Duo	2	148	131	36.4105	17	25.9236	0	0	0	0	0	0	0	0	0	0	0	0	0	0	0	0
183_T:183_T_XEN	Patient	Duo	2	148	131	19.1135	17	0	0	0	0	0	0	0	0	0	0	0	0	0	0	0	0	0
190_T:190_T_XEN:190_T_CELL	PDO	Trio	4	25	3	39.4565	10	44.1362	3	13.8441	9	9.22169	0	0	0	0	0	0	0	0	0	0	0	0
190_T:190_T_XEN:190_T_CELL	PDX	Trio	4	25	3	55.2361	10	45.5427	3	16.231	9	20.7649	0	0	0	0	0	0	0	0	0	0	0	0
190_T:190_T_XEN:190_T_CELL	Patient	Trio	4	25	3	48.7695	10	26.7829	3	22.5907	9	5.61818	0	0	0	0	0	0	0	0	0	0	0	0
191_T:191_T_XEN	PDX	Duo	3	47	39	35.0457	5	17.4071	3	0	0	0	0	0	0	0	0	0	0	0	0	0	0	0
191_T:191_T_XEN	Patient	Duo	3	47	39	36.2815	5	4.72364	3	14.355	0	0	0	0	0	0	0	0	0	0	0	0	0	0
195_T:195_T_CELL2	PDO	Duo	2	11	7	34.2804	4	13.5888	0	0	0	0	0	0	0	0	0	0	0	0	0	0	0	0
195_T:195_T_CELL2	Patient	Duo	2	11	7	34.3997	4	11.7289	0	0	0	0	0	0	0	0	0	0	0	0	0	0	0	0
209_MET2_XEN:209_MET2_CELL	PDX	Duo	9	137	8	37.8984	25	49.3241	16	35.2936	10	51.8507	15	20.9934	4	22.8654	14	6.07882	29	16.8279	16	0	0	0
209_MET2_XEN:209_MET2_CELL	PDO	Duo	9	137	8	59.7268	25	47.4223	16	46.2199	10	0.173913	15	46.3726	4	34.0498	14	17.8084	29	0.260465	16	0	0	0
212_T:212_T_XEN	PDX	Duo	2	61	58	29.2897	3	24.2286	0	0	0	0	0	0	0	0	0	0	0	0	0	0	0	0
212_T:212_T_XEN	Patient	Duo	2	61	58	24.4731	3	0	0	0	0	0	0	0	0	0	0	0	0	0	0	0	0	0
234_T:234_T_XEN:234_T_CELL	PDO	Trio	6	79	13	55.0312	16	39.8098	6	42.3771	4	47.1167	36	17.4098	4	0	0	0	0	0	0	0	0	0
234_T:234_T_XEN:234_T_CELL	PDX	Trio	6	79	13	55.4415	16	41.6927	6	38.2165	4	0	36	15.8649	4	29.586	0	0	0	0	0	0	0	0
234_T:234_T_XEN:234_T_CELL	Patient	Trio	6	79	13	22.7129	16	19.5115	6	1.67169	4	10.9662	36	1.14561	4	3.06122	0	0	0	0	0	0	0	0
238_T:238_T_XEN:238_T_CELL	PDO	Trio	8	56	4	58.2493	3	27.7548	4	43.3517	5	10.5496	11	18.6186	3	12.942	19	0	7	18.6528	0	0	0	0
238_T:238_T_XEN:238_T_CELL	Patient	Trio	8	56	4	21.4258	3	39.6469	4	16.2162	5	19.9154	11	12.394	3	0	19	0.15874	7	2.57638	0	0	0	0
238_T:238_T_XEN:238_T_CELL	PDX	Trio	8	56	4	57.187	3	32.0753	4	22.7375	5	25.1203	11	4.55241	3	17.5544	19	17.9907	7	0.120048	0	0	0	0
261_T:261_T_XEN:261_T_CELL	PDX	Trio	5	1289	639	33.9674	145	35.7894	132	36.6107	78	2.53452	295	3.06625	0	0	0	0	0	0	0	0	0	0
261_T:261_T_XEN:261_T_CELL	Patient	Trio	5	1289	639	34.5852	145	3.46897	132	0.298829	78	26.2747	295	1.16038	0	0	0	0	0	0	0	0	0	0
261_T:261_T_XEN:261_T_CELL	PDO	Trio	5	1289	639	44.2491	145	45.1678	132	0.076233	78	2.42894	295	22.8965	0	0	0	0	0	0	0	0	0	0
269_T:269_T_CELL	Patient	Duo	6	159	6	0.456621	59	31.3343	13	0.751975	23	1.14728	15	18.3114	43	1.56489	0	0	0	0	0	0	0	0
269_T:269_T_CELL	PDO	Duo	6	159	6	56.6889	59	45.239	13	42.8756	23	28.313	15	0	43	15.8244	0	0	0	0	0	0	0	0
278_T:278_T_CELL_XEN:278_T_CELL	PDO	Trio	3	922	564	43.7192	239	5.01692	119	6.86914	0	0	0	0	0	0	0	0	0	0	0	0	0	0
278_T:278_T_CELL_XEN:278_T_CELL	PDX	Trio	3	922	564	33.5396	239	32.7236	119	0.191901	0	0	0	0	0	0	0	0	0	0	0	0	0	0
278_T:278_T_CELL_XEN:278_T_CELL	Patient	Trio	3	922	564	17.3839	239	0.310222	119	16.2641	0	0	0	0	0	0	0	0	0	0	0	0	0	0
278_T:278_T_XEN:278_T_CELL	PDX	Trio	3	893	492	32.7419	272	30.975	129	0.192632	0	0	0	0	0	0	0	0	0	0	0	0	0	0
278_T:278_T_XEN:278_T_CELL	PDO	Trio	3	893	492	43.9445	272	2.4079	129	9.83963	0	0	0	0	0	0	0	0	0	0	0	0	0	0
278_T:278_T_XEN:278_T_CELL	Patient	Trio	3	893	492	17.3624	272	0.250844	129	16.2779	0	0	0	0	0	0	0	0	0	0	0	0	0	0
292_MET:292_MET_CELL	Patient	Duo	2	16	9	16.0193	7	6.19771	0	0	0	0	0	0	0	0	0	0	0	0	0	0	0	0
292_MET:292_MET_CELL	PDO	Duo	2	16	9	45.1391	7	19.3805	0	0	0	0	0	0	0	0	0	0	0	0	0	0	0	0
299_T1_XEN:299_T1_CELL	PDO	Duo	3	1083	842	47.3095	75	5.25868	166	23.1789	0	0	0	0	0	0	0	0	0	0	0	0	0	0
299_T1_XEN:299_T1_CELL	PDX	Duo	3	1083	842	33.4401	75	26.5496	166	2.60445	0	0	0	0	0	0	0	0	0	0	0	0	0	0
300_T:300_T_CELL	Patient	Duo	6	105	7	29.2044	12	24.663	6	0.456121	21	2.2189	49	2.06067	10	15.4033	0	0	0	0	0	0	0	0
300_T:300_T_CELL	PDO	Duo	6	105	7	55.703	12	42.5684	6	40.6256	21	25.0226	49	16.4251	10	0	0	0	0	0	0	0	0	0
302_MET_CELL_XEN:302_MET_CELL	PDO	Duo	3	169	82	47.6622	18	0	69	20.5664	0	0	0	0	0	0	0	0	0	0	0	0	0	0
302_MET_CELL_XEN:302_MET_CELL	PDX	Duo	3	169	82	37.8408	18	30.1442	69	7.07343	0	0	0	0	0	0	0	0	0	0	0	0	0	0
302_MET_XEN:302_MET_CELL	PDX	Duo	4	162	4	0.657895	69	38.2043	37	23.4079	52	4.80347	0	0	0	0	0	0	0	0	0	0	0	0
302_MET_XEN:302_MET_CELL	PDO	Duo	4	162	4	66.3093	69	47.399	37	1.95592	52	21.5538	0	0	0	0	0	0	0	0	0	0	0	0
315_MET:315_MET_CELL	Patient	Duo	6	86	9	52.747	7	40.6061	13	25.1858	9	3.72859	7	0	41	11.5165	0	0	0	0	0	0	0	0
315_MET:315_MET_CELL	PDO	Duo	6	86	9	64.2917	7	46.3344	13	30.6871	9	38.8375	7	25.4144	41	17.9769	0	0	0	0	0	0	0	0
320_T:320_T_XEN	Patient	Duo	10	113	7	48.3149	3	5.53855	11	44.8316	7	55.3112	4	20.8324	6	33.8103	8	0.770873	8	38.7164	10	22.8813	49	1.80581
320_T:320_T_XEN	PDX	Duo	10	113	7	57.7401	3	65.4675	11	42.1145	7	26.0986	4	46.3002	6	31.1409	8	42.4084	8	15.2628	10	0.47619	49	19.6263
323_T:323_T_XEN:323_T_CELL	PDX	Trio	7	412	6	74.6077	54	36.1779	10	41.3767	15	0	21	0.289988	273	21.4389	33	1.85401	0	0	0	0	0	0
323_T:323_T_XEN:323_T_CELL	Patient	Trio	7	412	6	0	54	28.6638	10	0.0442478	15	0.152128	21	26.0704	273	0.0982054	33	1.85565	0	0	0	0	0	0
323_T:323_T_XEN:323_T_CELL	PDO	Trio	7	412	6	0	54	46.5346	10	49.7285	15	47.0182	21	0.0457875	273	0.0827043	33	19.3495	0	0	0	0	0	0
327_T:327_T_XEN:327_T_CELL	PDO	Trio	5	1096	519	46.8735	296	38.9834	231	0.0901176	29	23.0873	21	7.13149	0	0	0	0	0	0	0	0	0	0
327_T:327_T_XEN:327_T_CELL	Patient	Trio	5	1096	519	22.2305	296	3.32477	231	1.67907	29	6.20842	21	10.426	0	0	0	0	0	0	0	0	0	0
327_T:327_T_XEN:327_T_CELL	PDX	Trio	5	1096	519	34.2293	296	0	231	29.5664	29	9.80562	21	0.887878	0	0	0	0	0	0	0	0	0	0
330_T:330_T_CELL	Patient	Duo	6	78	21	30.3981	9	40.7734	9	0.845121	4	28.4628	3	29.967	32	2.11349	0	0	0	0	0	0	0	0
330_T:330_T_CELL	PDO	Duo	6	78	21	48.9183	9	40.3717	9	48.1624	4	31.2618	3	0	32	19.0769	0	0	0	0	0	0	0	0
347_MET2:347_MET2_CELL	PDO	Duo	5	81	48	48.2913	6	41.7909	3	26.2443	8	0	16	15.0857	0	0	0	0	0	0	0	0	0	0
347_MET2:347_MET2_CELL	Patient	Duo	5	81	48	33.211	6	0.362351	3	1.08329	8	16.027	16	2.32043	0	0	0	0	0	0	0	0	0	0
347_MET2:347_MET3_CELL	PDO	Duo	4	93	30	51.3331	20	39.621	11	9.3082	32	18.9178	0	0	0	0	0	0	0	0	0	0	0	0
347_MET2:347_MET3_CELL	Patient	Duo	4	93	30	35.0655	20	29.2237	11	20.5109	32	1.52308	0	0	0	0	0	0	0	0	0	0	0	0
351_MET:351_MET_CELL	Patient	Duo	3	17	7	28.4568	4	21.322	6	5.53788	0	0	0	0	0	0	0	0	0	0	0	0	0	0
351_MET:351_MET_CELL	PDO	Duo	3	17	7	55.1216	4	47.0439	6	23.4086	0	0	0	0	0	0	0	0	0	0	0	0	0	0
352_MET:352_MET_XEN:352_MET_CELL	Patient	Trio	8	81	5	12.1714	16	10.8326	12	10.3063	5	10.5657	5	10.563	4	3.00597	16	0.115741	18	1.42276	0	0	0	0
352_MET:352_MET_XEN:352_MET_CELL	PDX	Trio	8	81	5	51.7187	16	41.3909	12	23.8063	5	38.9688	5	11.0767	4	14.8921	16	20.0824	18	2.50007	0	0	0	0
352_MET:352_MET_XEN:352_MET_CELL	PDO	Trio	8	81	5	52.3358	16	49.009	12	49.1242	5	32.1953	5	46.6713	4	18.3974	16	0.0892857	18	17.6716	0	0	0	0
364_MET:364_MET_CELL	PDO	Duo	4	20	4	50.8546	3	46.9509	4	38.0543	9	20.3402	0	0	0	0	0	0	0	0	0	0	0	0
364_MET:364_MET_CELL	Patient	Duo	4	20	4	35.2993	3	3.4361	4	0	9	2.52193	0	0	0	0	0	0	0	0	0	0	0	0
372_T1:372_T1_XEN	PDX	Duo	4	4966	9	100	2351	44.4798	1626	42.777	980	0	0	0	0	0	0	0	0	0	0	0	0	0
372_T1:372_T1_XEN	Patient	Duo	4	4966	9	28.1035	2351	23.1221	1626	0.423383	980	21.9157	0	0	0	0	0	0	0	0	0	0	0	0
