# Supplementary material for: Molecular dissection of colorectal cancer in pre-clinical models identifies biomarkers predicting sensitivity to EGFR inhibitors
Source: Nat Commun. 2017 Feb 10;8:14262. doi: 10.1038/ncomms14262 (PMC5309787; doi:10.1038/ncomms14262)
Supplement: Supplementary Data 9 — Assignment of OT samples to molecular groups. [file ncomms14262-s11.xlsx]

## Sheet: 3main and 6subgroups of patient
Supplementary Data 9: Assignment of OT samples to molecular groups Worksheet 1: Classification of the primary and metastatic samples in the three main OT molecular groups (ECM/EMT, ASCL2/MYC, Entero/Goblets) and six subgroups (A-F) as well as the assignment to the consensus classification of Guinney et al., 2015 (CMS1-4). Worksheets 2 and 3: Classification of the PDO (worksheet 2) and PDX (worksh…
Sample	Oncotrack		Guinney et al 2015
	cluster.3	cluster.6	RF.predictedCMS	SSP.predictedCMS
100_MET	Entero/Goblets	A	CMS4	CMS2
101_MET	ASCL2/MYC	B	N/A	CMS2
102_MET	ECM/EMT	C	CMS4	N/A
103_MET	ECM/EMT	A	CMS4	CMS4
105_T	ASCL2/MYC	B	CMS2	CMS2
106_T	Entero/Goblets	D	CMS1	CMS1
108_T	ASCL2/MYC	B	CMS2	CMS2
109_T	ECM/EMT	A	CMS4	CMS4
111_T	Entero/Goblets	F	CMS3	N/A
112_T	Entero/Goblets	D	CMS4	N/A
113_T	Entero/Goblets	F	CMS3	CMS3
114_T	ASCL2/MYC	B	CMS2	CMS2
116_T	ASCL2/MYC	B	CMS2	CMS2
118_MET	ASCL2/MYC	B	N/A	CMS2
118_T1	ASCL2/MYC	B	CMS3	CMS2
118_T2	ASCL2/MYC	E	CMS2	CMS2
123_T	ECM/EMT	A	CMS4	CMS4
132_T	ASCL2/MYC	B	CMS2	CMS2
133_T	ASCL2/MYC	B	CMS2	CMS2
134_T	ECM/EMT	A	CMS4	N/A
135_T	ECM/EMT	C	CMS4	CMS1
142_T	ECM/EMT	C	CMS4	CMS4
148_T	Entero/Goblets	A	CMS4	CMS4
151_METa	ECM/EMT	C	CMS4	CMS4
151_METb	ECM/EMT	C	CMS4	CMS4
152_T	ASCL2/MYC	B	CMS2	CMS2
153_T	ASCL2/MYC	B	CMS4	CMS2
154_MET	ECM/EMT	A	CMS4	CMS4
155_T	ECM/EMT	A	CMS4	CMS4
157_T	Entero/Goblets	D	CMS1	CMS1
159_T	ECM/EMT	A	CMS4	N/A
160_T	ASCL2/MYC	B	CMS2	CMS2
161_T	Entero/Goblets	F	CMS3	CMS3
162_T	Entero/Goblets	D	CMS4	CMS2
163_T	ASCL2/MYC	B	CMS2	CMS2
164_T	Entero/Goblets	D	CMS3	N/A
165_T	Entero/Goblets	B	CMS1	CMS2
167_T	ECM/EMT	A	CMS4	CMS4
168_T	ECM/EMT	C	CMS4	CMS4
170_T1	ECM/EMT	A	CMS4	CMS4
170_T2	ECM/EMT	A	CMS4	CMS4
171_MET1	ECM/EMT	A	CMS4	CMS4
171_MET2	Entero/Goblets	D	N/A	N/A
172_T	Entero/Goblets	B	N/A	CMS2
175_T	ECM/EMT	C	CMS4	CMS4
176_T	Entero/Goblets	D	CMS3	CMS1
181_T	Entero/Goblets	F	CMS3	CMS2
183_T	Entero/Goblets	F	CMS3	N/A
185_T	Entero/Goblets	F	CMS3	CMS3
189_T	Entero/Goblets	D	CMS3	CMS3
190_T	ECM/EMT	A	N/A	CMS2
191_T	ASCL2/MYC	B	CMS4	CMS2
193_T	Entero/Goblets	F	CMS3	CMS2
194_T	Entero/Goblets	D	CMS1	N/A
195_T	ECM/EMT	A	CMS4	N/A
196_T	Entero/Goblets	D	CMS1	CMS1
201_T2	ASCL2/MYC	B	CMS2	CMS2
202_T	ASCL2/MYC	B	CMS2	CMS2
206_T	ASCL2/MYC	E	CMS2	CMS2
210_T	Entero/Goblets	F	CMS3	CMS2
212_T	ECM/EMT	C	CMS4	CMS4
215_T	ASCL2/MYC	B	CMS2	CMS2
227_T	ASCL2/MYC	B	CMS3	CMS2
233_MET	ECM/EMT	A	CMS4	CMS2
234_T	Entero/Goblets	D	CMS2	CMS2
235_MET	ASCL2/MYC	B	N/A	CMS2
238_T	Entero/Goblets	F	CMS3	CMS3
250_T	ECM/EMT	A	CMS4	CMS4
261_T	Entero/Goblets	F	CMS3	N/A
269_T	Entero/Goblets	D	N/A	N/A
273_T	Entero/Goblets	F	CMS2	CMS2
277_MET	ASCL2/MYC	B	N/A	CMS2
278_T	Entero/Goblets	D	CMS1	N/A
286_T	ASCL2/MYC	E	CMS2	CMS2
288_MET	ASCL2/MYC	B	CMS2	CMS2
289_T	Entero/Goblets	F	CMS3	N/A
292_MET	ASCL2/MYC	E	CMS2	CMS2
300_T	ASCL2/MYC	E	CMS3	CMS2
315_MET	ECM/EMT	A	CMS4	N/A
319_T	ASCL2/MYC	B	CMS2	CMS2
320_T	Entero/Goblets	F	CMS1	CMS3
323_T	Entero/Goblets	F	CMS3	N/A
327_T	Entero/Goblets	D	CMS1	CMS1
329_T	ASCL2/MYC	E	CMS3	CMS2
330_T	ASCL2/MYC	E	CMS2	CMS2
347_MET2	ASCL2/MYC	B	CMS2	CMS2
351_MET	Entero/Goblets	D	CMS1	CMS1
352_MET	Entero/Goblets	D	CMS3	N/A
364_MET	ASCL2/MYC	E	CMS3	CMS2
372_T1	Entero/Goblets	D	CMS1	CMS1

## Sheet: NMF groups of PDO
Supplementary Table 9: Assignment of OT samples to molecular groups Worksheet 1: Classification of the primary and metastatic samples in the three main OT molecular groups (ECM/EMT, ASCL2/MYC, Entero/Goblets) and six subgroups (A-F) as well as the assignment to the consensus classification of Guinney et al., 2015 (CMS1-4). Worksheets 2 and 3: Classification of the PDO (worksheet 2) and PDX (works…
PDO				Patient
Sample	OncoTrack	Guinney et al 2015		Sample	OncoTrack
	NMF PDO	RF.predictedCMS	SSP.predictedCMS		Patient_groups_3	Patient_groups_6
108_T_XEN_CELL	b	CMS2	CMS2	108_T	ASCL2/MYC	B
114_T_XEN_CELL	b	CMS2	CMS2	114_T	ASCL2/MYC	B
116_T_XEN_CELL	b	CMS3	CMS2	116_T	ASCL2/MYC	B
118_MET_CELL	b	NA	CMS2	118_MET	ASCL2/MYC	B
151_MET_CELL1	a	NA	CMS2	151_METa	ECM/EMT	C
152_T_CELL	b	CMS2	CMS2	152_T	ASCL2/MYC	B
155_T_XEN_CELL	a	CMS2	CMS2	155_T	ECM/EMT	A
162_T_CELL	a	NA	CMS2	162_T	Entero/Goblets	D
163_T_CELL	a	NA	CMS2	163_T	ASCL2/MYC	B
165_T_CELL	b	CMS3	CMS3	165_T	Entero/Goblets	B
170_T2_CELL	b	CMS2	CMS2	170_T2	ECM/EMT	A
185_T_CELL	b	CMS1,CMS3	CMS2	185_T	Entero/Goblets	F
190_T_CELL	b	NA	CMS2	190_T	ECM/EMT	A
195_T_CELL2	a	NA	CMS2	195_T	ECM/EMT	A
209_MET2_CELL	b	NA	CMS2	209_T1	-	-
209_T2_CELL	a	NA	CMS2	209_T1	-	-
216_T_CELL	a	CMS2	CMS2	216_T	-	-
227_T_CELL	a	CMS2	CMS2	227_T	ASCL2/MYC	B
234_T_CELL	a	CMS2	CMS2	234_T	Entero/Goblets	D
238_T_CELL	a	NA	CMS2	238_T	Entero/Goblets	F
239_T_CELL	b	CMS2	CMS2	239_T	-	-
250_T_CELL	a	CMS2	CMS2	250_T	ECM/EMT	A
261_T_CELL	b	CMS1	CMS3	261_T	Entero/Goblets	F
269_T_CELL	b	NA	CMS2	269_T	Entero/Goblets	D
276_T_CELL	a	CMS2	CMS2	276_T	-	-
278_T_CELL	b	CMS3	CMS2	278_T	Entero/Goblets	D
281_T_CELL	a	NA	CMS2	281_T	-	-
286_T_CELL	a	CMS2	CMS2	286_T	ASCL2/MYC	E
288_MET_CELL	b	CMS2	CMS2	288_MET	ASCL2/MYC	B
292_MET_CELL	a	CMS2	CMS2	292_MET	ASCL2/MYC	E
299_T1_CELL	b	CMS1	CMS2	--	-	-
300_T_CELL	a	CMS2	CMS2	300_T	ASCL2/MYC	E
302_MET_CELL	b	CMS1	CMS2	302_MET	-	-
315_MET_CELL	a	CMS2	CMS2	315_MET	ECM/EMT	A
319_T_CELL	a	CMS2	CMS2	319_T	ASCL2/MYC	B
323_T_CELL	b	CMS3	CMS3	323_T	Entero/Goblets	F
326_T2_CELL	b	CMS3	CMS2	326_T1	-	-
327_T_CELL	b	CMS1	CMS3	327_T	Entero/Goblets	D
330_T_CELL	b	CMS2	CMS2	330_T	ASCL2/MYC	E
347_MET2_CELL	a	CMS2	CMS2	347_MET2	ASCL2/MYC	B
347_MET3_CELL	a	CMS2	CMS2	347_MET2	ASCL2/MYC	B
351_MET_CELL	b	CMS1	CMS3	351_MET	Entero/Goblets	D
352_MET_CELL	b	CMS1	CMS3	352_MET	Entero/Goblets	D
364_MET_CELL	a	CMS2	CMS2	364_MET	ASCL2/MYC	E

## Sheet: NMF groups of PDX
Supplementary Table 9: Assignment of OT samples to molecular groups Worksheet 1: Classification of the primary and metastatic samples in the three main OT molecular groups (ECM/EMT, ASCL2/MYC, Entero/Goblets) and six subgroups (A-F) as well as the assignment to the consensus classification of Guinney et al., 2015 (CMS1-4). Worksheets 2 and 3: Classification of the PDO (worksheet 2) and PDX (works…
PDX				Patient
Sample	OncoTrack	Guinney et al 2015		Sample	OncoTrack
	NMF PDX	RF.predictedCMS	SSP.predictedCMS		Patient_groups_3	Patient_groups_6
100_MET_XEN	a	CMS2	CMS2	100_MET	Entero/Goblets	A
102_MET_XEN	b	CMS1	CMS1	102_MET	ECM/EMT	C
106_T_XEN	b	CMS1	CMS3	106_T	Entero/Goblets	D
108_T_XEN	a	CMS2	CMS2	108_T	ASCL2/MYC	B
109_T_XEN	a	CMS2	CMS2	109_T	ECM/EMT	A
111_T_XEN	a	CMS2	CMS2	111_T	Entero/Goblets	F
114_T_XEN	a	CMS2	CMS2	114_T	ASCL2/MYC	B
116_T_XEN	a	CMS2	CMS2	116_T	ASCL2/MYC	B
118_T1_XEN	a	NA	CMS2	118_T1	ASCL2/MYC	B
128_T_XEN	a	CMS2	CMS2	128_T	-	-
135_T_XEN	b	CMS1	CMS3	135_T	ECM/EMT	C
139_MET_XEN	a	NA	CMS2	139_MET	-	-
150_MET1_mean	b	CMS1	CMS3	150_MET1	-	-
150_MET2_XEN	b	CMS1	CMS3	150_MET2	-	-
151_MET_XEN	a	CMS2	CMS2	151_METa	ECM/EMT	C
154_MET_XEN	a	CMS2	CMS2	154_MET	ECM/EMT	A
155_T_XEN	a	CMS2	CMS2	155_T	ECM/EMT	A
157_T_XEN	b	CMS1	CMS3	157_T	Entero/Goblets	D
159_T_XEN	a	CMS2	CMS2	159_T	ECM/EMT	A
161_T_XEN	b	CMS2	CMS2	161_T	Entero/Goblets	F
171_MET1_XEN	a	CMS2	CMS2	171_MET1	ECM/EMT	A
171_MET2_XEN	b	NA	NA	171_MET2	Entero/Goblets	D
181_T_XEN	a	CMS2	CMS2	181_T	Entero/Goblets	F
183_T_XEN	b	NA	CMS3	183_T	Entero/Goblets	F
184_T_XEN	b	CMS3	CMS3	184_T	-	-
190_T_XEN	a	CMS2	CMS2	190_T	ECM/EMT	A
191_T_XEN	a	CMS2	CMS2	191_T	ASCL2/MYC	B
208_MET1_XEN	a	CMS2	CMS2	208_T	-	-
208_MET2_XEN	a	CMS2	CMS2	208_T	-	-
209_MET2_XEN	b	CMS2	CMS2	209_T1	-	-
209_T2_XEN	b	CMS2	CMS2	209_T1	-	-
212_T_XEN	b	CMS1	CMS3	212_T	ECM/EMT	C
216_T_XEN	a	CMS2	CMS2	216_T	-	-
227_T_XEN	b	NA	CMS2	227_T	ASCL2/MYC	B
230_T_XEN	a	CMS2	CMS2	230_T	-	-
234_T_XEN	a	CMS2	CMS2	234_T	Entero/Goblets	D
238_T_XEN	a	CMS2	CMS2	238_T	Entero/Goblets	F
259_T_XEN	a	CMS2	CMS2	259_T	-	-
261_T_XEN	b	CMS3	CMS3	261_T	Entero/Goblets	F
273_T_XEN	a	CMS2	CMS2	273_T	Entero/Goblets	F
277_MET_XEN	a	CMS2	CMS2	277_MET	ASCL2/MYC	B
278_T_CELL_XEN	b	CMS3	CMS3	278_T	Entero/Goblets	D
278_T_XEN	b	CMS3	CMS3	278_T	Entero/Goblets	D
280_T_XEN	a	CMS2	NA	280_T	-	-
283_T_XEN	a	CMS2	CMS2	283_T	-	-
289_T_XEN	b	CMS1	CMS3	289_T	Entero/Goblets	F
299_T1_XEN	b	CMS1	CMS3	--	-	-
302_MET_CELL_XEN	b	CMS3	CMS2	302_MET	-	-
302_MET_XEN	b	CMS3	NA	302_MET	-	-
320_T_XEN	b	CMS1	CMS1	320_T	Entero/Goblets	F
323_T_XEN	b	NA	CMS3	323_T	Entero/Goblets	F
327_T_XEN	b	CMS1	CMS3	327_T	Entero/Goblets	D
352_MET_XEN	b	NA	CMS3	352_MET	Entero/Goblets	D
353_T_XEN	b	CMS1	CMS3	--	-	-
372_T1_XEN	b	NA	CMS3	372_T1	Entero/Goblets	D
