# Supplementary material for: Molecular dissection of colorectal cancer in pre-clinical models identifies biomarkers predicting sensitivity to EGFR inhibitors
Source: Nat Commun. 2017 Feb 10;8:14262. doi: 10.1038/ncomms14262 (PMC5309787; doi:10.1038/ncomms14262)
Supplement: Supplementary Data 10 — Gene signatures used for the classification of OT primary tumour samples and models. [file ncomms14262-s12.xlsx]

## Sheet: OT_primary_tumors
Supplementary Data 10: Gene signatures used for the classification of OT primary tumour samples and models. Worksheet 1: Gene signatures corresponding to the three NMF groups (OT_NMF1/2/3) and to the 13 CLICK-Clusters (OT_C1-13). Worksheet 2: Genes corresponding to the inflammation signature retrieved from the literature (see methods). Worksheet 3: Genes corresponding to previously published sign…
Ensembl_ID	symbol	cluster	source
ENSG00000000938	FGR	OT_C1	OncoTrack
ENSG00000000971	CFH	OT_C1	OncoTrack
ENSG00000004399	PLXND1	OT_C1	OncoTrack
ENSG00000005243	COPZ2	OT_C1	OncoTrack
ENSG00000006074	CCL18	OT_C1	OncoTrack
ENSG00000006075	CCL3	OT_C1	OncoTrack
ENSG00000006118	TMEM132A	OT_C1	OncoTrack
ENSG00000007237	GAS7	OT_C1	OncoTrack
ENSG00000008513	ST3GAL1	OT_C1	OncoTrack
ENSG00000010295	IFFO1	OT_C1	OncoTrack
ENSG00000010327	STAB1	OT_C1	OncoTrack
ENSG00000010610	CD4	OT_C1	OncoTrack
ENSG00000010810	FYN	OT_C1	OncoTrack
ENSG00000011028	MRC2	OT_C1	OncoTrack
ENSG00000011105	TSPAN9	OT_C1	OncoTrack
ENSG00000011201	KAL1	OT_C1	OncoTrack
ENSG00000011465	DCN	OT_C1	OncoTrack
ENSG00000011600	TYROBP	OT_C1	OncoTrack
ENSG00000015285	WAS	OT_C1	OncoTrack
ENSG00000018280	SLC11A1	OT_C1	OncoTrack
ENSG00000018408	WWTR1	OT_C1	OncoTrack
ENSG00000019144	PHLDB1	OT_C1	OncoTrack
ENSG00000019169	MARCO	OT_C1	OncoTrack
ENSG00000019549	SNAI2	OT_C1	OncoTrack
ENSG00000020181	GPR124	OT_C1	OncoTrack
ENSG00000023902	PLEKHO1	OT_C1	OncoTrack
ENSG00000024422	EHD2	OT_C1	OncoTrack
ENSG00000026025	VIM	OT_C1	OncoTrack
ENSG00000035862	TIMP2	OT_C1	OncoTrack
ENSG00000038427	VCAN	OT_C1	OncoTrack
ENSG00000038945	MSR1	OT_C1	OncoTrack
ENSG00000039523	FAM65A	OT_C1	OncoTrack
ENSG00000039560	RAI14	OT_C1	OncoTrack
ENSG00000041982	TNC	OT_C1	OncoTrack
ENSG00000043462	LCP2	OT_C1	OncoTrack
ENSG00000049323	LTBP1	OT_C1	OncoTrack
ENSG00000050165	DKK3	OT_C1	OncoTrack
ENSG00000051128	HOMER3	OT_C1	OncoTrack
ENSG00000056661	PCGF2	OT_C1	OncoTrack
ENSG00000059804	SLC2A3	OT_C1	OncoTrack
ENSG00000060718	COL11A1	OT_C1	OncoTrack
ENSG00000061337	LZTS1	OT_C1	OncoTrack
ENSG00000061918	GUCY1B3	OT_C1	OncoTrack
ENSG00000064989	CALCRL	OT_C1	OncoTrack
ENSG00000065534	MYLK	OT_C1	OncoTrack
ENSG00000066056	TIE1	OT_C1	OncoTrack
ENSG00000066336	SPI1	OT_C1	OncoTrack
ENSG00000069122	GPR116	OT_C1	OncoTrack
ENSG00000070404	FSTL3	OT_C1	OncoTrack
ENSG00000071242	RPS6KA2	OT_C1	OncoTrack
ENSG00000071246	VASH1	OT_C1	OncoTrack
ENSG00000071282	LMCD1	OT_C1	OncoTrack
ENSG00000071575	TRIB2	OT_C1	OncoTrack
ENSG00000071967	CYBRD1	OT_C1	OncoTrack
ENSG00000072163	LIMS2	OT_C1	OncoTrack
ENSG00000072952	MRVI1	OT_C1	OncoTrack
ENSG00000073712	FERMT2	OT_C1	OncoTrack
ENSG00000074181	NOTCH3	OT_C1	OncoTrack
ENSG00000074590	NUAK1	OT_C1	OncoTrack
ENSG00000074657	ZNF532	OT_C1	OncoTrack
ENSG00000074660	SCARF1	OT_C1	OncoTrack
ENSG00000075618	FSCN1	OT_C1	OncoTrack
ENSG00000076706	MCAM	OT_C1	OncoTrack
ENSG00000077782	FGFR1	OT_C1	OncoTrack
ENSG00000077942	FBLN1	OT_C1	OncoTrack
ENSG00000078098	FAP	OT_C1	OncoTrack
ENSG00000078596	ITM2A	OT_C1	OncoTrack
ENSG00000079308	TNS1	OT_C1	OncoTrack
ENSG00000079931	MOXD1	OT_C1	OncoTrack
ENSG00000080573	COL5A3	OT_C1	OncoTrack
ENSG00000081189	MEF2C	OT_C1	OncoTrack
ENSG00000081237	PTPRC	OT_C1	OncoTrack
ENSG00000081853	PCDHGA2	OT_C1	OncoTrack
ENSG00000082074	FYB	OT_C1	OncoTrack
ENSG00000084636	COL16A1	OT_C1	OncoTrack
ENSG00000085265	FCN1	OT_C1	OncoTrack
ENSG00000085662	AKR1B1	OT_C1	OncoTrack
ENSG00000087116	ADAMTS2	OT_C1	OncoTrack
ENSG00000087245	MMP2	OT_C1	OncoTrack
ENSG00000087303	NID2	OT_C1	OncoTrack
ENSG00000088826	SMOX	OT_C1	OncoTrack
ENSG00000088882	CPXM1	OT_C1	OncoTrack
ENSG00000090104	RGS1	OT_C1	OncoTrack
ENSG00000090339	ICAM1	OT_C1	OncoTrack
ENSG00000090924	PLEKHG2	OT_C1	OncoTrack
ENSG00000091986	CCDC80	OT_C1	OncoTrack
ENSG00000092964	DPYSL2	OT_C1	OncoTrack
ENSG00000093072	CECR1	OT_C1	OncoTrack
ENSG00000095303	PTGS1	OT_C1	OncoTrack
ENSG00000095370	SH2D3C	OT_C1	OncoTrack
ENSG00000095970	TREM2	OT_C1	OncoTrack
ENSG00000099250	NRP1	OT_C1	OncoTrack
ENSG00000099860	GADD45B	OT_C1	OncoTrack
ENSG00000099864	PALM	OT_C1	OncoTrack
ENSG00000099953	MMP11	OT_C1	OncoTrack
ENSG00000099985	OSM	OT_C1	OncoTrack
ENSG00000099998	GGT5	OT_C1	OncoTrack
ENSG00000100055	CYTH4	OT_C1	OncoTrack
ENSG00000100060	MFNG	OT_C1	OncoTrack
ENSG00000100097	LGALS1	OT_C1	OncoTrack
ENSG00000100234	TIMP3	OT_C1	OncoTrack
ENSG00000100311	PDGFB	OT_C1	OncoTrack
ENSG00000100368	CSF2RB	OT_C1	OncoTrack
ENSG00000100439	ABHD4	OT_C1	OncoTrack
ENSG00000100968	NFATC4	OT_C1	OncoTrack
ENSG00000100985	MMP9	OT_C1	OncoTrack
ENSG00000101017	CD40	OT_C1	OncoTrack
ENSG00000101265	RASSF2	OT_C1	OncoTrack
ENSG00000101335	MYL9	OT_C1	OncoTrack
ENSG00000101336	HCK	OT_C1	OncoTrack
ENSG00000101825	MXRA5	OT_C1	OncoTrack
ENSG00000101955	SRPX	OT_C1	OncoTrack
ENSG00000102032	RENBP	OT_C1	OncoTrack
ENSG00000102409	BEX4	OT_C1	OncoTrack
ENSG00000102524	TNFSF13B	OT_C1	OncoTrack
ENSG00000102575	ACP5	OT_C1	OncoTrack
ENSG00000102755	FLT1	OT_C1	OncoTrack
ENSG00000102802	MEDAG	OT_C1	OncoTrack
ENSG00000103196	CRISPLD2	OT_C1	OncoTrack
ENSG00000103569	AQP9	OT_C1	OncoTrack
ENSG00000103710	RASL12	OT_C1	OncoTrack
ENSG00000103855	CD276	OT_C1	OncoTrack
ENSG00000104081	BMF	OT_C1	OncoTrack
ENSG00000104324	CPQ	OT_C1	OncoTrack
ENSG00000104368	PLAT	OT_C1	OncoTrack
ENSG00000104415	WISP1	OT_C1	OncoTrack
ENSG00000104894	CD37	OT_C1	OncoTrack
ENSG00000105122	RASAL3	OT_C1	OncoTrack
ENSG00000105137	SYDE1	OT_C1	OncoTrack
ENSG00000105245	NUMBL	OT_C1	OncoTrack
ENSG00000105270	CLIP3	OT_C1	OncoTrack
ENSG00000105329	TGFB1	OT_C1	OncoTrack
ENSG00000105472	CLEC11A	OT_C1	OncoTrack
ENSG00000105520	DKFZP761J1410	OT_C1	OncoTrack
ENSG00000105538	RASIP1	OT_C1	OncoTrack
ENSG00000105639	JAK3	OT_C1	OncoTrack
ENSG00000105664	COMP	OT_C1	OncoTrack
ENSG00000105974	CAV1	OT_C1	OncoTrack
ENSG00000105989	WNT2	OT_C1	OncoTrack
ENSG00000106333	PCOLCE	OT_C1	OncoTrack
ENSG00000106366	SERPINE1	OT_C1	OncoTrack
ENSG00000106483	SFRP4	OT_C1	OncoTrack
ENSG00000106538	RARRES2	OT_C1	OncoTrack
ENSG00000106624	AEBP1	OT_C1	OncoTrack
ENSG00000106819	ASPN	OT_C1	OncoTrack
ENSG00000106976	DNM1	OT_C1	OncoTrack
ENSG00000106991	ENG	OT_C1	OncoTrack
ENSG00000107317	PTGDS	OT_C1	OncoTrack
ENSG00000107551	RASSF4	OT_C1	OncoTrack
ENSG00000107562	CXCL12	OT_C1	OncoTrack
ENSG00000107731	UNC5B	OT_C1	OncoTrack
ENSG00000107738	C10orf54	OT_C1	OncoTrack
ENSG00000107742	SPOCK2	OT_C1	OncoTrack
ENSG00000107796	ACTA2	OT_C1	OncoTrack
ENSG00000108691	CCL2	OT_C1	OncoTrack
ENSG00000108798	ABI3	OT_C1	OncoTrack
ENSG00000108821	COL1A1	OT_C1	OncoTrack
ENSG00000108828	VAT1	OT_C1	OncoTrack
ENSG00000109099	PMP22	OT_C1	OncoTrack
ENSG00000109113	RAB34	OT_C1	OncoTrack
ENSG00000109436	TBC1D9	OT_C1	OncoTrack
ENSG00000109625	CPZ	OT_C1	OncoTrack
ENSG00000109790	KLHL5	OT_C1	OncoTrack
ENSG00000109846	CRYAB	OT_C1	OncoTrack
ENSG00000110077	MS4A6A	OT_C1	OncoTrack
ENSG00000110079	MS4A4A	OT_C1	OncoTrack
ENSG00000110237	ARHGEF17	OT_C1	OncoTrack
ENSG00000110324	IL10RA	OT_C1	OncoTrack
ENSG00000110446	SLC15A3	OT_C1	OncoTrack
ENSG00000110799	VWF	OT_C1	OncoTrack
ENSG00000110848	CD69	OT_C1	OncoTrack
ENSG00000110852	CLEC2B	OT_C1	OncoTrack
ENSG00000110876	SELPLG	OT_C1	OncoTrack
ENSG00000111077	TENC1	OT_C1	OncoTrack
ENSG00000111252	SH2B3	OT_C1	OncoTrack
ENSG00000111341	MGP	OT_C1	OncoTrack
ENSG00000111729	CLEC4A	OT_C1	OncoTrack
ENSG00000111799	COL12A1	OT_C1	OncoTrack
ENSG00000111817	DSE	OT_C1	OncoTrack
ENSG00000112531	QKI	OT_C1	OncoTrack
ENSG00000112769	LAMA4	OT_C1	OncoTrack
ENSG00000112799	LY86	OT_C1	OncoTrack
ENSG00000113083	LOX	OT_C1	OncoTrack
ENSG00000113140	SPARC	OT_C1	OncoTrack
ENSG00000113580	NR3C1	OT_C1	OncoTrack
ENSG00000113657	DPYSL3	OT_C1	OncoTrack
ENSG00000113721	PDGFRB	OT_C1	OncoTrack
ENSG00000114013	CD86	OT_C1	OncoTrack
ENSG00000114353	GNAI2	OT_C1	OncoTrack
ENSG00000114450	GNB4	OT_C1	OncoTrack
ENSG00000114853	ZBTB47	OT_C1	OncoTrack
ENSG00000115165	CYTIP	OT_C1	OncoTrack
ENSG00000115380	EFEMP1	OT_C1	OncoTrack
ENSG00000115414	FN1	OT_C1	OncoTrack
ENSG00000115461	IGFBP5	OT_C1	OncoTrack
ENSG00000115594	IL1R1	OT_C1	OncoTrack
ENSG00000115935	WIPF1	OT_C1	OncoTrack
ENSG00000115956	PLEK	OT_C1	OncoTrack
ENSG00000116132	PRRX1	OT_C1	OncoTrack
ENSG00000116157	GPX7	OT_C1	OncoTrack
ENSG00000116701	NCF2	OT_C1	OncoTrack
ENSG00000116741	RGS2	OT_C1	OncoTrack
ENSG00000116774	OLFML3	OT_C1	OncoTrack
ENSG00000116962	NID1	OT_C1	OncoTrack
ENSG00000117020	AKT3	OT_C1	OncoTrack
ENSG00000117114	LPHN2	OT_C1	OncoTrack
ENSG00000117122	MFAP2	OT_C1	OncoTrack
ENSG00000117385	LEPRE1	OT_C1	OncoTrack
ENSG00000117594	HSD11B1	OT_C1	OncoTrack
ENSG00000118257	NRP2	OT_C1	OncoTrack
ENSG00000118523	CTGF	OT_C1	OncoTrack
ENSG00000118762	PKD2	OT_C1	OncoTrack
ENSG00000118785	SPP1	OT_C1	OncoTrack
ENSG00000118946	PCDH17	OT_C1	OncoTrack
ENSG00000119138	KLF9	OT_C1	OncoTrack
ENSG00000119508	NR4A3	OT_C1	OncoTrack
ENSG00000119630	PGF	OT_C1	OncoTrack
ENSG00000119681	LTBP2	OT_C1	OncoTrack
ENSG00000119699	TGFB3	OT_C1	OncoTrack
ENSG00000119714	GPR68	OT_C1	OncoTrack
ENSG00000120279	MYCT1	OT_C1	OncoTrack
ENSG00000120594	PLXDC2	OT_C1	OncoTrack
ENSG00000120820	GLT8D2	OT_C1	OncoTrack
ENSG00000120913	PDLIM2	OT_C1	OncoTrack
ENSG00000121064	SCPEP1	OT_C1	OncoTrack
ENSG00000121068	TBX2	OT_C1	OncoTrack
ENSG00000121361	KCNJ8	OT_C1	OncoTrack
ENSG00000121440	PDZRN3	OT_C1	OncoTrack
ENSG00000121653	MAPK8IP1	OT_C1	OncoTrack
ENSG00000121898	CPXM2	OT_C1	OncoTrack
ENSG00000121966	CXCR4	OT_C1	OncoTrack
ENSG00000122122	SASH3	OT_C1	OncoTrack
ENSG00000122176	FMOD	OT_C1	OncoTrack
ENSG00000122641	INHBA	OT_C1	OncoTrack
ENSG00000122679	RAMP3	OT_C1	OncoTrack
ENSG00000122691	TWIST1	OT_C1	OncoTrack
ENSG00000122694	GLIPR2	OT_C1	OncoTrack
ENSG00000122786	CALD1	OT_C1	OncoTrack
ENSG00000122861	PLAU	OT_C1	OncoTrack
ENSG00000122862	SRGN	OT_C1	OncoTrack
ENSG00000122863	CHST3	OT_C1	OncoTrack
ENSG00000122870	BICC1	OT_C1	OncoTrack
ENSG00000122877	EGR2	OT_C1	OncoTrack
ENSG00000123338	NCKAP1L	OT_C1	OncoTrack
ENSG00000123342	MMP19	OT_C1	OncoTrack
ENSG00000123384	LRP1	OT_C1	OncoTrack
ENSG00000123500	COL10A1	OT_C1	OncoTrack
ENSG00000123610	TNFAIP6	OT_C1	OncoTrack
ENSG00000124006	OBSL1	OT_C1	OncoTrack
ENSG00000124126	PREX1	OT_C1	OncoTrack
ENSG00000124212	PTGIS	OT_C1	OncoTrack
ENSG00000124216	SNAI1	OT_C1	OncoTrack
ENSG00000124491	F13A1	OT_C1	OncoTrack
ENSG00000125730	C3	OT_C1	OncoTrack
ENSG00000125810	CD93	OT_C1	OncoTrack
ENSG00000125841	NRSN2	OT_C1	OncoTrack
ENSG00000126264	HCST	OT_C1	OncoTrack
ENSG00000126603	GLIS2	OT_C1	OncoTrack
ENSG00000126785	RHOJ	OT_C1	OncoTrack
ENSG00000126860	EVI2A	OT_C1	OncoTrack
ENSG00000126947	ARMCX1	OT_C1	OncoTrack
ENSG00000127220	ABHD8	OT_C1	OncoTrack
ENSG00000127533	F2RL3	OT_C1	OncoTrack
ENSG00000127920	GNG11	OT_C1	OncoTrack
ENSG00000127946	HIP1	OT_C1	OncoTrack
ENSG00000127951	FGL2	OT_C1	OncoTrack
ENSG00000127954	STEAP4	OT_C1	OncoTrack
ENSG00000127955	GNAI1	OT_C1	OncoTrack
ENSG00000127990	SGCE	OT_C1	OncoTrack
ENSG00000128052	KDR	OT_C1	OncoTrack
ENSG00000128274	A4GALT	OT_C1	OncoTrack
ENSG00000128656	CHN1	OT_C1	OncoTrack
ENSG00000128739	SNRPN	OT_C1	OncoTrack
ENSG00000129009	ISLR	OT_C1	OncoTrack
ENSG00000129038	LOXL1	OT_C1	OncoTrack
ENSG00000129116	PALLD	OT_C1	OncoTrack
ENSG00000129675	ARHGEF6	OT_C1	OncoTrack
ENSG00000129946	SHC2	OT_C1	OncoTrack
ENSG00000130176	CNN1	OT_C1	OncoTrack
ENSG00000130201	EXOC3L2	OT_C1	OncoTrack
ENSG00000130203	APOE	OT_C1	OncoTrack
ENSG00000130300	PLVAP	OT_C1	OncoTrack
ENSG00000130508	PXDN	OT_C1	OncoTrack
ENSG00000130592	LSP1	OT_C1	OncoTrack
ENSG00000130635	COL5A1	OT_C1	OncoTrack
ENSG00000130755	GMFG	OT_C1	OncoTrack
ENSG00000130775	THEMIS2	OT_C1	OncoTrack
ENSG00000131016	AKAP12	OT_C1	OncoTrack
ENSG00000131042	LILRB2	OT_C1	OncoTrack
ENSG00000131370	SH3BP5	OT_C1	OncoTrack
ENSG00000131378	RFTN1	OT_C1	OncoTrack
ENSG00000131435	PDLIM4	OT_C1	OncoTrack
ENSG00000131459	GFPT2	OT_C1	OncoTrack
ENSG00000131471	AOC3	OT_C1	OncoTrack
ENSG00000131477	RAMP2	OT_C1	OncoTrack
ENSG00000131634	TMEM204	OT_C1	OncoTrack
ENSG00000131711	MAP1B	OT_C1	OncoTrack
ENSG00000132000	PODNL1	OT_C1	OncoTrack
ENSG00000132329	RAMP1	OT_C1	OncoTrack
ENSG00000132386	SERPINF1	OT_C1	OncoTrack
ENSG00000132622	HSPA12B	OT_C1	OncoTrack
ENSG00000132688	NES	OT_C1	OncoTrack
ENSG00000132718	SYT11	OT_C1	OncoTrack
ENSG00000132965	ALOX5AP	OT_C1	OncoTrack
ENSG00000133026	MYH10	OT_C1	OncoTrack
ENSG00000133048	CHI3L1	OT_C1	OncoTrack
ENSG00000133110	POSTN	OT_C1	OncoTrack
ENSG00000133466	C1QTNF6	OT_C1	OncoTrack
ENSG00000133561	GIMAP6	OT_C1	OncoTrack
ENSG00000133574	GIMAP4	OT_C1	OncoTrack
ENSG00000133874	RNF122	OT_C1	OncoTrack
ENSG00000134013	LOXL2	OT_C1	OncoTrack
ENSG00000134030	CTIF	OT_C1	OncoTrack
ENSG00000134590	FAM127A	OT_C1	OncoTrack
ENSG00000134817	APLNR	OT_C1	OncoTrack
ENSG00000134853	PDGFRA	OT_C1	OncoTrack
ENSG00000134871	COL4A2	OT_C1	OncoTrack
ENSG00000134901	KDELC1	OT_C1	OncoTrack
ENSG00000134954	ETS1	OT_C1	OncoTrack
ENSG00000134986	NREP	OT_C1	OncoTrack
ENSG00000135047	CTSL	OT_C1	OncoTrack
ENSG00000135074	ADAM19	OT_C1	OncoTrack
ENSG00000135077	HAVCR2	OT_C1	OncoTrack
ENSG00000135094	SDS	OT_C1	OncoTrack
ENSG00000135272	MDFIC	OT_C1	OncoTrack
ENSG00000135363	LMO2	OT_C1	OncoTrack
ENSG00000135636	DYSF	OT_C1	OncoTrack
ENSG00000135736	CCDC102A	OT_C1	OncoTrack
ENSG00000135842	FAM129A	OT_C1	OncoTrack
ENSG00000135862	LAMC1	OT_C1	OncoTrack
ENSG00000136048	DRAM1	OT_C1	OncoTrack
ENSG00000136167	LCP1	OT_C1	OncoTrack
ENSG00000136213	CHST12	OT_C1	OncoTrack
ENSG00000136235	GPNMB	OT_C1	OncoTrack
ENSG00000136490	LIMD2	OT_C1	OncoTrack
ENSG00000136630	HLX	OT_C1	OncoTrack
ENSG00000136732	GYPC	OT_C1	OncoTrack
ENSG00000136859	ANGPTL2	OT_C1	OncoTrack
ENSG00000137077	CCL21	OT_C1	OncoTrack
ENSG00000137462	TLR2	OT_C1	OncoTrack
ENSG00000137496	IL18BP	OT_C1	OncoTrack
ENSG00000137507	LRRC32	OT_C1	OncoTrack
ENSG00000137573	SULF1	OT_C1	OncoTrack
ENSG00000137710	RDX	OT_C1	OncoTrack
ENSG00000137726	FXYD6	OT_C1	OncoTrack
ENSG00000137801	THBS1	OT_C1	OncoTrack
ENSG00000137809	ITGA11	OT_C1	OncoTrack
ENSG00000138080	EMILIN1	OT_C1	OncoTrack
ENSG00000138172	CALHM2	OT_C1	OncoTrack
ENSG00000138185	ENTPD1	OT_C1	OncoTrack
ENSG00000138316	ADAMTS14	OT_C1	OncoTrack
ENSG00000139178	C1RL	OT_C1	OncoTrack
ENSG00000139278	GLIPR1	OT_C1	OncoTrack
ENSG00000139329	LUM	OT_C1	OncoTrack
ENSG00000139926	FRMD6	OT_C1	OncoTrack
ENSG00000140092	FBLN5	OT_C1	OncoTrack
ENSG00000140379	BCL2A1	OT_C1	OncoTrack
ENSG00000140511	HAPLN3	OT_C1	OncoTrack
ENSG00000140545	MFGE8	OT_C1	OncoTrack
ENSG00000140678	ITGAX	OT_C1	OncoTrack
ENSG00000140682	TGFB1I1	OT_C1	OncoTrack
ENSG00000140749	IGSF6	OT_C1	OncoTrack
ENSG00000140836	ZFHX3	OT_C1	OncoTrack
ENSG00000140859	KIFC3	OT_C1	OncoTrack
ENSG00000140931	CMTM3	OT_C1	OncoTrack
ENSG00000140937	CDH11	OT_C1	OncoTrack
ENSG00000140945	CDH13	OT_C1	OncoTrack
ENSG00000141753	IGFBP4	OT_C1	OncoTrack
ENSG00000141756	FKBP10	OT_C1	OncoTrack
ENSG00000141968	VAV1	OT_C1	OncoTrack
ENSG00000142156	COL6A1	OT_C1	OncoTrack
ENSG00000142173	COL6A2	OT_C1	OncoTrack
ENSG00000142227	EMP3	OT_C1	OncoTrack
ENSG00000142512	SIGLEC10	OT_C1	OncoTrack
ENSG00000142552	RCN3	OT_C1	OncoTrack
ENSG00000142694	EVA1B	OT_C1	OncoTrack
ENSG00000142798	HSPG2	OT_C1	OncoTrack
ENSG00000142871	CYR61	OT_C1	OncoTrack
ENSG00000143119	CD53	OT_C1	OncoTrack
ENSG00000143140	GJA5	OT_C1	OncoTrack
ENSG00000143196	DPT	OT_C1	OncoTrack
ENSG00000143226	FCGR2A	OT_C1	OncoTrack
ENSG00000143333	RGS16	OT_C1	OncoTrack
ENSG00000143344	RGL1	OT_C1	OncoTrack
ENSG00000143387	CTSK	OT_C1	OncoTrack
ENSG00000143515	ATP8B2	OT_C1	OncoTrack
ENSG00000143753	DEGS1	OT_C1	OncoTrack
ENSG00000144476	ACKR3	OT_C1	OncoTrack
ENSG00000144810	COL8A1	OT_C1	OncoTrack
ENSG00000145423	SFRP2	OT_C1	OncoTrack
ENSG00000145431	PDGFC	OT_C1	OncoTrack
ENSG00000145623	OSMR	OT_C1	OncoTrack
ENSG00000145632	PLK2	OT_C1	OncoTrack
ENSG00000146070	PLA2G7	OT_C1	OncoTrack
ENSG00000146112	PPP1R18	OT_C1	OncoTrack
ENSG00000146374	RSPO3	OT_C1	OncoTrack
ENSG00000146674	IGFBP3	OT_C1	OncoTrack
ENSG00000146859	TMEM140	OT_C1	OncoTrack
ENSG00000147027	TMEM47	OT_C1	OncoTrack
ENSG00000147065	MSN	OT_C1	OncoTrack
ENSG00000147100	SLC16A2	OT_C1	OncoTrack
ENSG00000147408	CSGALNACT1	OT_C1	OncoTrack
ENSG00000147443	DOK2	OT_C1	OncoTrack
ENSG00000148175	STOM	OT_C1	OncoTrack
ENSG00000148288	GBGT1	OT_C1	OncoTrack
ENSG00000148516	ZEB1	OT_C1	OncoTrack
ENSG00000148841	ITPRIP	OT_C1	OncoTrack
ENSG00000148848	ADAM12	OT_C1	OncoTrack
ENSG00000149131	SERPING1	OT_C1	OncoTrack
ENSG00000149257	SERPINH1	OT_C1	OncoTrack
ENSG00000149564	ESAM	OT_C1	OncoTrack
ENSG00000149591	TAGLN	OT_C1	OncoTrack
ENSG00000150457	LATS2	OT_C1	OncoTrack
ENSG00000150630	VEGFC	OT_C1	OncoTrack
ENSG00000151388	ADAMTS12	OT_C1	OncoTrack
ENSG00000151468	CCDC3	OT_C1	OncoTrack
ENSG00000151617	EDNRA	OT_C1	OncoTrack
ENSG00000151692	RNF144A	OT_C1	OncoTrack
ENSG00000152022	LIX1L	OT_C1	OncoTrack
ENSG00000152049	KCNE4	OT_C1	OncoTrack
ENSG00000152137	HSPB8	OT_C1	OncoTrack
ENSG00000152377	SPOCK1	OT_C1	OncoTrack
ENSG00000152583	SPARCL1	OT_C1	OncoTrack
ENSG00000152661	GJA1	OT_C1	OncoTrack
ENSG00000153250	RBMS1	OT_C1	OncoTrack
ENSG00000153814	JAZF1	OT_C1	OncoTrack
ENSG00000153885	KCTD15	OT_C1	OncoTrack
ENSG00000154035	C17orf103	OT_C1	OncoTrack
ENSG00000154096	THY1	OT_C1	OncoTrack
ENSG00000154133	ROBO4	OT_C1	OncoTrack
ENSG00000154277	UCHL1	OT_C1	OncoTrack
ENSG00000154451	GBP5	OT_C1	OncoTrack
ENSG00000154553	PDLIM3	OT_C1	OncoTrack
ENSG00000154589	LY96	OT_C1	OncoTrack
ENSG00000154734	ADAMTS1	OT_C1	OncoTrack
ENSG00000154783	FGD5	OT_C1	OncoTrack
ENSG00000155307	SAMSN1	OT_C1	OncoTrack
ENSG00000155659	VSIG4	OT_C1	OncoTrack
ENSG00000155926	SLA	OT_C1	OncoTrack
ENSG00000156535	CD109	OT_C1	OncoTrack
ENSG00000157110	RBPMS	OT_C1	OncoTrack
ENSG00000157227	MMP14	OT_C1	OncoTrack
ENSG00000157514	TSC22D3	OT_C1	OncoTrack
ENSG00000157570	TSPAN18	OT_C1	OncoTrack
ENSG00000157654	PALM2-AKAP2	OT_C1	OncoTrack
ENSG00000158186	MRAS	OT_C1	OncoTrack
ENSG00000158270	COLEC12	OT_C1	OncoTrack
ENSG00000158714	SLAMF8	OT_C1	OncoTrack
ENSG00000158859	ADAMTS4	OT_C1	OncoTrack
ENSG00000158869	FCER1G	OT_C1	OncoTrack
ENSG00000159167	STC1	OT_C1	OncoTrack
ENSG00000159189	C1QC	OT_C1	OncoTrack
ENSG00000159216	RUNX1	OT_C1	OncoTrack
ENSG00000159403	C1R	OT_C1	OncoTrack
ENSG00000159674	SPON2	OT_C1	OncoTrack
ENSG00000160255	ITGB2	OT_C1	OncoTrack
ENSG00000160307	S100B	OT_C1	OncoTrack
ENSG00000160883	HK3	OT_C1	OncoTrack
ENSG00000161281	COX7A1	OT_C1	OncoTrack
ENSG00000161544	CYGB	OT_C1	OncoTrack
ENSG00000161638	ITGA5	OT_C1	OncoTrack
ENSG00000161642	ZNF385A	OT_C1	OncoTrack
ENSG00000161791	FMNL3	OT_C1	OncoTrack
ENSG00000161835	GRASP	OT_C1	OncoTrack
ENSG00000161940	BCL6B	OT_C1	OncoTrack
ENSG00000162407	PPAP2B	OT_C1	OncoTrack
ENSG00000162493	PDPN	OT_C1	OncoTrack
ENSG00000162511	LAPTM5	OT_C1	OncoTrack
ENSG00000162520	SYNC	OT_C1	OncoTrack
ENSG00000162551	ALPL	OT_C1	OncoTrack
ENSG00000162576	MXRA8	OT_C1	OncoTrack
ENSG00000162614	NEXN	OT_C1	OncoTrack
ENSG00000162618	ELTD1	OT_C1	OncoTrack
ENSG00000162692	VCAM1	OT_C1	OncoTrack
ENSG00000162733	DDR2	OT_C1	OncoTrack
ENSG00000162745	OLFML2B	OT_C1	OncoTrack
ENSG00000163154	TNFAIP8L2	OT_C1	OncoTrack
ENSG00000163359	COL6A3	OT_C1	OncoTrack
ENSG00000163430	FSTL1	OT_C1	OncoTrack
ENSG00000163431	LMOD1	OT_C1	OncoTrack
ENSG00000163453	IGFBP7	OT_C1	OncoTrack
ENSG00000163520	FBLN2	OT_C1	OncoTrack
ENSG00000163563	MNDA	OT_C1	OncoTrack
ENSG00000163823	CCR1	OT_C1	OncoTrack
ENSG00000163909	HEYL	OT_C1	OncoTrack
ENSG00000164056	SPRY1	OT_C1	OncoTrack
ENSG00000164111	ANXA5	OT_C1	OncoTrack
ENSG00000164116	GUCY1A3	OT_C1	OncoTrack
ENSG00000164176	EDIL3	OT_C1	OncoTrack
ENSG00000164294	GPX8	OT_C1	OncoTrack
ENSG00000164692	COL1A2	OT_C1	OncoTrack
ENSG00000164694	FNDC1	OT_C1	OncoTrack
ENSG00000164733	CTSB	OT_C1	OncoTrack
ENSG00000164741	DLC1	OT_C1	OncoTrack
ENSG00000164932	CTHRC1	OT_C1	OncoTrack
ENSG00000164949	GEM	OT_C1	OncoTrack
ENSG00000165029	ABCA1	OT_C1	OncoTrack
ENSG00000165168	CYBB	OT_C1	OncoTrack
ENSG00000165424	ZCCHC24	OT_C1	OncoTrack
ENSG00000165457	FOLR2	OT_C1	OncoTrack
ENSG00000165507	C10orf10	OT_C1	OncoTrack
ENSG00000165617	DACT1	OT_C1	OncoTrack
ENSG00000165757	KIAA1462	OT_C1	OncoTrack
ENSG00000165886	UBTD1	OT_C1	OncoTrack
ENSG00000166025	AMOTL1	OT_C1	OncoTrack
ENSG00000166033	HTRA1	OT_C1	OncoTrack
ENSG00000166073	GPR176	OT_C1	OncoTrack
ENSG00000166086	JAM3	OT_C1	OncoTrack
ENSG00000166147	FBN1	OT_C1	OncoTrack
ENSG00000166250	CLMP	OT_C1	OncoTrack
ENSG00000166265	CYYR1	OT_C1	OncoTrack
ENSG00000166341	DCHS1	OT_C1	OncoTrack
ENSG00000166482	MFAP4	OT_C1	OncoTrack
ENSG00000166503	HDGFRP3	OT_C1	OncoTrack
ENSG00000166741	NNMT	OT_C1	OncoTrack
ENSG00000166750	SLFN5	OT_C1	OncoTrack
ENSG00000166780	C16orf45	OT_C1	OncoTrack
ENSG00000166923	GREM1	OT_C1	OncoTrack
ENSG00000166927	MS4A7	OT_C1	OncoTrack
ENSG00000166997	CNPY4	OT_C1	OncoTrack
ENSG00000167081	PBX3	OT_C1	OncoTrack
ENSG00000167123	CERCAM	OT_C1	OncoTrack
ENSG00000167157	PRRX2	OT_C1	OncoTrack
ENSG00000167191	GPRC5B	OT_C1	OncoTrack
ENSG00000167552	TUBA1A	OT_C1	OncoTrack
ENSG00000167566	NCKAP5L	OT_C1	OncoTrack
ENSG00000167601	AXL	OT_C1	OncoTrack
ENSG00000167613	LAIR1	OT_C1	OncoTrack
ENSG00000167680	SEMA6B	OT_C1	OncoTrack
ENSG00000167693	NXN	OT_C1	OncoTrack
ENSG00000167779	IGFBP6	OT_C1	OncoTrack
ENSG00000167851	CD300A	OT_C1	OncoTrack
ENSG00000167874	TMEM88	OT_C1	OncoTrack
ENSG00000167994	RAB3IL1	OT_C1	OncoTrack
ENSG00000168056	LTBP3	OT_C1	OncoTrack
ENSG00000168077	SCARA3	OT_C1	OncoTrack
ENSG00000168140	VASN	OT_C1	OncoTrack
ENSG00000168386	FILIP1L	OT_C1	OncoTrack
ENSG00000168461	RAB31	OT_C1	OncoTrack
ENSG00000168487	BMP1	OT_C1	OncoTrack
ENSG00000168497	SDPR	OT_C1	OncoTrack
ENSG00000168542	COL3A1	OT_C1	OncoTrack
ENSG00000168685	IL7R	OT_C1	OncoTrack
ENSG00000168734	PKIG	OT_C1	OncoTrack
ENSG00000168899	VAMP5	OT_C1	OncoTrack
ENSG00000169071	ROR2	OT_C1	OncoTrack
ENSG00000169105	CHST14	OT_C1	OncoTrack
ENSG00000169439	SDC2	OT_C1	OncoTrack
ENSG00000169504	CLIC4	OT_C1	OncoTrack
ENSG00000169508	GPR183	OT_C1	OncoTrack
ENSG00000169554	ZEB2	OT_C1	OncoTrack
ENSG00000169604	ANTXR1	OT_C1	OncoTrack
ENSG00000169826	CSGALNACT2	OT_C1	OncoTrack
ENSG00000169855	ROBO1	OT_C1	OncoTrack
ENSG00000169902	TPST1	OT_C1	OncoTrack
ENSG00000169992	NLGN2	OT_C1	OncoTrack
ENSG00000170004	CHD3	OT_C1	OncoTrack
ENSG00000170276	HSPB2	OT_C1	OncoTrack
ENSG00000170458	CD14	OT_C1	OncoTrack
ENSG00000170801	HTRA3	OT_C1	OncoTrack
ENSG00000170909	OSCAR	OT_C1	OncoTrack
ENSG00000170955	PRKCDBP	OT_C1	OncoTrack
ENSG00000170989	S1PR1	OT_C1	OncoTrack
ENSG00000171051	FPR1	OT_C1	OncoTrack
ENSG00000171115	GIMAP8	OT_C1	OncoTrack
ENSG00000171310	CHST11	OT_C1	OncoTrack
ENSG00000171476	HOPX	OT_C1	OncoTrack
ENSG00000171659	GPR34	OT_C1	OncoTrack
ENSG00000171700	RGS19	OT_C1	OncoTrack
ENSG00000171703	TCEA2	OT_C1	OncoTrack
ENSG00000171812	COL8A2	OT_C1	OncoTrack
ENSG00000171860	C3AR1	OT_C1	OncoTrack
ENSG00000171951	SCG2	OT_C1	OncoTrack
ENSG00000171992	SYNPO	OT_C1	OncoTrack
ENSG00000172037	LAMB2	OT_C1	OncoTrack
ENSG00000172061	LRRC15	OT_C1	OncoTrack
ENSG00000172156	CCL11	OT_C1	OncoTrack
ENSG00000172236	TPSAB1	OT_C1	OncoTrack
ENSG00000172348	RCAN2	OT_C1	OncoTrack
ENSG00000172638	EFEMP2	OT_C1	OncoTrack
ENSG00000172716	SLFN11	OT_C1	OncoTrack
ENSG00000172889	EGFL7	OT_C1	OncoTrack
ENSG00000172935	MRGPRF	OT_C1	OncoTrack
ENSG00000172985	SH3RF3	OT_C1	OncoTrack
ENSG00000173269	MMRN2	OT_C1	OncoTrack
ENSG00000173369	C1QB	OT_C1	OncoTrack
ENSG00000173372	C1QA	OT_C1	OncoTrack
ENSG00000173391	OLR1	OT_C1	OncoTrack
ENSG00000173482	PTPRM	OT_C1	OncoTrack
ENSG00000173511	VEGFB	OT_C1	OncoTrack
ENSG00000173546	CSPG4	OT_C1	OncoTrack
ENSG00000173706	HEG1	OT_C1	OncoTrack
ENSG00000174059	CD34	OT_C1	OncoTrack
ENSG00000174080	CTSF	OT_C1	OncoTrack
ENSG00000174099	MSRB3	OT_C1	OncoTrack
ENSG00000174348	PODN	OT_C1	OncoTrack
ENSG00000174705	SH3PXD2B	OT_C1	OncoTrack
ENSG00000174804	FZD4	OT_C1	OncoTrack
ENSG00000174807	CD248	OT_C1	OncoTrack
ENSG00000175040	CHST2	OT_C1	OncoTrack
ENSG00000175489	LRRC25	OT_C1	OncoTrack
ENSG00000175879	HOXD8	OT_C1	OncoTrack
ENSG00000175899	A2M	OT_C1	OncoTrack
ENSG00000176014	TUBB6	OT_C1	OncoTrack
ENSG00000176170	SPHK1	OT_C1	OncoTrack
ENSG00000176435	CLEC14A	OT_C1	OncoTrack
ENSG00000176788	BASP1	OT_C1	OncoTrack
ENSG00000176971	FIBIN	OT_C1	OncoTrack
ENSG00000177374	HIC1	OT_C1	OncoTrack
ENSG00000177464	GPR4	OT_C1	OncoTrack
ENSG00000177469	PTRF	OT_C1	OncoTrack
ENSG00000177575	CD163	OT_C1	OncoTrack
ENSG00000177706	FAM20C	OT_C1	OncoTrack
ENSG00000178404	DDC8	OT_C1	OncoTrack
ENSG00000178498	DTX3	OT_C1	OncoTrack
ENSG00000178573	MAF	OT_C1	OncoTrack
ENSG00000178695	KCTD12	OT_C1	OncoTrack
ENSG00000178726	THBD	OT_C1	OncoTrack
ENSG00000178860	MSC	OT_C1	OncoTrack
ENSG00000179094	PER1	OT_C1	OncoTrack
ENSG00000179144	GIMAP7	OT_C1	OncoTrack
ENSG00000179431	FJX1	OT_C1	OncoTrack
ENSG00000179772	FOXS1	OT_C1	OncoTrack
ENSG00000179776	CDH5	OT_C1	OncoTrack
ENSG00000179954	SSC5D	OT_C1	OncoTrack
ENSG00000180044	C3orf80	OT_C1	OncoTrack
ENSG00000180340	FZD2	OT_C1	OncoTrack
ENSG00000180353	HCLS1	OT_C1	OncoTrack
ENSG00000180447	GAS1	OT_C1	OncoTrack
ENSG00000181104	F2R	OT_C1	OncoTrack
ENSG00000182022	CHST15	OT_C1	OncoTrack
ENSG00000182175	RGMA	OT_C1	OncoTrack
ENSG00000182195	LDOC1	OT_C1	OncoTrack
ENSG00000182247	UBE2E2	OT_C1	OncoTrack
ENSG00000182326	C1S	OT_C1	OncoTrack
ENSG00000182492	BGN	OT_C1	OncoTrack
ENSG00000182511	FES	OT_C1	OncoTrack
ENSG00000182534	MXRA7	OT_C1	OncoTrack
ENSG00000182578	CSF1R	OT_C1	OncoTrack
ENSG00000182636	NDN	OT_C1	OncoTrack
ENSG00000182667	NTM	OT_C1	OncoTrack
ENSG00000182809	CRIP2	OT_C1	OncoTrack
ENSG00000182871	COL18A1	OT_C1	OncoTrack
ENSG00000183160	TMEM119	OT_C1	OncoTrack
ENSG00000183386	FHL3	OT_C1	OncoTrack
ENSG00000183580	FBXL7	OT_C1	OncoTrack
ENSG00000183615	FAM167B	OT_C1	OncoTrack
ENSG00000183688	FAM101B	OT_C1	OncoTrack
ENSG00000183722	LHFP	OT_C1	OncoTrack
ENSG00000183741	CBX6	OT_C1	OncoTrack
ENSG00000183801	OLFML1	OT_C1	OncoTrack
ENSG00000183853	KIRREL	OT_C1	OncoTrack
ENSG00000184014	DENND5A	OT_C1	OncoTrack
ENSG00000184060	ADAP2	OT_C1	OncoTrack
ENSG00000184113	CLDN5	OT_C1	OncoTrack
ENSG00000184371	CSF1	OT_C1	OncoTrack
ENSG00000184557	SOCS3	OT_C1	OncoTrack
ENSG00000184588	PDE4B	OT_C1	OncoTrack
ENSG00000184785	SMIM10	OT_C1	OncoTrack
ENSG00000184867	ARMCX2	OT_C1	OncoTrack
ENSG00000184922	FMNL1	OT_C1	OncoTrack
ENSG00000185052	SLC24A3	OT_C1	OncoTrack
ENSG00000185340	GAS2L1	OT_C1	OncoTrack
ENSG00000185585	OLFML2A	OT_C1	OncoTrack
ENSG00000185909	KLHDC8B	OT_C1	OncoTrack
ENSG00000186318	BACE1	OT_C1	OncoTrack
ENSG00000186340	THBS2	OT_C1	OncoTrack
ENSG00000186469	GNG2	OT_C1	OncoTrack
ENSG00000186517	ARHGAP30	OT_C1	OncoTrack
ENSG00000186827	TNFRSF4	OT_C1	OncoTrack
ENSG00000187244	BCAM	OT_C1	OncoTrack
ENSG00000187474	FPR3	OT_C1	OncoTrack
ENSG00000187479	C11orf96	OT_C1	OncoTrack
ENSG00000187498	COL4A1	OT_C1	OncoTrack
ENSG00000187513	GJA4	OT_C1	OncoTrack
ENSG00000187601	MAGEH1	OT_C1	OncoTrack
ENSG00000187634	SAMD11	OT_C1	OncoTrack
ENSG00000187688	TRPV2	OT_C1	OncoTrack
ENSG00000187955	COL14A1	OT_C1	OncoTrack
ENSG00000188015	S100A3	OT_C1	OncoTrack
ENSG00000188042	ARL4C	OT_C1	OncoTrack
ENSG00000188404	SELL	OT_C1	OncoTrack
ENSG00000188783	PRELP	OT_C1	OncoTrack
ENSG00000189058	APOD	OT_C1	OncoTrack
ENSG00000196405	EVL	OT_C1	OncoTrack
ENSG00000196507	TCEAL3	OT_C1	OncoTrack
ENSG00000196557	CACNA1H	OT_C1	OncoTrack
ENSG00000196562	SULF2	OT_C1	OncoTrack
ENSG00000196628	TCF4	OT_C1	OncoTrack
ENSG00000196700	ZNF512B	OT_C1	OncoTrack
ENSG00000196735	HLA-DQA1	OT_C1	OncoTrack
ENSG00000196923	PDLIM7	OT_C1	OncoTrack
ENSG00000196924	FLNA	OT_C1	OncoTrack
ENSG00000196968	FUT11	OT_C1	OncoTrack
ENSG00000197043	ANXA6	OT_C1	OncoTrack
ENSG00000197256	KANK2	OT_C1	OncoTrack
ENSG00000197405	C5AR1	OT_C1	OncoTrack
ENSG00000197614	MFAP5	OT_C1	OncoTrack
ENSG00000197629	MPEG1	OT_C1	OncoTrack
ENSG00000198053	SIRPA	OT_C1	OncoTrack
ENSG00000198121	LPAR1	OT_C1	OncoTrack
ENSG00000198467	TPM2	OT_C1	OncoTrack
ENSG00000198523	PLN	OT_C1	OncoTrack
ENSG00000198542	ITGBL1	OT_C1	OncoTrack
ENSG00000198624	CCDC69	OT_C1	OncoTrack
ENSG00000198832	SELM	OT_C1	OncoTrack
ENSG00000198873	GRK5	OT_C1	OncoTrack
ENSG00000198892	SHISA4	OT_C1	OncoTrack
ENSG00000203618	GP1BB	OT_C1	OncoTrack
ENSG00000203747	FCGR3A	OT_C1	OncoTrack
ENSG00000203883	SOX18	OT_C1	OncoTrack
ENSG00000204103	MAFB	OT_C1	OncoTrack
ENSG00000204252	HLA-DOA	OT_C1	OncoTrack
ENSG00000204262	COL5A2	OT_C1	OncoTrack
ENSG00000204291	COL15A1	OT_C1	OncoTrack
ENSG00000204301	NOTCH4	OT_C1	OncoTrack
ENSG00000204381	LAYN	OT_C1	OncoTrack
ENSG00000204472	AIF1	OT_C1	OncoTrack
ENSG00000204482	LST1	OT_C1	OncoTrack
ENSG00000204956	PCDHGA1	OT_C1	OncoTrack
ENSG00000205403	CFI	OT_C1	OncoTrack
ENSG00000211445	GPX3	OT_C1	OncoTrack
ENSG00000211448	DIO2	OT_C1	OncoTrack
ENSG00000212747	FAM127C	OT_C1	OncoTrack
ENSG00000213088	DARC	OT_C1	OncoTrack
ENSG00000213626	LBH	OT_C1	OncoTrack
ENSG00000213654	GPSM3	OT_C1	OncoTrack
ENSG00000213694	S1PR3	OT_C1	OncoTrack
ENSG00000213949	ITGA1	OT_C1	OncoTrack
ENSG00000214063	TSPAN4	OT_C1	OncoTrack
ENSG00000214265	SNURF	OT_C1	OncoTrack
ENSG00000215621	AC174470.1	OT_C1	OncoTrack
ENSG00000219438	FAM19A5	OT_C1	OncoTrack
ENSG00000223865	HLA-DPB1	OT_C1	OncoTrack
ENSG00000223953	C1QTNF5	OT_C1	OncoTrack
ENSG00000225485	ARHGAP23	OT_C1	OncoTrack
ENSG00000225663	FAM195B	OT_C1	OncoTrack
ENSG00000235471	AL033532.1	OT_C1	OncoTrack
ENSG00000235718	MFRP	OT_C1	OncoTrack
ENSG00000237172	B3GNT9	OT_C1	OncoTrack
ENSG00000237651	C2orf74	OT_C1	OncoTrack
ENSG00000240184	PCDHGC3	OT_C1	OncoTrack
ENSG00000240764	PCDHGC5	OT_C1	OncoTrack
ENSG00000240771	ARHGEF25	OT_C1	OncoTrack
ENSG00000241839	PLEKHO2	OT_C1	OncoTrack
ENSG00000241978	AKAP2	OT_C1	OncoTrack
ENSG00000242419	PCDHGC4	OT_C1	OncoTrack
ENSG00000243279	PRAF2	OT_C1	OncoTrack
ENSG00000244486	SCARF2	OT_C1	OncoTrack
ENSG00000248235	AC037459.4	OT_C1	OncoTrack
ENSG00000249240	AC069368.3	OT_C1	OncoTrack
ENSG00000249751	ECSCR	OT_C1	OncoTrack
ENSG00000251322	SHANK3	OT_C1	OncoTrack
ENSG00000253159	PCDHGA12	OT_C1	OncoTrack
ENSG00000253304	TMEM200B	OT_C1	OncoTrack
ENSG00000253305	PCDHGB6	OT_C1	OncoTrack
ENSG00000253485	PCDHGA5	OT_C1	OncoTrack
ENSG00000253537	PCDHGA7	OT_C1	OncoTrack
ENSG00000253731	PCDHGA6	OT_C1	OncoTrack
ENSG00000253767	PCDHGA8	OT_C1	OncoTrack
ENSG00000253846	PCDHGA10	OT_C1	OncoTrack
ENSG00000253873	PCDHGA11	OT_C1	OncoTrack
ENSG00000253910	PCDHGB2	OT_C1	OncoTrack
ENSG00000253953	PCDHGB4	OT_C1	OncoTrack
ENSG00000254122	PCDHGB7	OT_C1	OncoTrack
ENSG00000254221	PCDHGB1	OT_C1	OncoTrack
ENSG00000254245	PCDHGA3	OT_C1	OncoTrack
ENSG00000255737	AGAP2-AS1	OT_C1	OncoTrack
ENSG00000258989	RP11-47I22.4	OT_C1	OncoTrack
ENSG00000259159	MFRP	OT_C1	OncoTrack
ENSG00000261934	PCDHGA9	OT_C1	OncoTrack
ENSG00000262209	PCDHGB3	OT_C1	OncoTrack
ENSG00000262355	SAMD4A	OT_C1	OncoTrack
ENSG00000262576	PCDHGA4	OT_C1	OncoTrack
ENSG00000265118	CTD-2370N5.3	OT_C1	OncoTrack
ENSG00000265969	BACE1	OT_C1	OncoTrack
ENSG00000099260	PALMD	OT_C1	OncoTrack
ENSG00000106571	GLI3	OT_C1	OncoTrack
ENSG00000108950	FAM20A	OT_C1	OncoTrack
ENSG00000104213	PDGFRL	OT_C1	OncoTrack
ENSG00000180828	BHLHE22	OT_C1	OncoTrack
ENSG00000149380	P4HA3	OT_C1	OncoTrack
ENSG00000134363	FST	OT_C1	OncoTrack
ENSG00000105419	MEIS3	OT_C1	OncoTrack
ENSG00000106511	MEOX2	OT_C1	OncoTrack
ENSG00000139174	PRICKLE1	OT_C1	OncoTrack
ENSG00000169418	NPR1	OT_C1	OncoTrack
ENSG00000235098	ANKRD65	OT_C1	OncoTrack
ENSG00000137094	DNAJB5	OT_C1	OncoTrack
ENSG00000180543	TSPYL5	OT_C1	OncoTrack
ENSG00000165633	VSTM4	OT_C1	OncoTrack
ENSG00000117069	ST6GALNAC5	OT_C1	OncoTrack
ENSG00000227051	C14orf132	OT_C1	OncoTrack
ENSG00000160013	PTGIR	OT_C1	OncoTrack
ENSG00000172817	CYP7B1	OT_C1	OncoTrack
ENSG00000134533	RERG	OT_C1	OncoTrack
ENSG00000197872	FAM49A	OT_C1	OncoTrack
ENSG00000225614	ZNF469	OT_C1	OncoTrack
ENSG00000185070	FLRT2	OT_C1	OncoTrack
ENSG00000139625	MAP3K12	OT_C1	OncoTrack
ENSG00000213203	GIMAP1	OT_C1	OncoTrack
ENSG00000222009	BTBD19	OT_C1	OncoTrack
ENSG00000198795	ZNF521	OT_C1	OncoTrack
ENSG00000172346	CSDC2	OT_C1	OncoTrack
ENSG00000122707	RECK	OT_C1	OncoTrack
ENSG00000259662	FBXL22	OT_C1	OncoTrack
ENSG00000197245	FAM110D	OT_C1	OncoTrack
ENSG00000066629	EML1	OT_C1	OncoTrack
ENSG00000149633	KIAA1755	OT_C1	OncoTrack
ENSG00000136378	ADAMTS7	OT_C1	OncoTrack
ENSG00000197535	MYO5A	OT_C1	OncoTrack
ENSG00000151702	FLI1	OT_C1	OncoTrack
ENSG00000079215	SLC1A3	OT_C1	OncoTrack
ENSG00000164035	EMCN	OT_C1	OncoTrack
ENSG00000157554	ERG	OT_C1	OncoTrack
ENSG00000115355	CCDC88A	OT_C1	OncoTrack
ENSG00000154721	JAM2	OT_C1	OncoTrack
ENSG00000132535	DLG4	OT_C1	OncoTrack
ENSG00000138685	FGF2	OT_C1	OncoTrack
ENSG00000125869	LAMP5	OT_C1	OncoTrack
ENSG00000104723	TUSC3	OT_C1	OncoTrack
ENSG00000204577	LILRB3	OT_C1	OncoTrack
ENSG00000244482	LILRA6	OT_C1	OncoTrack
ENSG00000088827	SIGLEC1	OT_C1	OncoTrack
ENSG00000235568	NFAM1	OT_C1	OncoTrack
ENSG00000138964	PARVG	OT_C1	OncoTrack
ENSG00000082014	SMARCD3	OT_C1	OncoTrack
ENSG00000157510	AFAP1L1	OT_C1	OncoTrack
ENSG00000149090	PAMR1	OT_C1	OncoTrack
ENSG00000174004	NRROS	OT_C1	OncoTrack
ENSG00000005102	MEOX1	OT_C1	OncoTrack
ENSG00000099994	SUSD2	OT_C1	OncoTrack
ENSG00000259753	ITGB3	OT_C1	OncoTrack
ENSG00000013016	EHD3	OT_C1	OncoTrack
ENSG00000174175	SELP	OT_C1	OncoTrack
ENSG00000181495	AC026703.1	OT_C1	OncoTrack
ENSG00000176428	VPS37D	OT_C1	OncoTrack
ENSG00000180875	GREM2	OT_C1	OncoTrack
ENSG00000007968	E2F2	OT_C2	OncoTrack
ENSG00000011426	ANLN	OT_C2	OncoTrack
ENSG00000024526	DEPDC1	OT_C2	OncoTrack
ENSG00000035499	DEPDC1B	OT_C2	OncoTrack
ENSG00000051180	RAD51	OT_C2	OncoTrack
ENSG00000065328	MCM10	OT_C2	OncoTrack
ENSG00000065911	MTHFD2	OT_C2	OncoTrack
ENSG00000066279	ASPM	OT_C2	OncoTrack
ENSG00000068489	PRR11	OT_C2	OncoTrack
ENSG00000071539	TRIP13	OT_C2	OncoTrack
ENSG00000072571	HMMR	OT_C2	OncoTrack
ENSG00000073111	MCM2	OT_C2	OncoTrack
ENSG00000074800	ENO1	OT_C2	OncoTrack
ENSG00000075218	GTSE1	OT_C2	OncoTrack
ENSG00000077152	UBE2T	OT_C2	OncoTrack
ENSG00000080986	NDC80	OT_C2	OncoTrack
ENSG00000085840	ORC1	OT_C2	OncoTrack
ENSG00000085999	RAD54L	OT_C2	OncoTrack
ENSG00000087586	AURKA	OT_C2	OncoTrack
ENSG00000088325	TPX2	OT_C2	OncoTrack
ENSG00000089685	BIRC5	OT_C2	OncoTrack
ENSG00000090889	KIF4A	OT_C2	OncoTrack
ENSG00000097046	CDC7	OT_C2	OncoTrack
ENSG00000100162	CENPM	OT_C2	OncoTrack
ENSG00000100526	CDKN3	OT_C2	OncoTrack
ENSG00000101003	GINS1	OT_C2	OncoTrack
ENSG00000101057	MYBL2	OT_C2	OncoTrack
ENSG00000101447	FAM83D	OT_C2	OncoTrack
ENSG00000104147	OIP5	OT_C2	OncoTrack
ENSG00000104738	MCM4	OT_C2	OncoTrack
ENSG00000105011	ASF1B	OT_C2	OncoTrack
ENSG00000105173	CCNE1	OT_C2	OncoTrack
ENSG00000108106	UBE2S	OT_C2	OncoTrack
ENSG00000109084	TMEM97	OT_C2	OncoTrack
ENSG00000109805	NCAPG	OT_C2	OncoTrack
ENSG00000111206	FOXM1	OT_C2	OncoTrack
ENSG00000111665	CDCA3	OT_C2	OncoTrack
ENSG00000112312	GMNN	OT_C2	OncoTrack
ENSG00000112742	TTK	OT_C2	OncoTrack
ENSG00000112984	KIF20A	OT_C2	OncoTrack
ENSG00000114346	ECT2	OT_C2	OncoTrack
ENSG00000116771	AGMAT	OT_C2	OncoTrack
ENSG00000117399	CDC20	OT_C2	OncoTrack
ENSG00000117650	NEK2	OT_C2	OncoTrack
ENSG00000117724	CENPF	OT_C2	OncoTrack
ENSG00000118193	KIF14	OT_C2	OncoTrack
ENSG00000119969	HELLS	OT_C2	OncoTrack
ENSG00000121152	NCAPH	OT_C2	OncoTrack
ENSG00000122952	ZWINT	OT_C2	OncoTrack
ENSG00000123219	CENPK	OT_C2	OncoTrack
ENSG00000123473	STIL	OT_C2	OncoTrack
ENSG00000123975	CKS2	OT_C2	OncoTrack
ENSG00000126787	DLGAP5	OT_C2	OncoTrack
ENSG00000127423	AUNIP	OT_C2	OncoTrack
ENSG00000129173	E2F8	OT_C2	OncoTrack
ENSG00000131153	GINS2	OT_C2	OncoTrack
ENSG00000131747	TOP2A	OT_C2	OncoTrack
ENSG00000132646	PCNA	OT_C2	OncoTrack
ENSG00000134057	CCNB1	OT_C2	OncoTrack
ENSG00000134690	CDCA8	OT_C2	OncoTrack
ENSG00000134809	TIMM10	OT_C2	OncoTrack
ENSG00000135476	ESPL1	OT_C2	OncoTrack
ENSG00000136824	SMC2	OT_C2	OncoTrack
ENSG00000136982	DSCC1	OT_C2	OncoTrack
ENSG00000137812	CASC5	OT_C2	OncoTrack
ENSG00000138160	KIF11	OT_C2	OncoTrack
ENSG00000138180	CEP55	OT_C2	OncoTrack
ENSG00000138182	KIF20B	OT_C2	OncoTrack
ENSG00000138778	CENPE	OT_C2	OncoTrack
ENSG00000140534	TICRR	OT_C2	OncoTrack
ENSG00000142731	PLK4	OT_C2	OncoTrack
ENSG00000142945	KIF2C	OT_C2	OncoTrack
ENSG00000143674	MLK4	OT_C2	OncoTrack
ENSG00000143942	CHAC2	OT_C2	OncoTrack
ENSG00000145194	ECE2	OT_C2	OncoTrack
ENSG00000145220	LYAR	OT_C2	OncoTrack
ENSG00000145386	CCNA2	OT_C2	OncoTrack
ENSG00000146410	MTFR2	OT_C2	OncoTrack
ENSG00000146670	CDCA5	OT_C2	OncoTrack
ENSG00000147536	GINS4	OT_C2	OncoTrack
ENSG00000148773	MKI67	OT_C2	OncoTrack
ENSG00000151725	CENPU	OT_C2	OncoTrack
ENSG00000152253	SPC25	OT_C2	OncoTrack
ENSG00000152455	SUV39H2	OT_C2	OncoTrack
ENSG00000154839	SKA1	OT_C2	OncoTrack
ENSG00000155189	AGPAT5	OT_C2	OncoTrack
ENSG00000156970	BUB1B	OT_C2	OncoTrack
ENSG00000158402	CDC25C	OT_C2	OncoTrack
ENSG00000159259	CHAF1B	OT_C2	OncoTrack
ENSG00000160949	TONSL	OT_C2	OncoTrack
ENSG00000161888	SPC24	OT_C2	OncoTrack
ENSG00000162062	C16orf59	OT_C2	OncoTrack
ENSG00000162063	CCNF	OT_C2	OncoTrack
ENSG00000164032	H2AFZ	OT_C2	OncoTrack
ENSG00000164045	CDC25A	OT_C2	OncoTrack
ENSG00000164104	HMGB2	OT_C2	OncoTrack
ENSG00000164109	MAD2L1	OT_C2	OncoTrack
ENSG00000164611	PTTG1	OT_C2	OncoTrack
ENSG00000165060	FXN	OT_C2	OncoTrack
ENSG00000165244	ZNF367	OT_C2	OncoTrack
ENSG00000165304	MELK	OT_C2	OncoTrack
ENSG00000165480	SKA3	OT_C2	OncoTrack
ENSG00000165650	PDZD8	OT_C2	OncoTrack
ENSG00000166803	KIAA0101	OT_C2	OncoTrack
ENSG00000166851	PLK1	OT_C2	OncoTrack
ENSG00000167513	CDT1	OT_C2	OncoTrack
ENSG00000167900	TK1	OT_C2	OncoTrack
ENSG00000168078	PBK	OT_C2	OncoTrack
ENSG00000168496	FEN1	OT_C2	OncoTrack
ENSG00000169607	CKAP2L	OT_C2	OncoTrack
ENSG00000169679	BUB1	OT_C2	OncoTrack
ENSG00000169710	FASN	OT_C2	OncoTrack
ENSG00000170312	CDK1	OT_C2	OncoTrack
ENSG00000171241	SHCBP1	OT_C2	OncoTrack
ENSG00000171320	ESCO2	OT_C2	OncoTrack
ENSG00000171848	RRM2	OT_C2	OncoTrack
ENSG00000172893	DHCR7	OT_C2	OncoTrack
ENSG00000174371	EXO1	OT_C2	OncoTrack
ENSG00000175063	UBE2C	OT_C2	OncoTrack
ENSG00000175643	RMI2	OT_C2	OncoTrack
ENSG00000176890	TYMS	OT_C2	OncoTrack
ENSG00000176974	SHMT1	OT_C2	OncoTrack
ENSG00000177602	GSG2	OT_C2	OncoTrack
ENSG00000178999	AURKB	OT_C2	OncoTrack
ENSG00000183856	IQGAP3	OT_C2	OncoTrack
ENSG00000184661	CDCA2	OT_C2	OncoTrack
ENSG00000184992	BRI3BP	OT_C2	OncoTrack
ENSG00000185480	PARPBP	OT_C2	OncoTrack
ENSG00000186193	SAPCD2	OT_C2	OncoTrack
ENSG00000188229	TUBB4B	OT_C2	OncoTrack
ENSG00000189057	FAM111B	OT_C2	OncoTrack
ENSG00000196584	XRCC2	OT_C2	OncoTrack
ENSG00000198826	ARHGAP11A	OT_C2	OncoTrack
ENSG00000205089	CCNI2	OT_C2	OncoTrack
ENSG00000228716	DHFR	OT_C2	OncoTrack
ENSG00000237240	U47924.25	OT_C2	OncoTrack
ENSG00000237649	KIFC1	OT_C2	OncoTrack
ENSG00000239672	NME1	OT_C2	OncoTrack
ENSG00000250254	PTTG2	OT_C2	OncoTrack
ENSG00000259288	RP11-133K1.2	OT_C2	OncoTrack
ENSG00000100479	POLE2	OT_C2	OncoTrack
ENSG00000092853	CLSPN	OT_C2	OncoTrack
ENSG00000256018	HIST1H3G	OT_C2	OncoTrack
ENSG00000124575	HIST1H1D	OT_C2	OncoTrack
ENSG00000003400	CASP10	OT_C3	OncoTrack
ENSG00000006555	TTC22	OT_C3	OncoTrack
ENSG00000007306	CEACAM7	OT_C3	OncoTrack
ENSG00000016602	CLCA4	OT_C3	OncoTrack
ENSG00000019102	VSIG2	OT_C3	OncoTrack
ENSG00000044012	GUCA2B	OT_C3	OncoTrack
ENSG00000050405	LIMA1	OT_C3	OncoTrack
ENSG00000059728	MXD1	OT_C3	OncoTrack
ENSG00000060140	STYK1	OT_C3	OncoTrack
ENSG00000060762	MPC1	OT_C3	OncoTrack
ENSG00000064787	BCAS1	OT_C3	OncoTrack
ENSG00000069764	PLA2G10	OT_C3	OncoTrack
ENSG00000071203	MS4A12	OT_C3	OncoTrack
ENSG00000073737	DHRS9	OT_C3	OncoTrack
ENSG00000080031	PTPRH	OT_C3	OncoTrack
ENSG00000080493	SLC4A4	OT_C3	OncoTrack
ENSG00000086696	HSD17B2	OT_C3	OncoTrack
ENSG00000090402	SI	OT_C3	OncoTrack
ENSG00000090920	FCGBP	OT_C3	OncoTrack
ENSG00000091138	SLC26A3	OT_C3	OncoTrack
ENSG00000095110	NXPE1	OT_C3	OncoTrack
ENSG00000099834	CDHR5	OT_C3	OncoTrack
ENSG00000100079	LGALS2	OT_C3	OncoTrack
ENSG00000103375	AQP8	OT_C3	OncoTrack
ENSG00000104267	CA2	OT_C3	OncoTrack
ENSG00000110013	SIAE	OT_C3	OncoTrack
ENSG00000111802	TDP2	OT_C3	OncoTrack
ENSG00000111863	ADTRP	OT_C3	OncoTrack
ENSG00000113303	BTNL8	OT_C3	OncoTrack
ENSG00000114455	HHLA2	OT_C3	OncoTrack
ENSG00000116176	TPSG1	OT_C3	OncoTrack
ENSG00000116833	NR5A2	OT_C3	OncoTrack
ENSG00000117115	PADI2	OT_C3	OncoTrack
ENSG00000117226	GBP3	OT_C3	OncoTrack
ENSG00000117472	TSPAN1	OT_C3	OncoTrack
ENSG00000121900	TMEM54	OT_C3	OncoTrack
ENSG00000124102	PI3	OT_C3	OncoTrack
ENSG00000124205	EDN3	OT_C3	OncoTrack
ENSG00000125775	SDCBP2	OT_C3	OncoTrack
ENSG00000125845	BMP2	OT_C3	OncoTrack
ENSG00000129270	MMP28	OT_C3	OncoTrack
ENSG00000131096	PYY	OT_C3	OncoTrack
ENSG00000131981	LGALS3	OT_C3	OncoTrack
ENSG00000133328	HRASLS2	OT_C3	OncoTrack
ENSG00000133742	CA1	OT_C3	OncoTrack
ENSG00000135220	UGT2A3	OT_C3	OncoTrack
ENSG00000135549	PKIB	OT_C3	OncoTrack
ENSG00000135916	ITM2C	OT_C3	OncoTrack
ENSG00000136059	VILL	OT_C3	OncoTrack
ENSG00000136826	KLF4	OT_C3	OncoTrack
ENSG00000137364	TPMT	OT_C3	OncoTrack
ENSG00000137501	SYTL2	OT_C3	OncoTrack
ENSG00000137757	CASP5	OT_C3	OncoTrack
ENSG00000138193	PLCE1	OT_C3	OncoTrack
ENSG00000138744	NAAA	OT_C3	OncoTrack
ENSG00000140274	DUOXA2	OT_C3	OncoTrack
ENSG00000140279	DUOX2	OT_C3	OncoTrack
ENSG00000140297	GCNT3	OT_C3	OncoTrack
ENSG00000144063	MALL	OT_C3	OncoTrack
ENSG00000145113	MUC4	OT_C3	OncoTrack
ENSG00000145287	PLAC8	OT_C3	OncoTrack
ENSG00000145384	FABP2	OT_C3	OncoTrack
ENSG00000149260	CAPN5	OT_C3	OncoTrack
ENSG00000150782	IL18	OT_C3	OncoTrack
ENSG00000151623	NR3C2	OT_C3	OncoTrack
ENSG00000151882	CCL28	OT_C3	OncoTrack
ENSG00000154153	FAM134B	OT_C3	OncoTrack
ENSG00000154274	C4orf19	OT_C3	OncoTrack
ENSG00000155850	SLC26A2	OT_C3	OncoTrack
ENSG00000158125	XDH	OT_C3	OncoTrack
ENSG00000158315	RHBDL2	OT_C3	OncoTrack
ENSG00000158467	AHCYL2	OT_C3	OncoTrack
ENSG00000159399	HK2	OT_C3	OncoTrack
ENSG00000160408	ST6GALNAC6	OT_C3	OncoTrack
ENSG00000162460	TMEM82	OT_C3	OncoTrack
ENSG00000162896	PIGR	OT_C3	OncoTrack
ENSG00000163072	NOSTRIN	OT_C3	OncoTrack
ENSG00000163131	CTSS	OT_C3	OncoTrack
ENSG00000163624	CDS1	OT_C3	OncoTrack
ENSG00000164120	HPGD	OT_C3	OncoTrack
ENSG00000166126	AMN	OT_C3	OncoTrack
ENSG00000166391	MOGAT2	OT_C3	OncoTrack
ENSG00000166816	LDHD	OT_C3	OncoTrack
ENSG00000166869	CHP2	OT_C3	OncoTrack
ENSG00000166920	C15orf48	OT_C3	OncoTrack
ENSG00000167434	CA4	OT_C3	OncoTrack
ENSG00000167617	CDC42EP5	OT_C3	OncoTrack
ENSG00000167701	GPT	OT_C3	OncoTrack
ENSG00000168903	BTNL3	OT_C3	OncoTrack
ENSG00000170915	PAQR8	OT_C3	OncoTrack
ENSG00000171431	KRT20	OT_C3	OncoTrack
ENSG00000171747	LGALS4	OT_C3	OncoTrack
ENSG00000172594	SMPDL3A	OT_C3	OncoTrack
ENSG00000172828	CES3	OT_C3	OncoTrack
ENSG00000173237	C11orf86	OT_C3	OncoTrack
ENSG00000173597	SULT1B1	OT_C3	OncoTrack
ENSG00000174514	MFSD4	OT_C3	OncoTrack
ENSG00000174992	ZG16	OT_C3	OncoTrack
ENSG00000179163	FUCA1	OT_C3	OncoTrack
ENSG00000179914	ITLN1	OT_C3	OncoTrack
ENSG00000181885	CLDN7	OT_C3	OncoTrack
ENSG00000182271	TMIGD1	OT_C3	OncoTrack
ENSG00000183778	B3GALT5	OT_C3	OncoTrack
ENSG00000184163	FAM132A	OT_C3	OncoTrack
ENSG00000186198	SLC51B	OT_C3	OncoTrack
ENSG00000187699	C2orf88	OT_C3	OncoTrack
ENSG00000188993	LRRC66	OT_C3	OncoTrack
ENSG00000197273	GUCA2A	OT_C3	OncoTrack
ENSG00000198074	AKR1B10	OT_C3	OncoTrack
ENSG00000198788	MUC2	OT_C3	OncoTrack
ENSG00000204385	SLC44A4	OT_C3	OncoTrack
ENSG00000204616	TRIM31	OT_C3	OncoTrack
ENSG00000205213	LGR4	OT_C3	OncoTrack
ENSG00000232070	TMEM253	OT_C3	OncoTrack
ENSG00000233041	PHGR1	OT_C3	OncoTrack
ENSG00000253958	CLDN23	OT_C3	OncoTrack
ENSG00000254827	SLC22A18AS	OT_C3	OncoTrack
ENSG00000262302	RP1-4G17.5	OT_C3	OncoTrack
ENSG00000266949	LYPD8	OT_C3	OncoTrack
ENSG00000174358	SLC6A19	OT_C3	OncoTrack
ENSG00000197165	SULT1A2	OT_C3	OncoTrack
ENSG00000163295	ALPI	OT_C3	OncoTrack
ENSG00000168748	CA7	OT_C3	OncoTrack
ENSG00000167080	B4GALNT2	OT_C3	OncoTrack
ENSG00000172159	FRMD3	OT_C3	OncoTrack
ENSG00000154165	GPR15	OT_C3	OncoTrack
ENSG00000048462	TNFRSF17	OT_C3	OncoTrack
ENSG00000005187	ACSM3	OT_C4	OncoTrack
ENSG00000007952	NOX1	OT_C4	OncoTrack
ENSG00000008323	PLEKHG6	OT_C4	OncoTrack
ENSG00000047597	XK	OT_C4	OncoTrack
ENSG00000052344	PRSS8	OT_C4	OncoTrack
ENSG00000074276	CDHR2	OT_C4	OncoTrack
ENSG00000075142	SRI	OT_C4	OncoTrack
ENSG00000079112	CDH17	OT_C4	OncoTrack
ENSG00000089472	HEPH	OT_C4	OncoTrack
ENSG00000095203	EPB41L4B	OT_C4	OncoTrack
ENSG00000095539	SEMA4G	OT_C4	OncoTrack
ENSG00000099812	MISP	OT_C4	OncoTrack
ENSG00000101049	SGK2	OT_C4	OncoTrack
ENSG00000107242	PIP5K1B	OT_C4	OncoTrack
ENSG00000108187	PBLD	OT_C4	OncoTrack
ENSG00000108272	DHRS11	OT_C4	OncoTrack
ENSG00000108352	RAPGEFL1	OT_C4	OncoTrack
ENSG00000112782	CLIC5	OT_C4	OncoTrack
ENSG00000114248	LRRC31	OT_C4	OncoTrack
ENSG00000114812	VIPR1	OT_C4	OncoTrack
ENSG00000118322	ATP10B	OT_C4	OncoTrack
ENSG00000118513	MYB	OT_C4	OncoTrack
ENSG00000119431	HDHD3	OT_C4	OncoTrack
ENSG00000120162	MOB3B	OT_C4	OncoTrack
ENSG00000120756	PLS1	OT_C4	OncoTrack
ENSG00000121380	BCL2L14	OT_C4	OncoTrack
ENSG00000121797	CCRL2	OT_C4	OncoTrack
ENSG00000124253	PCK1	OT_C4	OncoTrack
ENSG00000125170	DOK4	OT_C4	OncoTrack
ENSG00000130234	ACE2	OT_C4	OncoTrack
ENSG00000130768	SMPDL3B	OT_C4	OncoTrack
ENSG00000131781	FMO5	OT_C4	OncoTrack
ENSG00000132170	PPARG	OT_C4	OncoTrack
ENSG00000132437	DDC	OT_C4	OncoTrack
ENSG00000135052	GOLM1	OT_C4	OncoTrack
ENSG00000137960	GIPC2	OT_C4	OncoTrack
ENSG00000139044	B4GALNT3	OT_C4	OncoTrack
ENSG00000143167	GPA33	OT_C4	OncoTrack
ENSG00000144852	NR1I2	OT_C4	OncoTrack
ENSG00000145390	USP53	OT_C4	OncoTrack
ENSG00000150593	PDCD4	OT_C4	OncoTrack
ENSG00000151470	C4orf33	OT_C4	OncoTrack
ENSG00000152642	GPD1L	OT_C4	OncoTrack
ENSG00000152766	ANKRD22	OT_C4	OncoTrack
ENSG00000152782	PANK1	OT_C4	OncoTrack
ENSG00000153303	FRMD1	OT_C4	OncoTrack
ENSG00000155545	MIER3	OT_C4	OncoTrack
ENSG00000156006	NAT2	OT_C4	OncoTrack
ENSG00000158158	CNNM4	OT_C4	OncoTrack
ENSG00000161267	BDH1	OT_C4	OncoTrack
ENSG00000162981	FAM84A	OT_C4	OncoTrack
ENSG00000163586	FABP1	OT_C4	OncoTrack
ENSG00000163694	RBM47	OT_C4	OncoTrack
ENSG00000163898	LIPH	OT_C4	OncoTrack
ENSG00000164251	F2RL1	OT_C4	OncoTrack
ENSG00000164403	SHROOM1	OT_C4	OncoTrack
ENSG00000164626	KCNK5	OT_C4	OncoTrack
ENSG00000164825	DEFB1	OT_C4	OncoTrack
ENSG00000165449	SLC16A9	OT_C4	OncoTrack
ENSG00000166143	PPP1R14D	OT_C4	OncoTrack
ENSG00000166863	TAC3	OT_C4	OncoTrack
ENSG00000166866	MYO1A	OT_C4	OncoTrack
ENSG00000167183	PRR15L	OT_C4	OncoTrack
ENSG00000167741	GGT6	OT_C4	OncoTrack
ENSG00000171100	MTM1	OT_C4	OncoTrack
ENSG00000172367	PDZD3	OT_C4	OncoTrack
ENSG00000173890	GPR160	OT_C4	OncoTrack
ENSG00000176387	HSD11B2	OT_C4	OncoTrack
ENSG00000176532	PRR15	OT_C4	OncoTrack
ENSG00000176945	MUC20	OT_C4	OncoTrack
ENSG00000178462	TUBAL3	OT_C4	OncoTrack
ENSG00000178750	STX19	OT_C4	OncoTrack
ENSG00000178826	TMEM139	OT_C4	OncoTrack
ENSG00000179674	ARL14	OT_C4	OncoTrack
ENSG00000181350	FAM211A	OT_C4	OncoTrack
ENSG00000183840	GPR39	OT_C4	OncoTrack
ENSG00000184012	TMPRSS2	OT_C4	OncoTrack
ENSG00000184434	LRRC19	OT_C4	OncoTrack
ENSG00000185515	BRCC3	OT_C4	OncoTrack
ENSG00000186212	SOWAHB	OT_C4	OncoTrack
ENSG00000186314	PRELID2	OT_C4	OncoTrack
ENSG00000186564	FOXD2	OT_C4	OncoTrack
ENSG00000186854	TRABD2A	OT_C4	OncoTrack
ENSG00000187097	ENTPD5	OT_C4	OncoTrack
ENSG00000188373	C10orf99	OT_C4	OncoTrack
ENSG00000188761	BCL2L15	OT_C4	OncoTrack
ENSG00000198643	FAM3D	OT_C4	OncoTrack
ENSG00000222001	AC106876.2	OT_C4	OncoTrack
ENSG00000245848	CEBPA	OT_C4	OncoTrack
ENSG00000253313	C1orf210	OT_C4	OncoTrack
ENSG00000265629	AC011897.1	OT_C4	OncoTrack
ENSG00000267596	CCL15	OT_C4	OncoTrack
ENSG00000019582	CD74	OT_C5	OncoTrack
ENSG00000025708	TYMP	OT_C5	OncoTrack
ENSG00000026751	SLAMF7	OT_C5	OncoTrack
ENSG00000091972	CD200	OT_C5	OncoTrack
ENSG00000100342	APOL1	OT_C5	OncoTrack
ENSG00000100365	NCF4	OT_C5	OncoTrack
ENSG00000100385	IL2RB	OT_C5	OncoTrack
ENSG00000102879	CORO1A	OT_C5	OncoTrack
ENSG00000104951	IL4I1	OT_C5	OncoTrack
ENSG00000105369	CD79A	OT_C5	OncoTrack
ENSG00000105374	NKG7	OT_C5	OncoTrack
ENSG00000108700	CCL8	OT_C5	OncoTrack
ENSG00000111348	ARHGDIB	OT_C5	OncoTrack
ENSG00000111796	KLRB1	OT_C5	OncoTrack
ENSG00000111801	BTN3A3	OT_C5	OncoTrack
ENSG00000112149	CD83	OT_C5	OncoTrack
ENSG00000115523	GNLY	OT_C5	OncoTrack
ENSG00000116824	CD2	OT_C5	OncoTrack
ENSG00000117091	CD48	OT_C5	OncoTrack
ENSG00000126246	IGFLR1	OT_C5	OncoTrack
ENSG00000128284	APOL3	OT_C5	OncoTrack
ENSG00000128335	APOL2	OT_C5	OncoTrack
ENSG00000128340	RAC2	OT_C5	OncoTrack
ENSG00000129277	CCL4	OT_C5	OncoTrack
ENSG00000130208	APOC1	OT_C5	OncoTrack
ENSG00000130489	SCO2	OT_C5	OncoTrack
ENSG00000131203	IDO1	OT_C5	OncoTrack
ENSG00000132274	TRIM22	OT_C5	OncoTrack
ENSG00000136653	RASSF5	OT_C5	OncoTrack
ENSG00000136867	SLC31A2	OT_C5	OncoTrack
ENSG00000137078	SIT1	OT_C5	OncoTrack
ENSG00000137841	PLCB2	OT_C5	OncoTrack
ENSG00000138755	CXCL9	OT_C5	OncoTrack
ENSG00000139193	CD27	OT_C5	OncoTrack
ENSG00000139626	ITGB7	OT_C5	OncoTrack
ENSG00000140105	WARS	OT_C5	OncoTrack
ENSG00000143851	PTPN7	OT_C5	OncoTrack
ENSG00000145649	GZMA	OT_C5	OncoTrack
ENSG00000149781	FERMT3	OT_C5	OncoTrack
ENSG00000153563	CD8A	OT_C5	OncoTrack
ENSG00000155629	PIK3AP1	OT_C5	OncoTrack
ENSG00000155962	CLIC2	OT_C5	OncoTrack
ENSG00000156234	CXCL13	OT_C5	OncoTrack
ENSG00000161570	CCL5	OT_C5	OncoTrack
ENSG00000162645	GBP2	OT_C5	OncoTrack
ENSG00000162654	GBP4	OT_C5	OncoTrack
ENSG00000163565	IFI16	OT_C5	OncoTrack
ENSG00000166289	PLEKHF1	OT_C5	OncoTrack
ENSG00000167286	CD3D	OT_C5	OncoTrack
ENSG00000167895	TMC8	OT_C5	OncoTrack
ENSG00000169245	CXCL10	OT_C5	OncoTrack
ENSG00000169403	PTAFR	OT_C5	OncoTrack
ENSG00000169413	RNASE6	OT_C5	OncoTrack
ENSG00000169442	CD52	OT_C5	OncoTrack
ENSG00000170476	MZB1	OT_C5	OncoTrack
ENSG00000171791	BCL2	OT_C5	OncoTrack
ENSG00000172724	CCL19	OT_C5	OncoTrack
ENSG00000173762	CD7	OT_C5	OncoTrack
ENSG00000177989	ODF3B	OT_C5	OncoTrack
ENSG00000179344	HLA-DQB1	OT_C5	OncoTrack
ENSG00000180644	PRF1	OT_C5	OncoTrack
ENSG00000181374	CCL13	OT_C5	OncoTrack
ENSG00000182866	LCK	OT_C5	OncoTrack
ENSG00000185215	TNFAIP2	OT_C5	OncoTrack
ENSG00000185338	SOCS1	OT_C5	OncoTrack
ENSG00000185862	EVI2B	OT_C5	OncoTrack
ENSG00000186891	TNFRSF18	OT_C5	OncoTrack
ENSG00000188820	FAM26F	OT_C5	OncoTrack
ENSG00000196126	HLA-DRB1	OT_C5	OncoTrack
ENSG00000198502	HLA-DRB5	OT_C5	OncoTrack
ENSG00000198851	CD3E	OT_C5	OncoTrack
ENSG00000204257	HLA-DMA	OT_C5	OncoTrack
ENSG00000204287	HLA-DRA	OT_C5	OncoTrack
ENSG00000213402	PTPRCAP	OT_C5	OncoTrack
ENSG00000216490	IFI30	OT_C5	OncoTrack
ENSG00000227507	LTB	OT_C5	OncoTrack
ENSG00000231389	HLA-DPA1	OT_C5	OncoTrack
ENSG00000232629	HLA-DQB2	OT_C5	OncoTrack
ENSG00000237541	HLA-DQA2	OT_C5	OncoTrack
ENSG00000239697	TNFSF12	OT_C5	OncoTrack
ENSG00000242574	HLA-DMB	OT_C5	OncoTrack
ENSG00000248993	XXbac-BPG181M17.5	OT_C5	OncoTrack
ENSG00000175463	TBC1D10C	OT_C5	OncoTrack
ENSG00000123329	ARHGAP9	OT_C5	OncoTrack
ENSG00000125910	S1PR4	OT_C5	OncoTrack
ENSG00000089692	LAG3	OT_C5	OncoTrack
ENSG00000013725	CD6	OT_C5	OncoTrack
ENSG00000172215	CXCR6	OT_C5	OncoTrack
ENSG00000171608	PIK3CD	OT_C5	OncoTrack
ENSG00000134460	IL2RA	OT_C5	OncoTrack
ENSG00000007312	CD79B	OT_C5	OncoTrack
ENSG00000126353	CCR7	OT_C5	OncoTrack
ENSG00000146094	DOK3	OT_C5	OncoTrack
ENSG00000239713	APOBEC3G	OT_C5	OncoTrack
ENSG00000164691	TAGAP	OT_C5	OncoTrack
ENSG00000131142	CCL25	OT_C5	OncoTrack
ENSG00000180096	SEPT1	OT_C5	OncoTrack
ENSG00000163599	CTLA4	OT_C5	OncoTrack
ENSG00000102962	CCL22	OT_C5	OncoTrack
ENSG00000162894	FAIM3	OT_C5	OncoTrack
ENSG00000115085	ZAP70	OT_C5	OncoTrack
ENSG00000000003	TSPAN6	OT_C6	OncoTrack
ENSG00000015413	DPEP1	OT_C6	OncoTrack
ENSG00000025772	TOMM34	OT_C6	OncoTrack
ENSG00000047634	SCML1	OT_C6	OncoTrack
ENSG00000054793	ATP9A	OT_C6	OncoTrack
ENSG00000068615	REEP1	OT_C6	OncoTrack
ENSG00000080839	RBL1	OT_C6	OncoTrack
ENSG00000086289	EPDR1	OT_C6	OncoTrack
ENSG00000101076	HNF4A	OT_C6	OncoTrack
ENSG00000101104	PABPC1L	OT_C6	OncoTrack
ENSG00000101158	NELFCD	OT_C6	OncoTrack
ENSG00000101311	FERMT1	OT_C6	OncoTrack
ENSG00000101346	POFUT1	OT_C6	OncoTrack
ENSG00000101464	PIGU	OT_C6	OncoTrack
ENSG00000101470	TNNC2	OT_C6	OncoTrack
ENSG00000102445	KIAA0226L	OT_C6	OncoTrack
ENSG00000103485	QPRT	OT_C6	OncoTrack
ENSG00000106069	CHN2	OT_C6	OncoTrack
ENSG00000108375	RNF43	OT_C6	OncoTrack
ENSG00000124222	STX16	OT_C6	OncoTrack
ENSG00000124257	NEURL2	OT_C6	OncoTrack
ENSG00000125247	TMTC4	OT_C6	OncoTrack
ENSG00000125304	TM9SF2	OT_C6	OncoTrack
ENSG00000126003	PLAGL2	OT_C6	OncoTrack
ENSG00000131067	GGT7	OT_C6	OncoTrack
ENSG00000132793	LPIN3	OT_C6	OncoTrack
ENSG00000132801	ZSWIM3	OT_C6	OncoTrack
ENSG00000132825	PPP1R3D	OT_C6	OncoTrack
ENSG00000133114	GPALPP1	OT_C6	OncoTrack
ENSG00000134215	VAV3	OT_C6	OncoTrack
ENSG00000135917	SLC19A3	OT_C6	OncoTrack
ENSG00000136098	NEK3	OT_C6	OncoTrack
ENSG00000136997	MYC	OT_C6	OncoTrack
ENSG00000137563	GGH	OT_C6	OncoTrack
ENSG00000138074	SLC5A6	OT_C6	OncoTrack
ENSG00000139540	SLC39A5	OT_C6	OncoTrack
ENSG00000140876	NUDT7	OT_C6	OncoTrack
ENSG00000141738	GRB7	OT_C6	OncoTrack
ENSG00000144026	ZNF514	OT_C6	OncoTrack
ENSG00000146281	PM20D2	OT_C6	OncoTrack
ENSG00000147162	OGT	OT_C6	OncoTrack
ENSG00000148200	NR6A1	OT_C6	OncoTrack
ENSG00000149634	SPATA25	OT_C6	OncoTrack
ENSG00000152213	ARL11	OT_C6	OncoTrack
ENSG00000152767	FARP1	OT_C6	OncoTrack
ENSG00000154930	ACSS1	OT_C6	OncoTrack
ENSG00000158296	SLC13A3	OT_C6	OncoTrack
ENSG00000158352	SHROOM4	OT_C6	OncoTrack
ENSG00000164398	ACSL6	OT_C6	OncoTrack
ENSG00000165556	CDX2	OT_C6	OncoTrack
ENSG00000165675	ENOX2	OT_C6	OncoTrack
ENSG00000167280	ENGASE	OT_C6	OncoTrack
ENSG00000168243	GNG4	OT_C6	OncoTrack
ENSG00000168646	AXIN2	OT_C6	OncoTrack
ENSG00000170835	CEL	OT_C6	OncoTrack
ENSG00000172315	TP53RK	OT_C6	OncoTrack
ENSG00000183044	ABAT	OT_C6	OncoTrack
ENSG00000183734	ASCL2	OT_C6	OncoTrack
ENSG00000185101	ANO9	OT_C6	OncoTrack
ENSG00000185133	INPP5J	OT_C6	OncoTrack
ENSG00000188706	ZDHHC9	OT_C6	OncoTrack
ENSG00000196227	FAM217B	OT_C6	OncoTrack
ENSG00000197296	FITM2	OT_C6	OncoTrack
ENSG00000197408	CYP2B6	OT_C6	OncoTrack
ENSG00000197586	ENTPD6	OT_C6	OncoTrack
ENSG00000203880	PCMTD2	OT_C6	OncoTrack
ENSG00000204424	LY6G6F	OT_C6	OncoTrack
ENSG00000241186	TDGF1	OT_C6	OncoTrack
ENSG00000244355	LY6G6D	OT_C6	OncoTrack
ENSG00000250641	MEGT1	OT_C6	OncoTrack
ENSG00000254995	STX16-NPEPL1	OT_C6	OncoTrack
ENSG00000262323	AC009133.19	OT_C6	OncoTrack
ENSG00000266076	CTD-2535L24.2	OT_C6	OncoTrack
ENSG00000255552	LY6G6E	OT_C6	OncoTrack
ENSG00000016490	CLCA1	OT_C7	OncoTrack
ENSG00000041353	RAB27B	OT_C7	OncoTrack
ENSG00000070526	ST6GALNAC1	OT_C7	OncoTrack
ENSG00000072858	SIDT1	OT_C7	OncoTrack
ENSG00000074370	ATP2A3	OT_C7	OncoTrack
ENSG00000100744	GSKIP	OT_C7	OncoTrack
ENSG00000101846	STS	OT_C7	OncoTrack
ENSG00000105523	FAM83E	OT_C7	OncoTrack
ENSG00000106537	TSPAN13	OT_C7	OncoTrack
ENSG00000106541	AGR2	OT_C7	OncoTrack
ENSG00000109586	GALNT7	OT_C7	OncoTrack
ENSG00000110080	ST3GAL4	OT_C7	OncoTrack
ENSG00000115590	IL1R2	OT_C7	OncoTrack
ENSG00000115648	MLPH	OT_C7	OncoTrack
ENSG00000122711	SPINK4	OT_C7	OncoTrack
ENSG00000124664	SPDEF	OT_C7	OncoTrack
ENSG00000124939	SCGB2A1	OT_C7	OncoTrack
ENSG00000134193	REG4	OT_C7	OncoTrack
ENSG00000134398	ERN2	OT_C7	OncoTrack
ENSG00000135324	MRAP2	OT_C7	OncoTrack
ENSG00000135702	CHST5	OT_C7	OncoTrack
ENSG00000135773	CAPN9	OT_C7	OncoTrack
ENSG00000141401	IMPA2	OT_C7	OncoTrack
ENSG00000141655	TNFRSF11A	OT_C7	OncoTrack
ENSG00000145703	IQGAP2	OT_C7	OncoTrack
ENSG00000157613	CREB3L1	OT_C7	OncoTrack
ENSG00000158201	ABHD3	OT_C7	OncoTrack
ENSG00000160182	TFF1	OT_C7	OncoTrack
ENSG00000162174	ASRGL1	OT_C7	OncoTrack
ENSG00000164414	SLC35A1	OT_C7	OncoTrack
ENSG00000165929	TC2N	OT_C7	OncoTrack
ENSG00000166510	CCDC68	OT_C7	OncoTrack
ENSG00000167748	KLK1	OT_C7	OncoTrack
ENSG00000171428	NAT1	OT_C7	OncoTrack
ENSG00000172238	ATOH1	OT_C7	OncoTrack
ENSG00000173467	AGR3	OT_C7	OncoTrack
ENSG00000174236	REP15	OT_C7	OncoTrack
ENSG00000181061	HIGD1A	OT_C7	OncoTrack
ENSG00000181784	RNASE4	OT_C7	OncoTrack
ENSG00000183317	EPHA10	OT_C7	OncoTrack
ENSG00000183508	FAM46C	OT_C7	OncoTrack
ENSG00000184709	LRRC26	OT_C7	OncoTrack
ENSG00000186188	FFAR4	OT_C7	OncoTrack
ENSG00000188175	HEPACAM2	OT_C7	OncoTrack
ENSG00000188257	PLA2G2A	OT_C7	OncoTrack
ENSG00000188833	ENTPD8	OT_C7	OncoTrack
ENSG00000196188	CTSE	OT_C7	OncoTrack
ENSG00000196620	UGT2B15	OT_C7	OncoTrack
ENSG00000198488	B3GNT6	OT_C7	OncoTrack
ENSG00000198682	PAPSS2	OT_C7	OncoTrack
ENSG00000204128	C2orf72	OT_C7	OncoTrack
ENSG00000213204	C6orf165	OT_C7	OncoTrack
ENSG00000214274	ANG	OT_C7	OncoTrack
ENSG00000258818	RNASE4	OT_C7	OncoTrack
ENSG00000259171	AL163636.6	OT_C7	OncoTrack
ENSG00000260092	RP11-77K12.7	OT_C7	OncoTrack
ENSG00000176919	C8G	OT_C7	OncoTrack
ENSG00000143001	TMEM61	OT_C7	OncoTrack
ENSG00000010030	ETV7	OT_C8	OncoTrack
ENSG00000068079	IFI35	OT_C8	OncoTrack
ENSG00000078081	LAMP3	OT_C8	OncoTrack
ENSG00000100918	REC8	OT_C8	OncoTrack
ENSG00000101347	SAMHD1	OT_C8	OncoTrack
ENSG00000107201	DDX58	OT_C8	OncoTrack
ENSG00000111331	OAS3	OT_C8	OncoTrack
ENSG00000111335	OAS2	OT_C8	OncoTrack
ENSG00000115267	IFIH1	OT_C8	OncoTrack
ENSG00000115415	STAT1	OT_C8	OncoTrack
ENSG00000117228	GBP1	OT_C8	OncoTrack
ENSG00000119917	IFIT3	OT_C8	OncoTrack
ENSG00000119922	IFIT2	OT_C8	OncoTrack
ENSG00000125347	IRF1	OT_C8	OncoTrack
ENSG00000126709	IFI6	OT_C8	OncoTrack
ENSG00000130303	BST2	OT_C8	OncoTrack
ENSG00000132530	XAF1	OT_C8	OncoTrack
ENSG00000133321	RARRES3	OT_C8	OncoTrack
ENSG00000134321	RSAD2	OT_C8	OncoTrack
ENSG00000134326	CMPK2	OT_C8	OncoTrack
ENSG00000135114	OASL	OT_C8	OncoTrack
ENSG00000135899	SP110	OT_C8	OncoTrack
ENSG00000136514	RTP4	OT_C8	OncoTrack
ENSG00000137628	DDX60	OT_C8	OncoTrack
ENSG00000137959	IFI44L	OT_C8	OncoTrack
ENSG00000137965	IFI44	OT_C8	OncoTrack
ENSG00000138496	PARP9	OT_C8	OncoTrack
ENSG00000138642	HERC6	OT_C8	OncoTrack
ENSG00000140853	NLRC5	OT_C8	OncoTrack
ENSG00000152778	IFIT5	OT_C8	OncoTrack
ENSG00000156587	UBE2L6	OT_C8	OncoTrack
ENSG00000157601	MX1	OT_C8	OncoTrack
ENSG00000160932	LY6E	OT_C8	OncoTrack
ENSG00000165949	IFI27	OT_C8	OncoTrack
ENSG00000168062	BATF2	OT_C8	OncoTrack
ENSG00000168394	TAP1	OT_C8	OncoTrack
ENSG00000169248	CXCL11	OT_C8	OncoTrack
ENSG00000173193	PARP14	OT_C8	OncoTrack
ENSG00000177409	SAMD9L	OT_C8	OncoTrack
ENSG00000185507	IRF7	OT_C8	OncoTrack
ENSG00000185745	IFIT1	OT_C8	OncoTrack
ENSG00000187608	ISG15	OT_C8	OncoTrack
ENSG00000204267	TAP2	OT_C8	OncoTrack
ENSG00000204681	GABBR1	OT_C8	OncoTrack
ENSG00000205413	SAMD9	OT_C8	OncoTrack
ENSG00000213886	UBD	OT_C8	OncoTrack
ENSG00000213928	IRF9	OT_C8	OncoTrack
ENSG00000240065	PSMB9	OT_C8	OncoTrack
ENSG00000250264	TAP2	OT_C8	OncoTrack
ENSG00000184979	USP18	OT_C8	OncoTrack
ENSG00000183486	MX2	OT_C8	OncoTrack
ENSG00000138646	HERC5	OT_C8	OncoTrack
ENSG00000124256	ZBP1	OT_C8	OncoTrack
ENSG00000160183	TMPRSS3	OT_C8	OncoTrack
ENSG00000004776	HSPB6	OT_C9	OncoTrack
ENSG00000022267	FHL1	OT_C9	OncoTrack
ENSG00000049540	ELN	OT_C9	OncoTrack
ENSG00000054938	CHRDL2	OT_C9	OncoTrack
ENSG00000058668	ATP2B4	OT_C9	OncoTrack
ENSG00000075073	TACR2	OT_C9	OncoTrack
ENSG00000077157	PPP1R12B	OT_C9	OncoTrack
ENSG00000095637	SORBS1	OT_C9	OncoTrack
ENSG00000101938	CHRDL1	OT_C9	OncoTrack
ENSG00000103241	FOXF1	OT_C9	OncoTrack
ENSG00000104936	DMPK	OT_C9	OncoTrack
ENSG00000105894	PTN	OT_C9	OncoTrack
ENSG00000113296	THBS4	OT_C9	OncoTrack
ENSG00000118526	TCF21	OT_C9	OncoTrack
ENSG00000119919	NKX2-3	OT_C9	OncoTrack
ENSG00000120885	CLU	OT_C9	OncoTrack
ENSG00000126803	HSPA2	OT_C9	OncoTrack
ENSG00000128591	FLNC	OT_C9	OncoTrack
ENSG00000133392	MYH11	OT_C9	OncoTrack
ENSG00000134198	TSPAN2	OT_C9	OncoTrack
ENSG00000135424	ITGA7	OT_C9	OncoTrack
ENSG00000137273	FOXF2	OT_C9	OncoTrack
ENSG00000138735	PDE5A	OT_C9	OncoTrack
ENSG00000143248	RGS5	OT_C9	OncoTrack
ENSG00000145936	KCNMB1	OT_C9	OncoTrack
ENSG00000146469	VIP	OT_C9	OncoTrack
ENSG00000154330	PGM5	OT_C9	OncoTrack
ENSG00000156804	FBXO32	OT_C9	OncoTrack
ENSG00000157368	IL34	OT_C9	OncoTrack
ENSG00000163017	ACTG2	OT_C9	OncoTrack
ENSG00000163815	CLEC3B	OT_C9	OncoTrack
ENSG00000165410	CFL2	OT_C9	OncoTrack
ENSG00000167641	PPP1R14A	OT_C9	OncoTrack
ENSG00000171867	PRNP	OT_C9	OncoTrack
ENSG00000172403	SYNPO2	OT_C9	OncoTrack
ENSG00000173641	HSPB7	OT_C9	OncoTrack
ENSG00000175084	DES	OT_C9	OncoTrack
ENSG00000177283	FZD8	OT_C9	OncoTrack
ENSG00000181541	MAB21L2	OT_C9	OncoTrack
ENSG00000182253	SYNM	OT_C9	OncoTrack
ENSG00000184254	ALDH1A3	OT_C9	OncoTrack
ENSG00000185630	PBX1	OT_C9	OncoTrack
ENSG00000187239	FNBP1	OT_C9	OncoTrack
ENSG00000189184	PCDH18	OT_C9	OncoTrack
ENSG00000198848	CES1	OT_C9	OncoTrack
ENSG00000198853	RUSC2	OT_C9	OncoTrack
ENSG00000236609	ZNF853	OT_C9	OncoTrack
ENSG00000240583	AQP1	OT_C9	OncoTrack
ENSG00000250424	AQP1	OT_C9	OncoTrack
ENSG00000118922	KLF12	OT_C9	OncoTrack
ENSG00000132970	WASF3	OT_C9	OncoTrack
ENSG00000196569	LAMA2	OT_C9	OncoTrack
ENSG00000091073	DTX2	OT_C10	OncoTrack
ENSG00000095380	NANS	OT_C10	OncoTrack
ENSG00000099977	DDT	OT_C10	OncoTrack
ENSG00000100290	BIK	OT_C10	OncoTrack
ENSG00000105427	CNFN	OT_C10	OncoTrack
ENSG00000105755	ETHE1	OT_C10	OncoTrack
ENSG00000106077	ABHD11	OT_C10	OncoTrack
ENSG00000111775	COX6A1	OT_C10	OncoTrack
ENSG00000114023	FAM162A	OT_C10	OncoTrack
ENSG00000122971	ACADS	OT_C10	OncoTrack
ENSG00000125356	NDUFA1	OT_C10	OncoTrack
ENSG00000129235	TXNDC17	OT_C10	OncoTrack
ENSG00000131174	COX7B	OT_C10	OncoTrack
ENSG00000131187	F12	OT_C10	OncoTrack
ENSG00000131771	PPP1R1B	OT_C10	OncoTrack
ENSG00000132423	COQ3	OT_C10	OncoTrack
ENSG00000134333	LDHA	OT_C10	OncoTrack
ENSG00000137288	UQCC2	OT_C10	OncoTrack
ENSG00000142168	SOD1	OT_C10	OncoTrack
ENSG00000147155	EBP	OT_C10	OncoTrack
ENSG00000154723	ATP5J	OT_C10	OncoTrack
ENSG00000159199	ATP5G1	OT_C10	OncoTrack
ENSG00000160190	SLC37A1	OT_C10	OncoTrack
ENSG00000160213	CSTB	OT_C10	OncoTrack
ENSG00000161981	SNRNP25	OT_C10	OncoTrack
ENSG00000164405	UQCRQ	OT_C10	OncoTrack
ENSG00000164919	COX6C	OT_C10	OncoTrack
ENSG00000165644	COMTD1	OT_C10	OncoTrack
ENSG00000167774	NDUFA7	OT_C10	OncoTrack
ENSG00000167799	NUDT8	OT_C10	OncoTrack
ENSG00000169020	ATP5I	OT_C10	OncoTrack
ENSG00000170608	FOXA3	OT_C10	OncoTrack
ENSG00000171960	PPIH	OT_C10	OncoTrack
ENSG00000172115	CYCS	OT_C10	OncoTrack
ENSG00000173085	COQ2	OT_C10	OncoTrack
ENSG00000173660	UQCRH	OT_C10	OncoTrack
ENSG00000176920	FUT2	OT_C10	OncoTrack
ENSG00000178127	NDUFV2	OT_C10	OncoTrack
ENSG00000183527	PSMG1	OT_C10	OncoTrack
ENSG00000183605	SFXN4	OT_C10	OncoTrack
ENSG00000197747	S100A10	OT_C10	OncoTrack
ENSG00000203760	CENPW	OT_C10	OncoTrack
ENSG00000223572	CKMT1A	OT_C10	OncoTrack
ENSG00000232112	TMA7	OT_C10	OncoTrack
ENSG00000237289	CKMT1B	OT_C10	OncoTrack
ENSG00000244187	TMEM141	OT_C10	OncoTrack
ENSG00000250479	CHCHD10	OT_C10	OncoTrack
ENSG00000267795	SMIM22	OT_C10	OncoTrack
ENSG00000267855	NDUFA7	OT_C10	OncoTrack
ENSG00000057019	DCBLD2	OT_C11	OncoTrack
ENSG00000063660	GPC1	OT_C11	OncoTrack
ENSG00000069535	MAOB	OT_C11	OncoTrack
ENSG00000102038	SMARCA1	OT_C11	OncoTrack
ENSG00000102265	TIMP1	OT_C11	OncoTrack
ENSG00000105971	CAV2	OT_C11	OncoTrack
ENSG00000107816	LZTS2	OT_C11	OncoTrack
ENSG00000107819	SFXN3	OT_C11	OncoTrack
ENSG00000111674	ENO2	OT_C11	OncoTrack
ENSG00000113369	ARRDC3	OT_C11	OncoTrack
ENSG00000113758	DBN1	OT_C11	OncoTrack
ENSG00000113916	BCL6	OT_C11	OncoTrack
ENSG00000119729	RHOQ	OT_C11	OncoTrack
ENSG00000123989	CHPF	OT_C11	OncoTrack
ENSG00000124496	TRERF1	OT_C11	OncoTrack
ENSG00000125744	RTN2	OT_C11	OncoTrack
ENSG00000130304	SLC27A1	OT_C11	OncoTrack
ENSG00000139112	GABARAPL1	OT_C11	OncoTrack
ENSG00000139182	CLSTN3	OT_C11	OncoTrack
ENSG00000139211	AMIGO2	OT_C11	OncoTrack
ENSG00000139289	PHLDA1	OT_C11	OncoTrack
ENSG00000143320	CRABP2	OT_C11	OncoTrack
ENSG00000143369	ECM1	OT_C11	OncoTrack
ENSG00000145730	PAM	OT_C11	OncoTrack
ENSG00000151651	ADAM8	OT_C11	OncoTrack
ENSG00000159335	PTMS	OT_C11	OncoTrack
ENSG00000160991	ORAI2	OT_C11	OncoTrack
ENSG00000164125	FAM198B	OT_C11	OncoTrack
ENSG00000164761	TNFRSF11B	OT_C11	OncoTrack
ENSG00000166173	LARP6	OT_C11	OncoTrack
ENSG00000168994	PXDC1	OT_C11	OncoTrack
ENSG00000173917	HOXB2	OT_C11	OncoTrack
ENSG00000174307	PHLDA3	OT_C11	OncoTrack
ENSG00000176903	PNMA1	OT_C11	OncoTrack
ENSG00000178531	CTXN1	OT_C11	OncoTrack
ENSG00000179715	PCED1B	OT_C11	OncoTrack
ENSG00000184205	TSPYL2	OT_C11	OncoTrack
ENSG00000185567	AHNAK2	OT_C11	OncoTrack
ENSG00000188549	C15orf52	OT_C11	OncoTrack
ENSG00000196136	SERPINA3	OT_C11	OncoTrack
ENSG00000198211	TUBB3	OT_C11	OncoTrack
ENSG00000198753	PLXNB3	OT_C11	OncoTrack
ENSG00000198910	L1CAM	OT_C11	OncoTrack
ENSG00000221890	NPTXR	OT_C11	OncoTrack
ENSG00000244405	ETV5	OT_C11	OncoTrack
ENSG00000258947	TUBB3	OT_C11	OncoTrack
ENSG00000213190	MLLT11	OT_C11	OncoTrack
ENSG00000164683	HEY1	OT_C11	OncoTrack
ENSG00000242265	PEG10	OT_C11	OncoTrack
ENSG00000107984	DKK1	OT_C11	OncoTrack
ENSG00000173210	ABLIM3	OT_C11	OncoTrack
ENSG00000003436	TFPI	OT_C11	OncoTrack
ENSG00000006468	ETV1	OT_C11	OncoTrack
ENSG00000101441	CST4	OT_C11	OncoTrack
ENSG00000070031	SCT	OT_C11	OncoTrack
ENSG00000184343	SRPK3	OT_C11	OncoTrack
ENSG00000005513	SOX8	OT_C11	OncoTrack
ENSG00000078579	FGF20	OT_C11	OncoTrack
ENSG00000261857	MIA	OT_C11	OncoTrack
ENSG00000129455	KLK8	OT_C11	OncoTrack
ENSG00000187288	CIDEC	OT_C11	OncoTrack
ENSG00000009765	IYD	OT_C12	OncoTrack
ENSG00000054219	LY75	OT_C12	OncoTrack
ENSG00000066248	NGEF	OT_C12	OncoTrack
ENSG00000068650	ATP11A	OT_C12	OncoTrack
ENSG00000083535	PIBF1	OT_C12	OncoTrack
ENSG00000088387	DOCK9	OT_C12	OncoTrack
ENSG00000088448	ANKRD10	OT_C12	OncoTrack
ENSG00000102471	NDFIP2	OT_C12	OncoTrack
ENSG00000102547	CAB39L	OT_C12	OncoTrack
ENSG00000102699	PARP4	OT_C12	OncoTrack
ENSG00000102804	TSC22D1	OT_C12	OncoTrack
ENSG00000120675	DNAJC15	OT_C12	OncoTrack
ENSG00000120685	PROSER1	OT_C12	OncoTrack
ENSG00000122034	GTF3A	OT_C12	OncoTrack
ENSG00000123191	ATP7B	OT_C12	OncoTrack
ENSG00000126217	MCF2L	OT_C12	OncoTrack
ENSG00000132953	XPO4	OT_C12	OncoTrack
ENSG00000134884	ARGLU1	OT_C12	OncoTrack
ENSG00000136100	VPS36	OT_C12	OncoTrack
ENSG00000136111	TBC1D4	OT_C12	OncoTrack
ENSG00000136122	BORA	OT_C12	OncoTrack
ENSG00000136141	LRCH1	OT_C12	OncoTrack
ENSG00000136144	RCBTB1	OT_C12	OncoTrack
ENSG00000136152	COG3	OT_C12	OncoTrack
ENSG00000136153	LMO7	OT_C12	OncoTrack
ENSG00000136158	SPRY2	OT_C12	OncoTrack
ENSG00000139514	SLC7A1	OT_C12	OncoTrack
ENSG00000139517	LNX2	OT_C12	OncoTrack
ENSG00000139597	N4BP2L1	OT_C12	OncoTrack
ENSG00000139835	GRTP1	OT_C12	OncoTrack
ENSG00000146477	SLC22A3	OT_C12	OncoTrack
ENSG00000163995	ABLIM2	OT_C12	OncoTrack
ENSG00000165475	CRYL1	OT_C12	OncoTrack
ENSG00000170537	TMC7	OT_C12	OncoTrack
ENSG00000179630	LACC1	OT_C12	OncoTrack
ENSG00000185950	IRS2	OT_C12	OncoTrack
ENSG00000188243	COMMD6	OT_C12	OncoTrack
ENSG00000188811	NHLRC3	OT_C12	OncoTrack
ENSG00000215462	AL136218.1	OT_C12	OncoTrack
ENSG00000244754	N4BP2L2	OT_C12	OncoTrack
ENSG00000248672	LY75-CD302	OT_C12	OncoTrack
ENSG00000182957	SPATA13	OT_C12	OncoTrack
ENSG00000007908	SELE	OT_C13	OncoTrack
ENSG00000073756	PTGS2	OT_C13	OncoTrack
ENSG00000091879	ANGPT2	OT_C13	OncoTrack
ENSG00000095752	IL11	OT_C13	OncoTrack
ENSG00000100292	HMOX1	OT_C13	OncoTrack
ENSG00000100906	NFKBIA	OT_C13	OncoTrack
ENSG00000105825	TFPI2	OT_C13	OncoTrack
ENSG00000108342	CSF3	OT_C13	OncoTrack
ENSG00000112096	SOD2	OT_C13	OncoTrack
ENSG00000114251	WNT5A	OT_C13	OncoTrack
ENSG00000114270	COL7A1	OT_C13	OncoTrack
ENSG00000118503	TNFAIP3	OT_C13	OncoTrack
ENSG00000123689	G0S2	OT_C13	OncoTrack
ENSG00000124875	CXCL6	OT_C13	OncoTrack
ENSG00000125148	MT2A	OT_C13	OncoTrack
ENSG00000125538	IL1B	OT_C13	OncoTrack
ENSG00000136244	IL6	OT_C13	OncoTrack
ENSG00000143546	S100A8	OT_C13	OncoTrack
ENSG00000149968	MMP3	OT_C13	OncoTrack
ENSG00000162747	FCGR3B	OT_C13	OncoTrack
ENSG00000162892	IL24	OT_C13	OncoTrack
ENSG00000163220	S100A9	OT_C13	OncoTrack
ENSG00000163735	CXCL5	OT_C13	OncoTrack
ENSG00000163739	CXCL1	OT_C13	OncoTrack
ENSG00000167772	ANGPTL4	OT_C13	OncoTrack
ENSG00000169429	IL8	OT_C13	OncoTrack
ENSG00000171388	APLN	OT_C13	OncoTrack
ENSG00000182782	HCAR2	OT_C13	OncoTrack
ENSG00000185633	NDUFA4L2	OT_C13	OncoTrack
ENSG00000196611	MMP1	OT_C13	OncoTrack
ENSG00000198759	EGFL6	OT_C13	OncoTrack
ENSG00000249992	TMEM158	OT_C13	OncoTrack
ENSG00000255398	HCAR3	OT_C13	OncoTrack
ENSG00000145040	UCN2	OT_C13	OncoTrack
ENSG00000171049	FPR2	OT_C13	OncoTrack
ENSG00000164400	CSF2	OT_C13	OncoTrack
ENSG00000180871	CXCR2	OT_C13	OncoTrack
ENSG00000112303	VNN2	OT_C13	OncoTrack
ENSG00000197632	SERPINB2	OT_C13	OncoTrack
ENSG00000170866	LILRA3	OT_C13	OncoTrack
ENSG00000126262	FFAR2	OT_C13	OncoTrack
ENSG00000163421	PROK2	OT_C13	OncoTrack
ENSG00000151790	TDO2	OT_C13	OncoTrack
ENSG00000163221	S100A12	OT_C13	OncoTrack
ENSG00000171631	P2RY6	OT_C13	OncoTrack
ENSG00000169783	LINGO1	OT_C13	OncoTrack
ENSG00000134339	SAA2	OT_C13	OncoTrack
ENSG00000197697	HIST1H2BE	OT_C13	OncoTrack
ENSG00000267110	CTD-2587H24.4	OT_C13	OncoTrack
ENSG00000016602	CLCA4	OT_NMF3	OncoTrack
ENSG00000019102	VSIG2	OT_NMF3	OncoTrack
ENSG00000043039	BARX2	OT_NMF3	OncoTrack
ENSG00000044012	GUCA2B	OT_NMF3	OncoTrack
ENSG00000050405	LIMA1	OT_NMF3	OncoTrack
ENSG00000060140	STYK1	OT_NMF3	OncoTrack
ENSG00000064787	BCAS1	OT_NMF3	OncoTrack
ENSG00000069764	PLA2G10	OT_NMF3	OncoTrack
ENSG00000070526	ST6GALNAC1	OT_NMF3	OncoTrack
ENSG00000071203	MS4A12	OT_NMF3	OncoTrack
ENSG00000073737	DHRS9	OT_NMF3	OncoTrack
ENSG00000074410	CA12	OT_NMF3	OncoTrack
ENSG00000080031	PTPRH	OT_NMF3	OncoTrack
ENSG00000080493	SLC4A4	OT_NMF3	OncoTrack
ENSG00000086696	HSD17B2	OT_NMF3	OncoTrack
ENSG00000090013	BLVRB	OT_NMF3	OncoTrack
ENSG00000099624	ATP5D	OT_NMF3	OncoTrack
ENSG00000100079	LGALS2	OT_NMF3	OncoTrack
ENSG00000100744	GSKIP	OT_NMF3	OncoTrack
ENSG00000101846	STS	OT_NMF3	OncoTrack
ENSG00000102886	GDPD3	OT_NMF3	OncoTrack
ENSG00000102934	PLLP	OT_NMF3	OncoTrack
ENSG00000104267	CA2	OT_NMF3	OncoTrack
ENSG00000105427	CNFN	OT_NMF3	OncoTrack
ENSG00000105755	ETHE1	OT_NMF3	OncoTrack
ENSG00000106537	TSPAN13	OT_NMF3	OncoTrack
ENSG00000106541	AGR2	OT_NMF3	OncoTrack
ENSG00000106992	AK1	OT_NMF3	OncoTrack
ENSG00000110013	SIAE	OT_NMF3	OncoTrack
ENSG00000110080	ST3GAL4	OT_NMF3	OncoTrack
ENSG00000111863	ADTRP	OT_NMF3	OncoTrack
ENSG00000112299	VNN1	OT_NMF3	OncoTrack
ENSG00000113303	BTNL8	OT_NMF3	OncoTrack
ENSG00000114023	FAM162A	OT_NMF3	OncoTrack
ENSG00000114455	HHLA2	OT_NMF3	OncoTrack
ENSG00000115590	IL1R2	OT_NMF3	OncoTrack
ENSG00000115648	MLPH	OT_NMF3	OncoTrack
ENSG00000117226	GBP3	OT_NMF3	OncoTrack
ENSG00000117472	TSPAN1	OT_NMF3	OncoTrack
ENSG00000120306	CYSTM1	OT_NMF3	OncoTrack
ENSG00000122971	ACADS	OT_NMF3	OncoTrack
ENSG00000123843	C4BPB	OT_NMF3	OncoTrack
ENSG00000124233	SEMG1	OT_NMF3	OncoTrack
ENSG00000125775	SDCBP2	OT_NMF3	OncoTrack
ENSG00000125845	BMP2	OT_NMF3	OncoTrack
ENSG00000127324	TSPAN8	OT_NMF3	OncoTrack
ENSG00000129235	TXNDC17	OT_NMF3	OncoTrack
ENSG00000129270	MMP28	OT_NMF3	OncoTrack
ENSG00000129521	EGLN3	OT_NMF3	OncoTrack
ENSG00000130821	SLC6A8	OT_NMF3	OncoTrack
ENSG00000131096	PYY	OT_NMF3	OncoTrack
ENSG00000131981	LGALS3	OT_NMF3	OncoTrack
ENSG00000132744	ACY3	OT_NMF3	OncoTrack
ENSG00000133321	RARRES3	OT_NMF3	OncoTrack
ENSG00000133328	HRASLS2	OT_NMF3	OncoTrack
ENSG00000133710	SPINK5	OT_NMF3	OncoTrack
ENSG00000133742	CA1	OT_NMF3	OncoTrack
ENSG00000134398	ERN2	OT_NMF3	OncoTrack
ENSG00000135114	OASL	OT_NMF3	OncoTrack
ENSG00000135702	CHST5	OT_NMF3	OncoTrack
ENSG00000135750	KCNK1	OT_NMF3	OncoTrack
ENSG00000135916	ITM2C	OT_NMF3	OncoTrack
ENSG00000136052	SLC41A2	OT_NMF3	OncoTrack
ENSG00000136059	VILL	OT_NMF3	OncoTrack
ENSG00000136826	KLF4	OT_NMF3	OncoTrack
ENSG00000137757	CASP5	OT_NMF3	OncoTrack
ENSG00000137767	SQRDL	OT_NMF3	OncoTrack
ENSG00000139725	RHOF	OT_NMF3	OncoTrack
ENSG00000140274	DUOXA2	OT_NMF3	OncoTrack
ENSG00000140279	DUOX2	OT_NMF3	OncoTrack
ENSG00000140297	GCNT3	OT_NMF3	OncoTrack
ENSG00000141574	SECTM1	OT_NMF3	OncoTrack
ENSG00000141655	TNFRSF11A	OT_NMF3	OncoTrack
ENSG00000143153	ATP1B1	OT_NMF3	OncoTrack
ENSG00000143942	CHAC2	OT_NMF3	OncoTrack
ENSG00000144063	MALL	OT_NMF3	OncoTrack
ENSG00000145113	MUC4	OT_NMF3	OncoTrack
ENSG00000145287	PLAC8	OT_NMF3	OncoTrack
ENSG00000145703	IQGAP2	OT_NMF3	OncoTrack
ENSG00000146039	SLC17A4	OT_NMF3	OncoTrack
ENSG00000151623	NR3C2	OT_NMF3	OncoTrack
ENSG00000151882	CCL28	OT_NMF3	OncoTrack
ENSG00000154274	C4orf19	OT_NMF3	OncoTrack
ENSG00000156284	CLDN8	OT_NMF3	OncoTrack
ENSG00000156966	B3GNT7	OT_NMF3	OncoTrack
ENSG00000157111	TMEM171	OT_NMF3	OncoTrack
ENSG00000157613	CREB3L1	OT_NMF3	OncoTrack
ENSG00000158125	XDH	OT_NMF3	OncoTrack
ENSG00000158315	RHBDL2	OT_NMF3	OncoTrack
ENSG00000158467	AHCYL2	OT_NMF3	OncoTrack
ENSG00000159399	HK2	OT_NMF3	OncoTrack
ENSG00000160188	RSPH1	OT_NMF3	OncoTrack
ENSG00000160190	SLC37A1	OT_NMF3	OncoTrack
ENSG00000161798	AQP5	OT_NMF3	OncoTrack
ENSG00000162174	ASRGL1	OT_NMF3	OncoTrack
ENSG00000162482	AKR7A3	OT_NMF3	OncoTrack
ENSG00000162896	PIGR	OT_NMF3	OncoTrack
ENSG00000163072	NOSTRIN	OT_NMF3	OncoTrack
ENSG00000163898	LIPH	OT_NMF3	OncoTrack
ENSG00000165806	CASP7	OT_NMF3	OncoTrack
ENSG00000165929	TC2N	OT_NMF3	OncoTrack
ENSG00000166510	CCDC68	OT_NMF3	OncoTrack
ENSG00000166920	C15orf48	OT_NMF3	OncoTrack
ENSG00000167434	CA4	OT_NMF3	OncoTrack
ENSG00000167617	CDC42EP5	OT_NMF3	OncoTrack
ENSG00000167644	C19orf33	OT_NMF3	OncoTrack
ENSG00000167701	GPT	OT_NMF3	OncoTrack
ENSG00000167799	NUDT8	OT_NMF3	OncoTrack
ENSG00000168447	SCNN1B	OT_NMF3	OncoTrack
ENSG00000168903	BTNL3	OT_NMF3	OncoTrack
ENSG00000169020	ATP5I	OT_NMF3	OncoTrack
ENSG00000169715	MT1E	OT_NMF3	OncoTrack
ENSG00000169903	TM4SF4	OT_NMF3	OncoTrack
ENSG00000170522	ELOVL6	OT_NMF3	OncoTrack
ENSG00000170608	FOXA3	OT_NMF3	OncoTrack
ENSG00000171747	LGALS4	OT_NMF3	OncoTrack
ENSG00000172594	SMPDL3A	OT_NMF3	OncoTrack
ENSG00000173237	C11orf86	OT_NMF3	OncoTrack
ENSG00000173467	AGR3	OT_NMF3	OncoTrack
ENSG00000174514	MFSD4	OT_NMF3	OncoTrack
ENSG00000174992	ZG16	OT_NMF3	OncoTrack
ENSG00000176919	C8G	OT_NMF3	OncoTrack
ENSG00000176920	FUT2	OT_NMF3	OncoTrack
ENSG00000179674	ARL14	OT_NMF3	OncoTrack
ENSG00000184163	FAM132A	OT_NMF3	OncoTrack
ENSG00000185043	CIB1	OT_NMF3	OncoTrack
ENSG00000185499	MUC1	OT_NMF3	OncoTrack
ENSG00000186188	FFAR4	OT_NMF3	OncoTrack
ENSG00000187699	C2orf88	OT_NMF3	OncoTrack
ENSG00000188833	ENTPD8	OT_NMF3	OncoTrack
ENSG00000189377	CXCL17	OT_NMF3	OncoTrack
ENSG00000196188	CTSE	OT_NMF3	OncoTrack
ENSG00000197273	GUCA2A	OT_NMF3	OncoTrack
ENSG00000198074	AKR1B10	OT_NMF3	OncoTrack
ENSG00000198682	PAPSS2	OT_NMF3	OncoTrack
ENSG00000198788	MUC2	OT_NMF3	OncoTrack
ENSG00000204128	C2orf72	OT_NMF3	OncoTrack
ENSG00000205362	MT1A	OT_NMF3	OncoTrack
ENSG00000205364	MT1M	OT_NMF3	OncoTrack
ENSG00000214274	ANG	OT_NMF3	OncoTrack
ENSG00000221947	XKR9	OT_NMF3	OncoTrack
ENSG00000232070	TMEM253	OT_NMF3	OncoTrack
ENSG00000250479	CHCHD10	OT_NMF3	OncoTrack
ENSG00000254827	SLC22A18AS	OT_NMF3	OncoTrack
ENSG00000259120	SMIM6	OT_NMF3	OncoTrack
ENSG00000260092	RP11-77K12.7	OT_NMF3	OncoTrack
ENSG00000000003	TSPAN6	OT_NMF2	OncoTrack
ENSG00000073067	CYP2W1	OT_NMF2	OncoTrack
ENSG00000101104	PABPC1L	OT_NMF2	OncoTrack
ENSG00000101346	POFUT1	OT_NMF2	OncoTrack
ENSG00000103485	QPRT	OT_NMF2	OncoTrack
ENSG00000108375	RNF43	OT_NMF2	OncoTrack
ENSG00000121769	FABP3	OT_NMF2	OncoTrack
ENSG00000126003	PLAGL2	OT_NMF2	OncoTrack
ENSG00000136997	MYC	OT_NMF2	OncoTrack
ENSG00000147804	SLC39A4	OT_NMF2	OncoTrack
ENSG00000154930	ACSS1	OT_NMF2	OncoTrack
ENSG00000163827	LRRC2	OT_NMF2	OncoTrack
ENSG00000164076	CAMKV	OT_NMF2	OncoTrack
ENSG00000178773	CPNE7	OT_NMF2	OncoTrack
ENSG00000183734	ASCL2	OT_NMF2	OncoTrack
ENSG00000185133	INPP5J	OT_NMF2	OncoTrack
ENSG00000188706	ZDHHC9	OT_NMF2	OncoTrack
ENSG00000189120	SP6	OT_NMF2	OncoTrack
ENSG00000197408	CYP2B6	OT_NMF2	OncoTrack
ENSG00000262323	AC009133.19	OT_NMF2	OncoTrack
ENSG00000000938	FGR	OT_NMF1	OncoTrack
ENSG00000000971	CFH	OT_NMF1	OncoTrack
ENSG00000004399	PLXND1	OT_NMF1	OncoTrack
ENSG00000004776	HSPB6	OT_NMF1	OncoTrack
ENSG00000005243	COPZ2	OT_NMF1	OncoTrack
ENSG00000006074	CCL18	OT_NMF1	OncoTrack
ENSG00000006075	CCL3	OT_NMF1	OncoTrack
ENSG00000006468	ETV1	OT_NMF1	OncoTrack
ENSG00000007237	GAS7	OT_NMF1	OncoTrack
ENSG00000010295	IFFO1	OT_NMF1	OncoTrack
ENSG00000010319	SEMA3G	OT_NMF1	OncoTrack
ENSG00000010327	STAB1	OT_NMF1	OncoTrack
ENSG00000010610	CD4	OT_NMF1	OncoTrack
ENSG00000010810	FYN	OT_NMF1	OncoTrack
ENSG00000011028	MRC2	OT_NMF1	OncoTrack
ENSG00000011105	TSPAN9	OT_NMF1	OncoTrack
ENSG00000011201	KAL1	OT_NMF1	OncoTrack
ENSG00000011465	DCN	OT_NMF1	OncoTrack
ENSG00000011600	TYROBP	OT_NMF1	OncoTrack
ENSG00000013016	EHD3	OT_NMF1	OncoTrack
ENSG00000017427	IGF1	OT_NMF1	OncoTrack
ENSG00000018280	SLC11A1	OT_NMF1	OncoTrack
ENSG00000018408	WWTR1	OT_NMF1	OncoTrack
ENSG00000019144	PHLDB1	OT_NMF1	OncoTrack
ENSG00000019169	MARCO	OT_NMF1	OncoTrack
ENSG00000019549	SNAI2	OT_NMF1	OncoTrack
ENSG00000020181	GPR124	OT_NMF1	OncoTrack
ENSG00000020577	SAMD4A	OT_NMF1	OncoTrack
ENSG00000022267	FHL1	OT_NMF1	OncoTrack
ENSG00000023902	PLEKHO1	OT_NMF1	OncoTrack
ENSG00000024422	EHD2	OT_NMF1	OncoTrack
ENSG00000025423	HSD17B6	OT_NMF1	OncoTrack
ENSG00000026025	VIM	OT_NMF1	OncoTrack
ENSG00000031081	ARHGAP31	OT_NMF1	OncoTrack
ENSG00000035862	TIMP2	OT_NMF1	OncoTrack
ENSG00000038427	VCAN	OT_NMF1	OncoTrack
ENSG00000038945	MSR1	OT_NMF1	OncoTrack
ENSG00000039560	RAI14	OT_NMF1	OncoTrack
ENSG00000041982	TNC	OT_NMF1	OncoTrack
ENSG00000049323	LTBP1	OT_NMF1	OncoTrack
ENSG00000050165	DKK3	OT_NMF1	OncoTrack
ENSG00000051128	HOMER3	OT_NMF1	OncoTrack
ENSG00000054938	CHRDL2	OT_NMF1	OncoTrack
ENSG00000057019	DCBLD2	OT_NMF1	OncoTrack
ENSG00000058091	CDK14	OT_NMF1	OncoTrack
ENSG00000059804	SLC2A3	OT_NMF1	OncoTrack
ENSG00000059915	PSD	OT_NMF1	OncoTrack
ENSG00000060718	COL11A1	OT_NMF1	OncoTrack
ENSG00000060982	BCAT1	OT_NMF1	OncoTrack
ENSG00000061337	LZTS1	OT_NMF1	OncoTrack
ENSG00000061918	GUCY1B3	OT_NMF1	OncoTrack
ENSG00000063660	GPC1	OT_NMF1	OncoTrack
ENSG00000064300	NGFR	OT_NMF1	OncoTrack
ENSG00000064989	CALCRL	OT_NMF1	OncoTrack
ENSG00000065320	NTN1	OT_NMF1	OncoTrack
ENSG00000065534	MYLK	OT_NMF1	OncoTrack
ENSG00000066056	TIE1	OT_NMF1	OncoTrack
ENSG00000066294	CD84	OT_NMF1	OncoTrack
ENSG00000066336	SPI1	OT_NMF1	OncoTrack
ENSG00000066629	EML1	OT_NMF1	OncoTrack
ENSG00000068781	STON1-GTF2A1L	OT_NMF1	OncoTrack
ENSG00000069122	GPR116	OT_NMF1	OncoTrack
ENSG00000069535	MAOB	OT_NMF1	OncoTrack
ENSG00000070404	FSTL3	OT_NMF1	OncoTrack
ENSG00000071246	VASH1	OT_NMF1	OncoTrack
ENSG00000071282	LMCD1	OT_NMF1	OncoTrack
ENSG00000071575	TRIB2	OT_NMF1	OncoTrack
ENSG00000071967	CYBRD1	OT_NMF1	OncoTrack
ENSG00000072163	LIMS2	OT_NMF1	OncoTrack
ENSG00000072195	SPEG	OT_NMF1	OncoTrack
ENSG00000072694	FCGR2B	OT_NMF1	OncoTrack
ENSG00000072840	EVC	OT_NMF1	OncoTrack
ENSG00000072952	MRVI1	OT_NMF1	OncoTrack
ENSG00000073712	FERMT2	OT_NMF1	OncoTrack
ENSG00000074047	GLI2	OT_NMF1	OncoTrack
ENSG00000074181	NOTCH3	OT_NMF1	OncoTrack
ENSG00000074590	NUAK1	OT_NMF1	OncoTrack
ENSG00000074657	ZNF532	OT_NMF1	OncoTrack
ENSG00000074660	SCARF1	OT_NMF1	OncoTrack
ENSG00000075073	TACR2	OT_NMF1	OncoTrack
ENSG00000075618	FSCN1	OT_NMF1	OncoTrack
ENSG00000076706	MCAM	OT_NMF1	OncoTrack
ENSG00000077092	RARB	OT_NMF1	OncoTrack
ENSG00000077157	PPP1R12B	OT_NMF1	OncoTrack
ENSG00000077420	APBB1IP	OT_NMF1	OncoTrack
ENSG00000077782	FGFR1	OT_NMF1	OncoTrack
ENSG00000077942	FBLN1	OT_NMF1	OncoTrack
ENSG00000078098	FAP	OT_NMF1	OncoTrack
ENSG00000078596	ITM2A	OT_NMF1	OncoTrack
ENSG00000079150	FKBP7	OT_NMF1	OncoTrack
ENSG00000079215	SLC1A3	OT_NMF1	OncoTrack
[truncated: 870 more rows]

## Sheet: Inflammation(OT)
Supplementary Data 10: Gene signatures used for the classification of OT primary tumour samples and models. Worksheet 1: Gene signatures corresponding to the three NMF groups (OT_NMF1/2/3) and to the 13 CLICK-Clusters (OT_C1-13). Worksheet 2: Genes corresponding to the inflammation signature retrieved from the literature (see methods). Worksheet 3: Genes corresponding to previously published sign…
Ensembl_ID	symbol	cluster	source
ENSG00000164136	IL15	Inflammation genes	OncoTrack
ENSG00000106178	CCL24	Inflammation genes	OncoTrack
ENSG00000181374	CCL13	Inflammation genes	OncoTrack
ENSG00000243646	IL10RB	Inflammation genes	OncoTrack
ENSG00000145839	IL9	Inflammation genes	OncoTrack
ENSG00000163739	CXCL1	Inflammation genes	OncoTrack
ENSG00000081041	CXCL2	Inflammation genes	OncoTrack
ENSG00000102962	CCL22	Inflammation genes	OncoTrack
ENSG00000163823	CCR1	Inflammation genes	OncoTrack
ENSG00000121807	CCR2	Inflammation genes	OncoTrack
ENSG00000183813	CCR4	Inflammation genes	OncoTrack
ENSG00000163464	CXCR1	Inflammation genes	OncoTrack
ENSG00000180871	CXCR2	Inflammation genes	OncoTrack
ENSG00000161570	CCL5	Inflammation genes	OncoTrack
ENSG00000169245	CXCL10	Inflammation genes	OncoTrack
ENSG00000138755	CXCL9	Inflammation genes	OncoTrack
ENSG00000129277	CCL4	Inflammation genes	OncoTrack
ENSG00000184371	CSF1	Inflammation genes	OncoTrack
ENSG00000111537	IFNG	Inflammation genes	OncoTrack
ENSG00000232810	TNF	Inflammation genes	OncoTrack
ENSG00000163735	CXCL5	Inflammation genes	OncoTrack
ENSG00000169429	IL8	Inflammation genes	OncoTrack
ENSG00000117560	FASLG	Inflammation genes	OncoTrack
ENSG00000108691	CCL2	Inflammation genes	OncoTrack
ENSG00000115008	IL1A	Inflammation genes	OncoTrack
ENSG00000112115	IL17A	Inflammation genes	OncoTrack
ENSG00000125538	IL1B	Inflammation genes	OncoTrack
ENSG00000169194	IL13	Inflammation genes	OncoTrack
ENSG00000110944	IL23A	Inflammation genes	OncoTrack
ENSG00000136634	IL10	Inflammation genes	OncoTrack
ENSG00000183625	CCR3	Inflammation genes	OncoTrack
ENSG00000172156	CCL11	Inflammation genes	OncoTrack
ENSG00000102970	CCL17	Inflammation genes	OncoTrack
ENSG00000167236	CCL23	Inflammation genes	OncoTrack
ENSG00000108700	CCL8	Inflammation genes	OncoTrack
ENSG00000163734	CXCL3	Inflammation genes	OncoTrack
ENSG00000124875	CXCL6	Inflammation genes	OncoTrack
ENSG00000161573	CCL16	Inflammation genes	OncoTrack
ENSG00000006075	CCL3	Inflammation genes	OncoTrack
ENSG00000108688	CCL7	Inflammation genes	OncoTrack
ENSG00000115594	IL1R1	Inflammation genes	OncoTrack
ENSG00000113525	IL5	Inflammation genes	OncoTrack
ENSG00000136689	IL1RN	Inflammation genes	OncoTrack
ENSG00000227507	LTB	Inflammation genes	OncoTrack
ENSG00000226979	LTA	Inflammation genes	OncoTrack
ENSG00000102245	CD40LG	Inflammation genes	OncoTrack
ENSG00000169248	CXCL11	Inflammation genes	OncoTrack
ENSG00000108342	CSF3	Inflammation genes	OncoTrack
ENSG00000107562	CXCL12	Inflammation genes	OncoTrack
ENSG00000164400	CSF2	Inflammation genes	OncoTrack
ENSG00000240972	MIF	Inflammation genes	OncoTrack
ENSG00000112715	VEGFA	Inflammation genes	OncoTrack
ENSG00000118785	SPP1	Inflammation genes	OncoTrack
ENSG00000121858	TNFSF10	Inflammation genes	OncoTrack
ENSG00000115009	CCL20	Inflammation genes	OncoTrack
ENSG00000106804	C5	Inflammation genes	OncoTrack
ENSG00000006606	CCL26	Inflammation genes	OncoTrack
ENSG00000124391	IL17C	Inflammation genes	OncoTrack
ENSG00000138684	IL21	Inflammation genes	OncoTrack
ENSG00000137033	IL33	Inflammation genes	OncoTrack
ENSG00000099985	OSM	Inflammation genes	OncoTrack
ENSG00000120659	TNFSF11	Inflammation genes	OncoTrack
ENSG00000117586	TNFSF4	Inflammation genes	OncoTrack
ENSG00000132693	CRP	Inflammation genes	OncoTrack
ENSG00000127318	IL22	Inflammation genes	OncoTrack
ENSG00000125730	C3	Inflammation genes	OncoTrack
ENSG00000073756	PTGS2	Inflammation genes	OncoTrack
ENSG00000121966	CXCR4	Inflammation genes	OncoTrack
ENSG00000126353	CCR7	Inflammation genes	OncoTrack
ENSG00000137077	CCL21	Inflammation genes	OncoTrack
ENSG00000164342	TLR3	Inflammation genes	OncoTrack
ENSG00000136869	TLR4	Inflammation genes	OncoTrack
ENSG00000172936	MYD88	Inflammation genes	OncoTrack
ENSG00000136244	IL6	Inflammation genes	OncoTrack
ENSG00000007171	NOS2	Inflammation genes	OncoTrack
ENSG00000137462	TLR2	Inflammation genes	OncoTrack
ENSG00000109320	NFKB1	Inflammation genes	OncoTrack
ENSG00000113302	IL12B	Inflammation genes	OncoTrack
ENSG00000108702	CCL1	Inflammation genes	OncoTrack
ENSG00000161574	CCL15	Inflammation genes	OncoTrack
ENSG00000006210	CX3CL1	Inflammation genes	OncoTrack
ENSG00000156234	CXCL13	Inflammation genes	OncoTrack
ENSG00000160791	CCR5	Inflammation genes	OncoTrack
ENSG00000112486	CCR6	Inflammation genes	OncoTrack
ENSG00000179934	CCR8	Inflammation genes	OncoTrack
ENSG00000168329	CX3CR1	Inflammation genes	OncoTrack
ENSG00000172349	IL16	Inflammation genes	OncoTrack
ENSG00000112116	IL17F	Inflammation genes	OncoTrack
ENSG00000197272	IL27	Inflammation genes	OncoTrack
ENSG00000164399	IL3	Inflammation genes	OncoTrack
ENSG00000104432	IL7	Inflammation genes	OncoTrack
ENSG00000110324	IL10RA	Inflammation genes	OncoTrack
ENSG00000091181	IL5RA	Inflammation genes	OncoTrack
ENSG00000124334	IL9R	Inflammation genes	OncoTrack
ENSG00000164022	AIMP1	Inflammation genes	OncoTrack
ENSG00000125845	BMP2	Inflammation genes	OncoTrack
ENSG00000188379	IFNA2	Inflammation genes	OncoTrack
ENSG00000105835	NAMPT	Inflammation genes	OncoTrack
ENSG00000161955	TNFSF13	Inflammation genes	OncoTrack
ENSG00000102524	TNFSF13B	Inflammation genes	OncoTrack
ENSG00000164761	TNFRSF11B	Inflammation genes	OncoTrack
ENSG00000172216	CEBPB	Inflammation genes	OncoTrack
ENSG00000172724	CCL19	Inflammation genes	OncoTrack
ENSG00000174125	TLR1	Inflammation genes	OncoTrack
ENSG00000174130	TLR6	Inflammation genes	OncoTrack
ENSG00000162594	IL23R	Inflammation genes	OncoTrack
ENSG00000160712	IL6R	Inflammation genes	OncoTrack
ENSG00000196083	IL1RAP	Inflammation genes	OncoTrack
ENSG00000104312	RIPK2	Inflammation genes	OncoTrack
ENSG00000150782	IL18	Inflammation genes	OncoTrack
ENSG00000125735	TNFSF14	Inflammation genes	OncoTrack
ENSG00000113916	BCL6	Inflammation genes	OncoTrack
ENSG00000171860	C3AR1	Inflammation genes	OncoTrack
ENSG00000170458	CD14	Inflammation genes	OncoTrack
ENSG00000170345	FOS	Inflammation genes	OncoTrack
ENSG00000113889	KNG1	Inflammation genes	OncoTrack
ENSG00000113580	NR3C1	Inflammation genes	OncoTrack
ENSG00000007908	SELE	Inflammation genes	OncoTrack
ENSG00000150455	TIRAP	Inflammation genes	OncoTrack
ENSG00000187554	TLR5	Inflammation genes	OncoTrack
ENSG00000196664	TLR7	Inflammation genes	OncoTrack
ENSG00000239732	TLR9	Inflammation genes	OncoTrack
ENSG00000078902	TOLLIP	Inflammation genes	OncoTrack
ENSG00000101017	CD40	Inflammation genes	OncoTrack
ENSG00000160255	ITGB2	Inflammation genes	OncoTrack
ENSG00000154589	LY96	Inflammation genes	OncoTrack
ENSG00000171791	BCL2	Inflammation genes	OncoTrack
ENSG00000206503	HLA-A	Inflammation genes	OncoTrack
ENSG00000234745	HLA-B	Inflammation genes	OncoTrack
ENSG00000204525	HLA-C	Inflammation genes	OncoTrack
ENSG00000204520	MICA	Inflammation genes	OncoTrack
ENSG00000204516	MICB	Inflammation genes	OncoTrack
ENSG00000006074	CCL18	Inflammation genes	OncoTrack
ENSG00000151882	CCL28	Inflammation genes	OncoTrack
ENSG00000184451	CCR10	Inflammation genes	OncoTrack
ENSG00000173585	CCR9	Inflammation genes	OncoTrack
ENSG00000186810	CXCR3	Inflammation genes	OncoTrack
ENSG00000160683	CXCR5	Inflammation genes	OncoTrack
ENSG00000144476	CXCR7	Inflammation genes	OncoTrack
ENSG00000111732	AICDA	Inflammation genes	OncoTrack
ENSG00000145649	GZMA	Inflammation genes	OncoTrack
ENSG00000100453	GZMB	Inflammation genes	OncoTrack
ENSG00000138798	EGF	Inflammation genes	OncoTrack
ENSG00000146648	EGFR	Inflammation genes	OncoTrack
ENSG00000017427	IGF1	Inflammation genes	OncoTrack
ENSG00000168811	IL12A	Inflammation genes	OncoTrack
ENSG00000109471	IL2	Inflammation genes	OncoTrack
ENSG00000120217	CD274	Inflammation genes	OncoTrack
ENSG00000163599	CTLA4	Inflammation genes	OncoTrack
ENSG00000188389	PDCD1	Inflammation genes	OncoTrack
ENSG00000105329	TGFB1	Inflammation genes	OncoTrack
ENSG00000113520	IL4	Inflammation genes	OncoTrack
ENSG00000131203	IDO1	Inflammation genes	OncoTrack
ENSG00000117228	GBP1	Inflammation genes	OncoTrack
ENSG00000125347	IRF1	Inflammation genes	OncoTrack
ENSG00000115415	STAT1	Inflammation genes	OncoTrack
ENSG00000171552	BCL2L1	Inflammation genes	OncoTrack
ENSG00000049130	KITLG	Inflammation genes	OncoTrack
ENSG00000136997	MYC	Inflammation genes	OncoTrack
ENSG00000049768	FOXP3	Inflammation genes	OncoTrack
ENSG00000100644	HIF1A	Inflammation genes	OncoTrack
ENSG00000168610	STAT3	Inflammation genes	OncoTrack
ENSG00000141510	TP53	Inflammation genes	OncoTrack
ENSG00000204574	ABCF1	Inflammation genes	OncoTrack
ENSG00000131871	AC023024.1	Inflammation genes	OncoTrack
ENSG00000151388	ADAMTS12	Inflammation genes	OncoTrack
ENSG00000169129	AFAP1L2	Inflammation genes	OncoTrack
ENSG00000145192	AHSG	Inflammation genes	OncoTrack
ENSG00000204472	AIF1	Inflammation genes	OncoTrack
ENSG00000137494	ANKRD42	Inflammation genes	OncoTrack
ENSG00000136250	AOAH	Inflammation genes	OncoTrack
ENSG00000131471	AOC3	Inflammation genes	OncoTrack
ENSG00000189058	APOD	Inflammation genes	OncoTrack
ENSG00000128335	APOL2	Inflammation genes	OncoTrack
ENSG00000128284	APOL3	Inflammation genes	OncoTrack
ENSG00000172232	AZU1	Inflammation genes	OncoTrack
ENSG00000141867	BRD4	Inflammation genes	OncoTrack
ENSG00000082196	C1QTNF3	Inflammation genes	OncoTrack
ENSG00000166278	C2	Inflammation genes	OncoTrack
ENSG00000244731	C4A	Inflammation genes	OncoTrack
ENSG00000224389	C4B	Inflammation genes	OncoTrack
ENSG00000123838	C4BPA	Inflammation genes	OncoTrack
ENSG00000123843	C4BPB	Inflammation genes	OncoTrack
ENSG00000039537	C6	Inflammation genes	OncoTrack
ENSG00000112936	C7	Inflammation genes	OncoTrack
ENSG00000157131	C8A	Inflammation genes	OncoTrack
ENSG00000021852	C8B	Inflammation genes	OncoTrack
ENSG00000176919	C8G	Inflammation genes	OncoTrack
ENSG00000113600	C9	Inflammation genes	OncoTrack
ENSG00000107020	C9orf46	Inflammation genes	OncoTrack
ENSG00000255501	CARD18	Inflammation genes	OncoTrack
ENSG00000204403	CASP12	Inflammation genes	OncoTrack
ENSG00000196954	CASP4	Inflammation genes	OncoTrack
ENSG00000137757	CASP5	Inflammation genes	OncoTrack
ENSG00000205020	CCL4L1	Inflammation genes	OncoTrack
ENSG00000197262	CCL4L2	Inflammation genes	OncoTrack
ENSG00000117335	CD46	Inflammation genes	OncoTrack
ENSG00000196352	CD55	Inflammation genes	OncoTrack
ENSG00000085063	CD59	Inflammation genes	OncoTrack
ENSG00000139610	CELA1	Inflammation genes	OncoTrack
ENSG00000243649	CFB	Inflammation genes	OncoTrack
ENSG00000000971	CFH	Inflammation genes	OncoTrack
ENSG00000205403	CFI	Inflammation genes	OncoTrack
ENSG00000126759	CFP	Inflammation genes	OncoTrack
ENSG00000133048	CHI3L1	Inflammation genes	OncoTrack
ENSG00000134216	CHIA	Inflammation genes	OncoTrack
ENSG00000177830	CHID1	Inflammation genes	OncoTrack
ENSG00000203710	CR1	Inflammation genes	OncoTrack
ENSG00000145708	CRHBP	Inflammation genes	OncoTrack
ENSG00000182578	CSF1R	Inflammation genes	OncoTrack
ENSG00000140254	DUOXA1	Inflammation genes	OncoTrack
ENSG00000140274	DUOXA2	Inflammation genes	OncoTrack
ENSG00000163435	ELF3	Inflammation genes	OncoTrack
ENSG00000154124	FAM105B	Inflammation genes	OncoTrack
ENSG00000141965	FEM1A	Inflammation genes	OncoTrack
ENSG00000114861	FOXP1	Inflammation genes	OncoTrack
ENSG00000186188	GPR120	Inflammation genes	OncoTrack
ENSG00000167191	GPRC5B	Inflammation genes	OncoTrack
ENSG00000068024	HDAC4	Inflammation genes	OncoTrack
ENSG00000186792	HYAL3	Inflammation genes	OncoTrack
ENSG00000172458	IL17D	Inflammation genes	OncoTrack
ENSG00000115607	IL18RAP	Inflammation genes	OncoTrack
ENSG00000142224	IL19	Inflammation genes	OncoTrack
ENSG00000162891	IL20	Inflammation genes	OncoTrack
ENSG00000162892	IL24	Inflammation genes	OncoTrack
ENSG00000111536	IL26	Inflammation genes	OncoTrack
ENSG00000102794	IRG1	Inflammation genes	OncoTrack
ENSG00000237693	IRGM	Inflammation genes	OncoTrack
ENSG00000016082	ISL1	Inflammation genes	OncoTrack
ENSG00000055955	ITIH4	Inflammation genes	OncoTrack
ENSG00000186832	KRT16	Inflammation genes	OncoTrack
ENSG00000121897	LIAS	Inflammation genes	OncoTrack
ENSG00000174004	LRRC33	Inflammation genes	OncoTrack
ENSG00000054219	LY75	Inflammation genes	OncoTrack
ENSG00000176845	METRNL	Inflammation genes	OncoTrack
ENSG00000008516	MMP25	Inflammation genes	OncoTrack
ENSG00000170255	MRGPRX1	Inflammation genes	OncoTrack
ENSG00000140795	MYLK3	Inflammation genes	OncoTrack
ENSG00000204475	NCR3	Inflammation genes	OncoTrack
ENSG00000235568	NFAM1	Inflammation genes	OncoTrack
ENSG00000100968	NFATC4	Inflammation genes	OncoTrack
ENSG00000082641	NFE2L1	Inflammation genes	OncoTrack
ENSG00000167604	NFKBID	Inflammation genes	OncoTrack
ENSG00000170322	NFRKB	Inflammation genes	OncoTrack
ENSG00000086102	NFX1	Inflammation genes	OncoTrack
ENSG00000142405	NLRP12	Inflammation genes	OncoTrack
ENSG00000174885	NLRP6	Inflammation genes	OncoTrack
ENSG00000123609	NMI	Inflammation genes	OncoTrack
ENSG00000007952	NOX1	Inflammation genes	OncoTrack
ENSG00000086991	NOX4	Inflammation genes	OncoTrack
ENSG00000229314	ORM1	Inflammation genes	OncoTrack
ENSG00000228278	ORM2	Inflammation genes	OncoTrack
ENSG00000145623	OSMR	Inflammation genes	OncoTrack
ENSG00000102699	PARP4	Inflammation genes	OncoTrack
ENSG00000109272	PF4V1	Inflammation genes	OncoTrack
ENSG00000188313	PLSCR1	Inflammation genes	OncoTrack
ENSG00000176903	PNMA1	Inflammation genes	OncoTrack
ENSG00000184500	PROS1	Inflammation genes	OncoTrack
ENSG00000163661	PTX3	Inflammation genes	OncoTrack
ENSG00000168297	PXK	Inflammation genes	OncoTrack
ENSG00000104856	RELB	Inflammation genes	OncoTrack
ENSG00000100263	RHBDD3	Inflammation genes	OncoTrack
ENSG00000143546	S100A8	Inflammation genes	OncoTrack
ENSG00000163220	S100A9	Inflammation genes	OncoTrack
ENSG00000064932	SBNO2	Inflammation genes	OncoTrack
ENSG00000171951	SCG2	Inflammation genes	OncoTrack
ENSG00000159307	SCUBE1	Inflammation genes	OncoTrack
ENSG00000196136	SERPINA3	Inflammation genes	OncoTrack
ENSG00000103037	SETD6	Inflammation genes	OncoTrack
ENSG00000179526	SHARPIN	Inflammation genes	OncoTrack
ENSG00000197417	SHPK	Inflammation genes	OncoTrack
ENSG00000185187	SIGIRR	Inflammation genes	OncoTrack
ENSG00000088827	SIGLEC1	Inflammation genes	OncoTrack
ENSG00000114520	SNX4	Inflammation genes	OncoTrack
ENSG00000129515	SNX6	Inflammation genes	OncoTrack
ENSG00000143502	SUSD4	Inflammation genes	OncoTrack
ENSG00000036054	TBC1D23	Inflammation genes	OncoTrack
ENSG00000123610	TNFAIP6	Inflammation genes	OncoTrack
ENSG00000163154	TNFAIP8L2	Inflammation genes	OncoTrack
ENSG00000141655	TNFRSF11A	Inflammation genes	OncoTrack
ENSG00000145901	TNIP1	Inflammation genes	OncoTrack
ENSG00000169902	TPST1	Inflammation genes	OncoTrack
ENSG00000092445	TYRO3	Inflammation genes	OncoTrack
ENSG00000049245	VAMP3	Inflammation genes	OncoTrack
ENSG00000112299	VNN1	Inflammation genes	OncoTrack
ENSG00000109072	VTN	Inflammation genes	OncoTrack

## Sheet: External
Supplementary Data 10: Gene signatures used for the classification of OT primary tumour samples and models. Worksheet 1: Gene signatures corresponding to the three NMF groups (OT_NMF1/2/3) and to the 13 CLICK-Clusters (OT_C1-13). Worksheet 2: Genes corresponding to the inflammation signature retrieved from the literature (see methods). Worksheet 3: Genes corresponding to previously published sign…
Ensembl_ID	symbol	cluster	source
ENSG00000162614	NEXN	Subtype1.1	Schlicker
ENSG00000198624	CCDC69	Subtype1.1	Schlicker
ENSG00000123243	ITIH5	Subtype1.1	Schlicker
ENSG00000174099	MSRB3	Subtype1.1	Schlicker
ENSG00000073756	PTGS2	Subtype1.1	Schlicker
ENSG00000109113	RAB34	Subtype1.1	Schlicker
ENSG00000149591	TAGLN	Subtype1.1	Schlicker
ENSG00000143248	RGS5	Subtype1.1	Schlicker
ENSG00000241684	ADAMTS9-AS2	Subtype1.1	Schlicker
ENSG00000177363	LRRN4CL	Subtype1.1	Schlicker
ENSG00000253250	C8orf88	Subtype1.1	Schlicker
ENSG00000143995	MEIS1	Subtype1.1	Schlicker
ENSG00000213949	ITGA1	Subtype1.1	Schlicker
ENSG00000159176	CSRP1	Subtype1.1	Schlicker
ENSG00000152583	SPARCL1	Subtype1.1	Schlicker
ENSG00000129116	PALLD	Subtype1.1	Schlicker
ENSG00000107796	ACTA2	Subtype1.1	Schlicker
ENSG00000101335	MYL9	Subtype1.1	Schlicker
ENSG00000148175	STOM	Subtype1.1	Schlicker
ENSG00000211445	GPX3	Subtype1.1	Schlicker
ENSG00000161638	ITGA5	Subtype1.1	Schlicker
ENSG00000133392	MYH11	Subtype1.1	Schlicker
ENSG00000141753	IGFBP4	Subtype1.1	Schlicker
ENSG00000022267	FHL1	Subtype1.1	Schlicker
ENSG00000122786	CALD1	Subtype1.1	Schlicker
ENSG00000166741	NNMT	Subtype1.1	Schlicker
ENSG00000196136	SERPINA3	Subtype1.1	Schlicker
ENSG00000116741	RGS2	Subtype1.1	Schlicker
ENSG00000197321	SVIL	Subtype1.1	Schlicker
ENSG00000157654	PALM2-AKAP2	Subtype1.1	Schlicker
ENSG00000241978	AKAP2	Subtype1.1	Schlicker
ENSG00000125740	FOSB	Subtype1.1	Schlicker
ENSG00000083720	OXCT1	Subtype1.1	Schlicker
ENSG00000145012	LPP	Subtype1.1	Schlicker
ENSG00000112936	C7	Subtype1.1	Schlicker
ENSG00000166963	MAP1A	Subtype1.1	Schlicker
ENSG00000172348	RCAN2	Subtype1.1	Schlicker
ENSG00000119138	KLF9	Subtype1.1	Schlicker
ENSG00000175445	LPL	Subtype1.1	Schlicker
ENSG00000149557	FEZ1	Subtype1.1	Schlicker
ENSG00000066468	FGFR2	Subtype1.1	Schlicker
ENSG00000136842	TMOD1	Subtype1.1	Schlicker
ENSG00000184588	PDE4B	Subtype1.1	Schlicker
ENSG00000150995	ITPR1	Subtype1.1	Schlicker
ENSG00000145687	SSBP2	Subtype1.1	Schlicker
ENSG00000241399	CD302	Subtype1.1	Schlicker
ENSG00000061918	GUCY1B3	Subtype1.1	Schlicker
ENSG00000198947	DMD	Subtype1.1	Schlicker
ENSG00000164120	HPGD	Subtype1.1	Schlicker
ENSG00000151967	SCHIP1	Subtype1.1	Schlicker
ENSG00000250588	IQCJ-SCHIP1	Subtype1.1	Schlicker
ENSG00000073910	FRY	Subtype1.1	Schlicker
ENSG00000127920	GNG11	Subtype1.1	Schlicker
ENSG00000068615	REEP1	Subtype1.1	Schlicker
ENSG00000138685	FGF2	Subtype1.1	Schlicker
ENSG00000145335	SNCA	Subtype1.1	Schlicker
ENSG00000172020	GAP43	Subtype1.1	Schlicker
ENSG00000164949	GEM	Subtype1.1	Schlicker
ENSG00000184113	CLDN5	Subtype1.1	Schlicker
ENSG00000113448	PDE4D	Subtype1.1	Schlicker
ENSG00000198846	TOX	Subtype1.1	Schlicker
ENSG00000161281	COX7A1	Subtype1.1	Schlicker
ENSG00000134121	CHL1	Subtype1.1	Schlicker
ENSG00000127990	SGCE	Subtype1.1	Schlicker
ENSG00000141338	ABCA8	Subtype1.1	Schlicker
ENSG00000186310	NAP1L3	Subtype1.1	Schlicker
ENSG00000198932	GPRASP1	Subtype1.1	Schlicker
ENSG00000148154	UGCG	Subtype1.1	Schlicker
ENSG00000131471	AOC3	Subtype1.1	Schlicker
ENSG00000132329	RAMP1	Subtype1.1	Schlicker
ENSG00000198523	PLN	Subtype1.1	Schlicker
ENSG00000107186	MPDZ	Subtype1.1	Schlicker
ENSG00000138356	AOX1	Subtype1.1	Schlicker
ENSG00000095303	PTGS1	Subtype1.1	Schlicker
ENSG00000159251	ACTC1	Subtype1.1	Schlicker
ENSG00000111962	UST	Subtype1.1	Schlicker
ENSG00000162733	DDR2	Subtype1.1	Schlicker
ENSG00000072195	SPEG	Subtype1.1	Schlicker
ENSG00000181722	ZBTB20	Subtype1.1	Schlicker
ENSG00000164106	SCRG1	Subtype1.1	Schlicker
ENSG00000130558	OLFM1	Subtype1.1	Schlicker
ENSG00000138722	MMRN1	Subtype1.1	Schlicker
ENSG00000100448	CTSG	Subtype1.1	Schlicker
ENSG00000172236	TPSAB1	Subtype1.1	Schlicker
ENSG00000025423	HSD17B6	Subtype1.1	Schlicker
ENSG00000185010	F8	Subtype1.1	Schlicker
ENSG00000021645	NRXN3	Subtype1.1	Schlicker
ENSG00000185483	ROR1	Subtype1.1	Schlicker
ENSG00000152931	PART1	Subtype1.1	Schlicker
ENSG00000168398	BDKRB2	Subtype1.1	Schlicker
ENSG00000143603	KCNN3	Subtype1.1	Schlicker
ENSG00000152217	SETBP1	Subtype1.1	Schlicker
ENSG00000103241	FOXF1	Subtype1.1	Schlicker
ENSG00000171303	KCNK3	Subtype1.1	Schlicker
ENSG00000044524	EPHA3	Subtype1.1	Schlicker
ENSG00000140416	TPM1	Subtype1.1	Schlicker
ENSG00000198838	RYR3	Subtype1.1	Schlicker
ENSG00000174944	P2RY14	Subtype1.1	Schlicker
ENSG00000071991	CDH19	Subtype1.1	Schlicker
ENSG00000117114	LPHN2	Subtype1.1	Schlicker
ENSG00000118596	SLC16A7	Subtype1.1	Schlicker
ENSG00000134138	MEIS2	Subtype1.1	Schlicker
ENSG00000213088	DARC	Subtype1.1	Schlicker
ENSG00000159200	RCAN1	Subtype1.1	Schlicker
ENSG00000115252	PDE1A	Subtype1.1	Schlicker
ENSG00000244731	C4A	Subtype1.1	Schlicker
ENSG00000224389	C4B	Subtype1.1	Schlicker
ENSG00000182326	C1S	Subtype1.1	Schlicker
ENSG00000067113	PPAP2A	Subtype1.1	Schlicker
ENSG00000046653	GPM6B	Subtype1.1	Schlicker
ENSG00000176014	TUBB6	Subtype1.1	Schlicker
ENSG00000081189	MEF2C	Subtype1.1	Schlicker
ENSG00000073712	FERMT2	Subtype1.1	Schlicker
ENSG00000198300	PEG3	Subtype1.1	Schlicker
ENSG00000109846	CRYAB	Subtype1.1	Schlicker
ENSG00000152268	SPON1	Subtype1.1	Schlicker
ENSG00000131018	SYNE1	Subtype1.1	Schlicker
ENSG00000150625	GPM6A	Subtype1.1	Schlicker
ENSG00000157110	RBPMS	Subtype1.1	Schlicker
ENSG00000017427	IGF1	Subtype1.1	Schlicker
ENSG00000196616	ADH1B	Subtype1.1	Schlicker
ENSG00000154553	PDLIM3	Subtype1.1	Schlicker
ENSG00000147027	TMEM47	Subtype1.1	Schlicker
ENSG00000107562	CXCL12	Subtype1.1	Schlicker
ENSG00000100505	TRIM9	Subtype1.1	Schlicker
ENSG00000145936	KCNMB1	Subtype1.1	Schlicker
ENSG00000019991	HGF	Subtype1.1	Schlicker
ENSG00000123560	PLP1	Subtype1.1	Schlicker
ENSG00000148516	ZEB1	Subtype1.1	Schlicker
ENSG00000213190	MLLT11	Subtype1.1	Schlicker
ENSG00000184905	TCEAL2	Subtype1.1	Schlicker
ENSG00000126803	HSPA2	Subtype1.1	Schlicker
ENSG00000163431	LMOD1	Subtype1.1	Schlicker
ENSG00000131435	PDLIM4	Subtype1.1	Schlicker
ENSG00000104490	NCALD	Subtype1.1	Schlicker
ENSG00000159403	C1R	Subtype1.1	Schlicker
ENSG00000058668	ATP2B4	Subtype1.1	Schlicker
ENSG00000185630	PBX1	Subtype1.1	Schlicker
ENSG00000178695	KCTD12	Subtype1.1	Schlicker
ENSG00000196628	TCF4	Subtype1.1	Schlicker
ENSG00000125354	SEPT6	Subtype1.1	Schlicker
ENSG00000165424	ZCCHC24	Subtype1.1	Schlicker
ENSG00000151240	DIP2C	Subtype1.1	Schlicker
ENSG00000133104	SPG20	Subtype1.1	Schlicker
ENSG00000112186	CAP2	Subtype1.1	Schlicker
ENSG00000166482	MFAP4	Subtype1.1	Schlicker
ENSG00000146122	DAAM2	Subtype1.1	Schlicker
ENSG00000106772	PRUNE2	Subtype1.1	Schlicker
ENSG00000166086	JAM3	Subtype1.1	Schlicker
ENSG00000137094	DNAJB5	Subtype1.1	Schlicker
ENSG00000149294	NCAM1	Subtype1.1	Schlicker
ENSG00000020577	SAMD4A	Subtype1.1	Schlicker
ENSG00000136859	ANGPTL2	Subtype1.1	Schlicker
ENSG00000100154	TTC28	Subtype1.1	Schlicker
ENSG00000180543	TSPYL5	Subtype1.1	Schlicker
ENSG00000259976	RP11-553L6.5	Subtype1.1	Schlicker
ENSG00000243244	STON1	Subtype1.1	Schlicker
ENSG00000104723	TUSC3	Subtype1.1	Schlicker
ENSG00000163531	NFASC	Subtype1.1	Schlicker
ENSG00000144712	CAND2	Subtype1.1	Schlicker
ENSG00000165995	CACNB2	Subtype1.1	Schlicker
ENSG00000000971	CFH	Subtype1.1	Schlicker
ENSG00000171385	KCND3	Subtype1.1	Schlicker
ENSG00000141404	GNAL	Subtype1.1	Schlicker
ENSG00000203685	C1orf95	Subtype1.1	Schlicker
ENSG00000050628	PTGER3	Subtype1.1	Schlicker
ENSG00000156218	ADAMTSL3	Subtype1.1	Schlicker
ENSG00000137285	TUBB2B	Subtype1.1	Schlicker
ENSG00000173546	CSPG4	Subtype1.1	Schlicker
ENSG00000136999	NOV	Subtype1.1	Schlicker
ENSG00000186594	MIR22HG	Subtype1.1	Schlicker
ENSG00000150764	DIXDC1	Subtype1.1	Schlicker
ENSG00000127472	PLA2G5	Subtype1.1	Schlicker
ENSG00000248290	TNXA	Subtype1.1	Schlicker
ENSG00000168477	TNXB	Subtype1.1	Schlicker
ENSG00000187134	AKR1C1	Subtype1.1	Schlicker
ENSG00000151632	AKR1C2	Subtype1.1	Schlicker
ENSG00000108691	CCL2	Subtype1.1	Schlicker
ENSG00000175899	A2M	Subtype1.1	Schlicker
ENSG00000095637	SORBS1	Subtype1.1	Schlicker
ENSG00000023902	PLEKHO1	Subtype1.1	Schlicker
ENSG00000133169	BEX1	Subtype1.1	Schlicker
ENSG00000197256	KANK2	Subtype1.1	Schlicker
ENSG00000104447	TRPS1	Subtype1.1	Schlicker
ENSG00000176907	C8orf4	Subtype1.1	Schlicker
ENSG00000124785	NRN1	Subtype1.1	Schlicker
ENSG00000126947	ARMCX1	Subtype1.1	Schlicker
ENSG00000168497	SDPR	Subtype1.1	Schlicker
ENSG00000099260	PALMD	Subtype1.1	Schlicker
ENSG00000079308	TNS1	Subtype1.1	Schlicker
ENSG00000112320	SOBP	Subtype1.1	Schlicker
ENSG00000139946	PELI2	Subtype1.1	Schlicker
ENSG00000154721	JAM2	Subtype1.1	Schlicker
ENSG00000166292	TMEM100	Subtype1.1	Schlicker
ENSG00000164035	EMCN	Subtype1.1	Schlicker
ENSG00000103175	WFDC1	Subtype1.1	Schlicker
ENSG00000121577	POPDC2	Subtype1.1	Schlicker
ENSG00000162373	BEND5	Subtype1.1	Schlicker
ENSG00000126950	TMEM35	Subtype1.1	Schlicker
ENSG00000120729	MYOT	Subtype1.1	Schlicker
ENSG00000078795	PKD2L2	Subtype1.1	Schlicker
ENSG00000169946	ZFPM2	Subtype1.1	Schlicker
ENSG00000237125	HAND2-AS1	Subtype1.1	Schlicker
ENSG00000237697	LINC00312	Subtype1.1	Schlicker
ENSG00000163638	ADAMTS9	Subtype1.1	Schlicker
ENSG00000165966	PDZRN4	Subtype1.1	Schlicker
ENSG00000134917	ADAMTS8	Subtype1.1	Schlicker
ENSG00000112210	RAB23	Subtype1.1	Schlicker
ENSG00000152284	TCF7L1	Subtype1.1	Schlicker
ENSG00000158270	COLEC12	Subtype1.1	Schlicker
ENSG00000172915	NBEA	Subtype1.1	Schlicker
ENSG00000162520	SYNC	Subtype1.1	Schlicker
ENSG00000103196	CRISPLD2	Subtype1.1	Schlicker
ENSG00000146938	NLGN4X	Subtype1.1	Schlicker
ENSG00000164116	GUCY1A3	Subtype1.1	Schlicker
ENSG00000154734	ADAMTS1	Subtype1.1	Schlicker
ENSG00000163681	SLMAP	Subtype1.1	Schlicker
ENSG00000154175	ABI3BP	Subtype1.1	Schlicker
ENSG00000054938	CHRDL2	Subtype1.1	Schlicker
ENSG00000116194	ANGPTL1	Subtype1.1	Schlicker
ENSG00000165410	CFL2	Subtype1.1	Schlicker
ENSG00000186469	GNG2	Subtype1.1	Schlicker
ENSG00000156804	FBXO32	Subtype1.1	Schlicker
ENSG00000166025	AMOTL1	Subtype1.1	Schlicker
ENSG00000113594	LIFR	Subtype1.1	Schlicker
ENSG00000153814	JAZF1	Subtype1.1	Schlicker
ENSG00000172403	SYNPO2	Subtype1.1	Schlicker
ENSG00000163412	EIF4E3	Subtype1.1	Schlicker
ENSG00000144857	BOC	Subtype1.1	Schlicker
ENSG00000170500	LONRF2	Subtype1.1	Schlicker
ENSG00000072952	MRVI1	Subtype1.1	Schlicker
ENSG00000187098	MITF	Subtype1.1	Schlicker
ENSG00000133687	TMTC1	Subtype1.1	Schlicker
ENSG00000166432	ZMAT1	Subtype1.1	Schlicker
ENSG00000100767	PAPLN	Subtype1.1	Schlicker
ENSG00000105426	PTPRS	Subtype1.1	Schlicker
ENSG00000088854	C20orf194	Subtype1.1	Schlicker
ENSG00000145623	OSMR	Subtype1.1	Schlicker
ENSG00000077782	FGFR1	Subtype1.1	Schlicker
ENSG00000119865	CNRIP1	Subtype1.1	Schlicker
ENSG00000143515	ATP8B2	Subtype1.1	Schlicker
ENSG00000138735	PDE5A	Subtype1.1	Schlicker
ENSG00000114790	ARHGEF26	Subtype1.1	Schlicker
ENSG00000134198	TSPAN2	Subtype1.1	Schlicker
ENSG00000122591	FAM126A	Subtype1.1	Schlicker
ENSG00000157570	TSPAN18	Subtype1.1	Schlicker
ENSG00000064309	CDON	Subtype1.1	Schlicker
ENSG00000153956	CACNA2D1	Subtype1.1	Schlicker
ENSG00000170153	RNF150	Subtype1.1	Schlicker
ENSG00000130224	LRCH2	Subtype1.1	Schlicker
ENSG00000182916	TCEAL7	Subtype1.1	Schlicker
ENSG00000183111	ARHGEF37	Subtype1.1	Schlicker
ENSG00000172935	MRGPRF	Subtype1.1	Schlicker
ENSG00000249751	ECSCR	Subtype1.1	Schlicker
ENSG00000177432	NAP1L5	Subtype1.1	Schlicker
ENSG00000146374	RSPO3	Subtype1.1	Schlicker
ENSG00000197380	DACT3	Subtype1.1	Schlicker
ENSG00000185532	PRKG1	Subtype1.1	Schlicker
ENSG00000136546	SCN7A	Subtype1.1	Schlicker
ENSG00000179915	NRXN1	Subtype1.1	Schlicker
ENSG00000106034	CPED1	Subtype1.1	Schlicker
ENSG00000112276	BVES	Subtype1.1	Schlicker
ENSG00000165072	MAMDC2	Subtype1.1	Schlicker
ENSG00000116729	WLS	Subtype1.1	Schlicker
ENSG00000141052	MYOCD	Subtype1.1	Schlicker
ENSG00000225986	UBXN10-AS1	Subtype1.1	Schlicker
ENSG00000133083	DCLK1	Subtype1.1	Schlicker
ENSG00000168079	SCARA5	Subtype1.1	Schlicker
ENSG00000114861	FOXP1	Subtype1.1	Schlicker
ENSG00000150510	FAM124A	Subtype1.1	Schlicker
ENSG00000175785	PRIMA1	Subtype1.1	Schlicker
ENSG00000171408	PDE7B	Subtype1.1	Schlicker
ENSG00000172159	FRMD3	Subtype1.1	Schlicker
ENSG00000173068	BNC2	Subtype1.1	Schlicker
ENSG00000198483	ANKRD35	Subtype1.1	Schlicker
ENSG00000112183	RBM24	Subtype1.1	Schlicker
ENSG00000137801	THBS1	Subtype1.1	Schlicker
ENSG00000229619	MBNL1-AS1	Subtype1.1	Schlicker
ENSG00000128573	FOXP2	Subtype1.1	Schlicker
ENSG00000126785	RHOJ	Subtype1.1	Schlicker
ENSG00000183023	SLC8A1	Subtype1.1	Schlicker
ENSG00000188383	AC018892.9	Subtype1.1	Schlicker
ENSG00000186281	GPAT2	Subtype1.1	Schlicker
ENSG00000144642	RBMS3	Subtype1.1	Schlicker
ENSG00000143384	MCL1	Subtype1.1	Schlicker
ENSG00000268388	FENDRR	Subtype1.1	Schlicker
ENSG00000187068	C3orf70	Subtype1.1	Schlicker
ENSG00000166770	ZNF667-AS1	Subtype1.1	Schlicker
ENSG00000134533	RERG	Subtype1.1	Schlicker
ENSG00000138944	KIAA1644	Subtype1.1	Schlicker
ENSG00000234844	CDC42P2	Subtype1.2	Schlicker
ENSG00000237350	CDC42P6	Subtype1.2	Schlicker
ENSG00000163568	AIM2	Subtype1.2	Schlicker
ENSG00000187957	DNER	Subtype1.2	Schlicker
ENSG00000152056	AP1S3	Subtype1.2	Schlicker
ENSG00000154608	CEP170P1	Subtype1.2	Schlicker
ENSG00000137309	HMGA1	Subtype1.2	Schlicker
ENSG00000146054	TRIM7	Subtype1.2	Schlicker
ENSG00000131015	ULBP2	Subtype1.2	Schlicker
ENSG00000033170	FUT8	Subtype1.2	Schlicker
ENSG00000111615	KRR1	Subtype1.2	Schlicker
ENSG00000172183	ISG20	Subtype1.2	Schlicker
ENSG00000165891	E2F7	Subtype1.2	Schlicker
ENSG00000259207	ITGB3	Subtype1.2	Schlicker
ENSG00000130303	BST2	Subtype1.2	Schlicker
ENSG00000138686	BBS7	Subtype1.2	Schlicker
ENSG00000180596	HIST1H2BC	Subtype1.2	Schlicker
ENSG00000164070	HSPA4L	Subtype1.2	Schlicker
ENSG00000112414	GPR126	Subtype1.2	Schlicker
ENSG00000067225	PKM	Subtype1.2	Schlicker
ENSG00000133302	ANKRD32	Subtype1.2	Schlicker
ENSG00000113356	POLR3G	Subtype1.2	Schlicker
ENSG00000173083	HPSE	Subtype1.2	Schlicker
ENSG00000163814	CDCP1	Subtype1.2	Schlicker
ENSG00000188042	ARL4C	Subtype1.2	Schlicker
ENSG00000151012	SLC7A11	Subtype1.2	Schlicker
ENSG00000166510	CCDC68	Subtype1.2	Schlicker
ENSG00000157601	MX1	Subtype1.2	Schlicker
ENSG00000131187	F12	Subtype1.2	Schlicker
ENSG00000151835	SACS	Subtype1.2	Schlicker
ENSG00000124942	AHNAK	Subtype1.2	Schlicker
ENSG00000124191	TOX2	Subtype1.2	Schlicker
ENSG00000154127	UBASH3B	Subtype1.2	Schlicker
ENSG00000115295	CLIP4	Subtype1.2	Schlicker
ENSG00000101955	SRPX	Subtype1.2	Schlicker
ENSG00000111537	IFNG	Subtype1.2	Schlicker
ENSG00000065613	SLK	Subtype1.2	Schlicker
ENSG00000165490	C11orf82	Subtype1.2	Schlicker
ENSG00000166250	CLMP	Subtype1.2	Schlicker
ENSG00000156384	SFR1	Subtype1.2	Schlicker
ENSG00000132530	XAF1	Subtype1.2	Schlicker
ENSG00000111331	OAS3	Subtype1.2	Schlicker
ENSG00000129204	USP6	Subtype1.2	Schlicker
ENSG00000111335	OAS2	Subtype1.2	Schlicker
ENSG00000131016	AKAP12	Subtype1.2	Schlicker
ENSG00000143702	CEP170	Subtype1.2	Schlicker
ENSG00000176890	TYMS	Subtype1.2	Schlicker
ENSG00000188643	S100A16	Subtype1.2	Schlicker
ENSG00000135114	OASL	Subtype1.2	Schlicker
ENSG00000185340	GAS2L1	Subtype1.2	Schlicker
ENSG00000139725	RHOF	Subtype1.2	Schlicker
ENSG00000141526	SLC16A3	Subtype1.2	Schlicker
ENSG00000141574	SECTM1	Subtype1.2	Schlicker
ENSG00000165949	IFI27	Subtype1.2	Schlicker
ENSG00000092820	EZR	Subtype1.2	Schlicker
ENSG00000128342	LIF	Subtype1.2	Schlicker
ENSG00000175592	FOSL1	Subtype1.2	Schlicker
ENSG00000234327	AC012146.7	Subtype1.2	Schlicker
ENSG00000204516	MICB	Subtype1.2	Schlicker
ENSG00000111206	FOXM1	Subtype1.2	Schlicker
ENSG00000141447	OSBPL1A	Subtype1.2	Schlicker
ENSG00000134504	KCTD1	Subtype1.2	Schlicker
ENSG00000184979	USP18	Subtype1.2	Schlicker
ENSG00000118276	B4GALT6	Subtype1.2	Schlicker
ENSG00000101695	RNF125	Subtype1.2	Schlicker
ENSG00000067057	PFKP	Subtype1.2	Schlicker
ENSG00000088827	SIGLEC1	Subtype1.2	Schlicker
ENSG00000114127	XRN1	Subtype1.2	Schlicker
ENSG00000100504	PYGL	Subtype1.2	Schlicker
ENSG00000198363	ASPH	Subtype1.2	Schlicker
ENSG00000070831	CDC42	Subtype1.2	Schlicker
ENSG00000090659	CD209	Subtype1.2	Schlicker
ENSG00000197930	ERO1L	Subtype1.2	Schlicker
ENSG00000094880	CDC23	Subtype1.2	Schlicker
ENSG00000078081	LAMP3	Subtype1.2	Schlicker
ENSG00000116663	FBXO6	Subtype1.2	Schlicker
ENSG00000104689	TNFRSF10A	Subtype1.2	Schlicker
ENSG00000178150	ZNF114	Subtype1.2	Schlicker
ENSG00000136068	FLNB	Subtype1.2	Schlicker
ENSG00000139726	DENR	Subtype1.2	Schlicker
ENSG00000023445	BIRC3	Subtype1.2	Schlicker
ENSG00000018408	WWTR1	Subtype1.2	Schlicker
ENSG00000138759	FRAS1	Subtype1.2	Schlicker
ENSG00000108700	CCL8	Subtype1.2	Schlicker
ENSG00000107201	DDX58	Subtype1.2	Schlicker
ENSG00000138119	MYOF	Subtype1.2	Schlicker
ENSG00000136802	LRRC8A	Subtype1.2	Schlicker
ENSG00000173210	ABLIM3	Subtype1.2	Schlicker
ENSG00000142627	EPHA2	Subtype1.2	Schlicker
ENSG00000105971	CAV2	Subtype1.2	Schlicker
ENSG00000105974	CAV1	Subtype1.2	Schlicker
ENSG00000161653	NAGS	Subtype1.2	Schlicker
ENSG00000137203	TFAP2A	Subtype1.2	Schlicker
ENSG00000267748	CTB-102L5.4	Subtype1.2	Schlicker
ENSG00000167644	C19orf33	Subtype1.2	Schlicker
ENSG00000205413	SAMD9	Subtype1.2	Schlicker
ENSG00000177409	SAMD9L	Subtype1.2	Schlicker
ENSG00000185567	AHNAK2	Subtype1.2	Schlicker
ENSG00000175793	SFN	Subtype1.2	Schlicker
ENSG00000188549	C15orf52	Subtype1.2	Schlicker
ENSG00000144824	PHLDB2	Subtype1.2	Schlicker
ENSG00000005513	SOX8	Subtype1.2	Schlicker
ENSG00000187608	ISG15	Subtype1.2	Schlicker
ENSG00000126709	IFI6	Subtype1.2	Schlicker
ENSG00000242265	PEG10	Subtype1.2	Schlicker
ENSG00000089692	LAG3	Subtype1.2	Schlicker
ENSG00000106278	PTPRZ1	Subtype1.2	Schlicker
ENSG00000134326	CMPK2	Subtype1.2	Schlicker
ENSG00000134321	RSAD2	Subtype1.2	Schlicker
ENSG00000111674	ENO2	Subtype1.2	Schlicker
ENSG00000119900	OGFRL1	Subtype1.2	Schlicker
ENSG00000114268	PFKFB4	Subtype1.2	Schlicker
ENSG00000138434	SSFA2	Subtype1.2	Schlicker
ENSG00000138594	TMOD3	Subtype1.2	Schlicker
ENSG00000182022	CHST15	Subtype1.2	Schlicker
ENSG00000137965	IFI44	Subtype1.2	Schlicker
ENSG00000121621	KIF18A	Subtype1.2	Schlicker
ENSG00000148671	ADIRF	Subtype1.2	Schlicker
ENSG00000138496	PARP9	Subtype1.2	Schlicker
ENSG00000128578	STRIP2	Subtype1.2	Schlicker
ENSG00000073737	DHRS9	Subtype1.2	Schlicker
ENSG00000048052	HDAC9	Subtype1.2	Schlicker
ENSG00000171877	FRMD5	Subtype1.2	Schlicker
ENSG00000146267	FAXC	Subtype1.2	Schlicker
ENSG00000188130	MAPK12	Subtype1.2	Schlicker
ENSG00000026103	FAS	Subtype1.2	Schlicker
ENSG00000107249	GLIS3	Subtype1.2	Schlicker
ENSG00000258366	RTEL1	Subtype1.2	Schlicker
ENSG00000026036	RTEL1-TNFRSF6B	Subtype1.2	Schlicker
ENSG00000243509	TNFRSF6B	Subtype1.2	Schlicker
ENSG00000156535	CD109	Subtype1.2	Schlicker
ENSG00000029153	ARNTL2	Subtype1.2	Schlicker
ENSG00000090339	ICAM1	Subtype1.2	Schlicker
ENSG00000119922	IFIT2	Subtype1.2	Schlicker
ENSG00000119917	IFIT3	Subtype1.2	Schlicker
ENSG00000185745	IFIT1	Subtype1.2	Schlicker
ENSG00000130489	SCO2	Subtype1.2	Schlicker
ENSG00000025708	TYMP	Subtype1.2	Schlicker
ENSG00000166592	RRAD	Subtype1.2	Schlicker
ENSG00000170955	PRKCDBP	Subtype1.2	Schlicker
ENSG00000120217	CD274	Subtype1.2	Schlicker
ENSG00000135046	ANXA1	Subtype1.2	Schlicker
ENSG00000105939	ZC3HAV1	Subtype1.2	Schlicker
ENSG00000145020	AMT	Subtype1.3	Schlicker
ENSG00000170827	CELP	Subtype1.3	Schlicker
ENSG00000163501	IHH	Subtype1.3	Schlicker
ENSG00000148468	FAM171A1	Subtype1.3	Schlicker
ENSG00000162738	VANGL2	Subtype1.3	Schlicker
ENSG00000169562	GJB1	Subtype1.3	Schlicker
ENSG00000134215	VAV3	Subtype1.3	Schlicker
ENSG00000121957	GPSM2	Subtype1.3	Schlicker
ENSG00000130675	MNX1	Subtype1.3	Schlicker
ENSG00000127838	PNKD	Subtype1.3	Schlicker
ENSG00000127831	VIL1	Subtype1.3	Schlicker
ENSG00000250786	SNHG18	Subtype1.3	Schlicker
ENSG00000009765	IYD	Subtype1.3	Schlicker
ENSG00000149150	SLC43A1	Subtype1.3	Schlicker
ENSG00000130234	ACE2	Subtype1.3	Schlicker
ENSG00000138640	FAM13A	Subtype1.3	Schlicker
ENSG00000169891	REPS2	Subtype1.3	Schlicker
ENSG00000189431	RASSF10	Subtype1.3	Schlicker
ENSG00000035499	DEPDC1B	Subtype1.3	Schlicker
ENSG00000138604	GLCE	Subtype1.3	Schlicker
ENSG00000254560	RP11-1L12.3	Subtype1.3	Schlicker
ENSG00000104549	SQLE	Subtype1.3	Schlicker
ENSG00000268942	CKS1B	Subtype1.3	Schlicker
ENSG00000234753	RP11-328M4.2	Subtype1.3	Schlicker
ENSG00000256612	CYP2B7P	Subtype1.3	Schlicker
ENSG00000127329	PTPRB	Subtype1.3	Schlicker
ENSG00000056998	GYG2	Subtype1.3	Schlicker
ENSG00000139292	LGR5	Subtype1.3	Schlicker
ENSG00000095203	EPB41L4B	Subtype1.3	Schlicker
ENSG00000157399	ARSE	Subtype1.3	Schlicker
ENSG00000101850	GPR143	Subtype1.3	Schlicker
ENSG00000188959	C9orf152	Subtype1.3	Schlicker
ENSG00000163586	FABP1	Subtype1.3	Schlicker
ENSG00000255277	ABCC6P2	Subtype1.3	Schlicker
ENSG00000256340	ABCC6P1	Subtype1.3	Schlicker
ENSG00000170011	MYRIP	Subtype1.3	Schlicker
ENSG00000115902	SLC1A4	Subtype1.3	Schlicker
ENSG00000011523	CEP68	Subtype1.3	Schlicker
ENSG00000173890	GPR160	Subtype1.3	Schlicker
ENSG00000165215	CLDN3	Subtype1.3	Schlicker
ENSG00000163808	KIF15	Subtype1.3	Schlicker
ENSG00000139540	SLC39A5	Subtype1.3	Schlicker
ENSG00000103811	CTSH	Subtype1.3	Schlicker
ENSG00000152767	FARP1	Subtype1.3	Schlicker
ENSG00000243479	MNX1-AS1	Subtype1.3	Schlicker
ENSG00000222001	AC106876.2	Subtype1.3	Schlicker
ENSG00000203943	SAMD13	Subtype1.3	Schlicker
ENSG00000130147	SH3BP4	Subtype1.3	Schlicker
ENSG00000176945	MUC20	Subtype1.3	Schlicker
ENSG00000125247	TMTC4	Subtype1.3	Schlicker
ENSG00000144485	HES6	Subtype1.3	Schlicker
ENSG00000101310	SEC23B	Subtype1.3	Schlicker
ENSG00000150893	FREM2	Subtype1.3	Schlicker
ENSG00000214357	NEURL1B	Subtype1.3	Schlicker
ENSG00000184012	TMPRSS2	Subtype1.3	Schlicker
ENSG00000102445	KIAA0226L	Subtype1.3	Schlicker
ENSG00000267742	FAM60CP	Subtype1.3	Schlicker
ENSG00000117650	NEK2	Subtype1.3	Schlicker
ENSG00000138074	SLC5A6	Subtype1.3	Schlicker
ENSG00000162769	FLVCR1	Subtype1.3	Schlicker
ENSG00000225976	RP11-192N10.2	Subtype1.3	Schlicker
ENSG00000117707	PROX1	Subtype1.3	Schlicker
ENSG00000177189	RPS6KA3	Subtype1.3	Schlicker
ENSG00000111110	PPM1H	Subtype1.3	Schlicker
ENSG00000106565	TMEM176B	Subtype1.3	Schlicker
ENSG00000101049	SGK2	Subtype1.3	Schlicker
ENSG00000002933	TMEM176A	Subtype1.3	Schlicker
ENSG00000002726	AOC1	Subtype1.3	Schlicker
ENSG00000143815	LBR	Subtype1.3	Schlicker
ENSG00000137642	SORL1	Subtype1.3	Schlicker
ENSG00000196187	TMEM63A	Subtype1.3	Schlicker
ENSG00000062282	DGAT2	Subtype1.3	Schlicker
ENSG00000071073	MGAT4A	Subtype1.3	Schlicker
ENSG00000241186	TDGF1	Subtype1.3	Schlicker
ENSG00000197296	FITM2	Subtype1.3	Schlicker
ENSG00000101076	HNF4A	Subtype1.3	Schlicker
ENSG00000154856	APCDD1	Subtype1.3	Schlicker
ENSG00000132970	WASF3	Subtype1.3	Schlicker
ENSG00000125798	FOXA2	Subtype1.3	Schlicker
ENSG00000106003	LFNG	Subtype1.3	Schlicker
ENSG00000165556	CDX2	Subtype1.3	Schlicker
ENSG00000167280	ENGASE	Subtype1.3	Schlicker
ENSG00000137501	SYTL2	Subtype1.3	Schlicker
ENSG00000145569	FAM105A	Subtype1.3	Schlicker
ENSG00000154122	ANKH	Subtype1.3	Schlicker
ENSG00000126217	MCF2L	Subtype1.3	Schlicker
ENSG00000110042	DTX4	Subtype1.3	Schlicker
ENSG00000126003	PLAGL2	Subtype1.3	Schlicker
ENSG00000185920	PTCH1	Subtype1.3	Schlicker
ENSG00000173207	CKS1B	Subtype1.3	Schlicker
ENSG00000095539	SEMA4G	Subtype1.3	Schlicker
ENSG00000243364	EFNA4	Subtype1.3	Schlicker
ENSG00000137460	FHDC1	Subtype1.3	Schlicker
ENSG00000103485	QPRT	Subtype1.3	Schlicker
ENSG00000119866	BCL11A	Subtype1.3	Schlicker
ENSG00000143228	NUF2	Subtype1.3	Schlicker
ENSG00000120802	TMPO	Subtype1.3	Schlicker
ENSG00000102547	CAB39L	Subtype1.3	Schlicker
ENSG00000000460	C1orf112	Subtype1.3	Schlicker
ENSG00000120334	CENPL	Subtype1.3	Schlicker
ENSG00000131389	SLC6A6	Subtype1.3	Schlicker
ENSG00000123191	ATP7B	Subtype1.3	Schlicker
ENSG00000136098	NEK3	Subtype1.3	Schlicker
ENSG00000112902	SEMA5A	Subtype1.3	Schlicker
ENSG00000088899	LZTS3	Subtype1.3	Schlicker
ENSG00000198758	EPS8L3	Subtype1.3	Schlicker
ENSG00000165659	DACH1	Subtype1.3	Schlicker
ENSG00000197408	CYP2B6	Subtype1.3	Schlicker
ENSG00000167600	CYP2S1	Subtype1.3	Schlicker
ENSG00000168646	AXIN2	Subtype1.3	Schlicker
ENSG00000065717	TLE2	Subtype1.3	Schlicker
ENSG00000198546	ZNF511	Subtype1.3	Schlicker
ENSG00000174567	GOLT1A	Subtype1.3	Schlicker
ENSG00000157388	CACNA1D	Subtype1.3	Schlicker
ENSG00000165828	PRAP1	Subtype1.3	Schlicker
ENSG00000214530	STARD10	Subtype1.3	Schlicker
ENSG00000204424	LY6G6F	Subtype1.3	Schlicker
ENSG00000250641	MEGT1	Subtype1.3	Schlicker
ENSG00000244355	LY6G6D	Subtype1.3	Schlicker
ENSG00000169116	PARM1	Subtype1.3	Schlicker
ENSG00000245848	CEBPA	Subtype1.3	Schlicker
ENSG00000137878	GCOM1	Subtype1.3	Schlicker
ENSG00000079112	CDH17	Subtype1.3	Schlicker
ENSG00000263155	MYZAP	Subtype1.3	Schlicker
ENSG00000095932	C19orf77	Subtype1.3	Schlicker
ENSG00000079462	PAFAH1B3	Subtype1.3	Schlicker
ENSG00000166143	PPP1R14D	Subtype1.3	Schlicker
ENSG00000125772	GPCPD1	Subtype1.3	Schlicker
ENSG00000021300	PLEKHB1	Subtype1.3	Schlicker
ENSG00000177606	JUN	Subtype1.3	Schlicker
ENSG00000137563	GGH	Subtype1.3	Schlicker
ENSG00000005471	ABCB4	Subtype1.3	Schlicker
ENSG00000134240	HMGCS2	Subtype1.3	Schlicker
ENSG00000006611	USH1C	Subtype1.3	Schlicker
ENSG00000085563	ABCB1	Subtype1.3	Schlicker
ENSG00000111247	RAD51AP1	Subtype1.3	Schlicker
ENSG00000131242	RAB11FIP4	Subtype1.3	Schlicker
ENSG00000164626	KCNK5	Subtype1.3	Schlicker
ENSG00000263429	LINC00675	Subtype1.3	Schlicker
ENSG00000142677	IL22RA1	Subtype1.3	Schlicker
ENSG00000242110	AMACR	Subtype1.3	Schlicker
ENSG00000104341	LAPTM4B	Subtype1.3	Schlicker
ENSG00000101333	PLCB4	Subtype1.3	Schlicker
ENSG00000082196	C1QTNF3	Subtype1.3	Schlicker
ENSG00000154269	ENPP3	Subtype1.3	Schlicker
ENSG00000006042	TMEM98	Subtype1.3	Schlicker
ENSG00000001167	NFYA	Subtype1.3	Schlicker
ENSG00000142556	ZNF614	Subtype1.3	Schlicker
ENSG00000091262	ABCC6	Subtype1.3	Schlicker
ENSG00000131781	FMO5	Subtype1.3	Schlicker
ENSG00000144354	CDCA7	Subtype1.3	Schlicker
ENSG00000266714	MYO15B	Subtype1.3	Schlicker
ENSG00000139146	FAM60A	Subtype1.3	Schlicker
ENSG00000188126	MYO15B	Subtype1.3	Schlicker
ENSG00000111266	DUSP16	Subtype1.3	Schlicker
ENSG00000196155	PLEKHG4	Subtype1.3	Schlicker
ENSG00000116017	ARID3A	Subtype1.3	Schlicker
ENSG00000175538	KCNE3	Subtype1.3	Schlicker
ENSG00000014914	MTMR11	Subtype1.3	Schlicker
ENSG00000138079	SLC3A1	Subtype1.3	Schlicker
ENSG00000167741	GGT6	Subtype1.3	Schlicker
ENSG00000147202	DIAPH2	Subtype1.3	Schlicker
ENSG00000166387	PPFIBP2	Subtype1.3	Schlicker
ENSG00000204604	ZNF468	Subtype1.3	Schlicker
ENSG00000113494	PRLR	Subtype1.3	Schlicker
ENSG00000000003	TSPAN6	Subtype1.3	Schlicker
ENSG00000161800	RACGAP1	Subtype1.3	Schlicker
ENSG00000121316	PLBD1	Subtype1.3	Schlicker
ENSG00000070019	GUCY2C	Subtype1.3	Schlicker
ENSG00000128710	HOXD10	Subtype1.3	Schlicker
ENSG00000115107	STEAP3	Subtype1.3	Schlicker
ENSG00000054793	ATP9A	Subtype1.3	Schlicker
ENSG00000171604	CXXC5	Subtype1.3	Schlicker
ENSG00000113722	CDX1	Subtype1.3	Schlicker
ENSG00000122121	XPNPEP2	Subtype1.3	Schlicker
ENSG00000114993	RTKN	Subtype1.3	Schlicker
ENSG00000188706	ZDHHC9	Subtype1.3	Schlicker
ENSG00000205336	GPR56	Subtype1.3	Schlicker
ENSG00000001626	CFTR	Subtype1.3	Schlicker
ENSG00000015413	DPEP1	Subtype1.3	Schlicker
ENSG00000171747	LGALS4	Subtype1.3	Schlicker
ENSG00000170608	FOXA3	Subtype1.3	Schlicker
ENSG00000158352	SHROOM4	Subtype1.3	Schlicker
ENSG00000165905	GYLTL1B	Subtype1.3	Schlicker
ENSG00000143416	SELENBP1	Subtype1.3	Schlicker
ENSG00000183734	ASCL2	Subtype1.3	Schlicker
ENSG00000148584	A1CF	Subtype1.3	Schlicker
ENSG00000204991	SPIRE2	Subtype1.3	Schlicker
ENSG00000188373	C10orf99	Subtype1.3	Schlicker
ENSG00000148600	CDHR1	Subtype1.3	Schlicker
ENSG00000198643	FAM3D	Subtype1.3	Schlicker
ENSG00000148935	GAS2	Subtype1.3	Schlicker
ENSG00000205189	ZBTB10	Subtype1.3	Schlicker
ENSG00000169994	MYO7B	Subtype1.3	Schlicker
ENSG00000164684	ZNF704	Subtype1.3	Schlicker
ENSG00000073849	ST6GAL1	Subtype1.3	Schlicker
ENSG00000171208	NETO2	Subtype1.3	Schlicker
ENSG00000164093	PITX2	Subtype1.3	Schlicker
ENSG00000144852	NR1I2	Subtype1.3	Schlicker
ENSG00000198944	SOWAHA	Subtype1.3	Schlicker
ENSG00000135245	HILPDA	Subtype1.3	Schlicker
ENSG00000185515	BRCC3	Subtype1.3	Schlicker
ENSG00000105357	MYH14	Subtype1.3	Schlicker
ENSG00000138449	SLC40A1	Subtype1.3	Schlicker
ENSG00000091127	PUS7	Subtype1.3	Schlicker
ENSG00000132437	DDC	Subtype1.3	Schlicker
ENSG00000171843	MLLT3	Subtype1.3	Schlicker
ENSG00000103044	HAS3	Subtype1.3	Schlicker
ENSG00000124766	SOX4	Subtype1.3	Schlicker
ENSG00000171848	RRM2	Subtype1.3	Schlicker
ENSG00000140479	PCSK6	Subtype1.3	Schlicker
ENSG00000185101	ANO9	Subtype1.3	Schlicker
ENSG00000103460	TOX3	Subtype1.3	Schlicker
ENSG00000108244	KRT23	Subtype1.3	Schlicker
ENSG00000213160	KLHL23	Subtype1.3	Schlicker
ENSG00000106484	MEST	Subtype1.3	Schlicker
ENSG00000142149	HUNK	Subtype1.3	Schlicker
ENSG00000198443	KRTAP4-1	Subtype1.3	Schlicker
ENSG00000068078	FGFR3	Subtype1.3	Schlicker
ENSG00000145824	CXCL14	Subtype1.3	Schlicker
ENSG00000091138	SLC26A3	Subtype1.3	Schlicker
ENSG00000196950	SLC39A10	Subtype1.3	Schlicker
ENSG00000099810	MTAP	Subtype1.3	Schlicker
ENSG00000152782	PANK1	Subtype1.3	Schlicker
ENSG00000170835	CEL	Subtype1.3	Schlicker
ENSG00000087253	LPCAT2	Subtype1.3	Schlicker
ENSG00000119042	SATB2	Subtype1.3	Schlicker
ENSG00000122778	KIAA1549	Subtype1.3	Schlicker
ENSG00000235386	RP11-397A15.4	Subtype1	Schlicker
ENSG00000253193	FCGR1C	Subtype1	Schlicker
ENSG00000225492	GBP1P1	Subtype1	Schlicker
ENSG00000231292	IGKV1OR2-108	Subtype1	Schlicker
ENSG00000231943	RP11-395L14.4	Subtype1	Schlicker
ENSG00000228315	GUSBP11	Subtype1	Schlicker
ENSG00000234353	AP000347.4	Subtype1	Schlicker
ENSG00000206066	IGLL3P	Subtype1	Schlicker
ENSG00000243696	RP5-966M1.6	Subtype1	Schlicker
ENSG00000225783	MIAT	Subtype1	Schlicker
ENSG00000171056	SOX7	Subtype1	Schlicker
ENSG00000248592	TMEM110-MUSTN1	Subtype1	Schlicker
ENSG00000230006	ANKRD36BP2	Subtype1	Schlicker
ENSG00000223816	IGKV1OR2-2	Subtype1	Schlicker
ENSG00000196912	ANKRD36B	Subtype1	Schlicker
ENSG00000204287	HLA-DRA	Subtype1	Schlicker
ENSG00000198502	HLA-DRB5	Subtype1	Schlicker
ENSG00000196126	HLA-DRB1	Subtype1	Schlicker
ENSG00000196735	HLA-DQA1	Subtype1	Schlicker
ENSG00000233429	HOTAIRM1	Subtype1	Schlicker
ENSG00000237541	HLA-DQA2	Subtype1	Schlicker
ENSG00000140749	IGSF6	Subtype1	Schlicker
ENSG00000166501	PRKCB	Subtype1	Schlicker
ENSG00000151474	FRMD4A	Subtype1	Schlicker
ENSG00000204252	HLA-DOA	Subtype1	Schlicker
ENSG00000251615	RP11-774O3.3	Subtype1	Schlicker
ENSG00000231389	HLA-DPA1	Subtype1	Schlicker
ENSG00000223865	HLA-DPB1	Subtype1	Schlicker
ENSG00000175084	DES	Subtype1	Schlicker
ENSG00000264198	RP11-94L15.2	Subtype1	Schlicker
ENSG00000072195	SPEG	Subtype1	Schlicker
ENSG00000163563	MNDA	Subtype1	Schlicker
ENSG00000188013	MEIS3P2	Subtype1	Schlicker
ENSG00000163565	IFI16	Subtype1	Schlicker
ENSG00000233098	RP11-344E13.3	Subtype1	Schlicker
ENSG00000251442	LINC01094	Subtype1	Schlicker
ENSG00000163568	AIM2	Subtype1	Schlicker
ENSG00000242574	HLA-DMB	Subtype1	Schlicker
ENSG00000229645	LINC00341	Subtype1	Schlicker
ENSG00000213088	DARC	Subtype1	Schlicker
ENSG00000204257	HLA-DMA	Subtype1	Schlicker
ENSG00000158714	SLAMF8	Subtype1	Schlicker
ENSG00000143297	FCRL5	Subtype1	Schlicker
ENSG00000214548	MEG3	Subtype1	Schlicker
ENSG00000018625	ATP1A2	Subtype1	Schlicker
ENSG00000160856	FCRL3	Subtype1	Schlicker
ENSG00000204136	GGTA1P	Subtype1	Schlicker
ENSG00000183853	KIRREL	Subtype1	Schlicker
ENSG00000158473	CD1D	Subtype1	Schlicker
ENSG00000172037	LAMB2	Subtype1	Schlicker
ENSG00000066294	CD84	Subtype1	Schlicker
ENSG00000117090	SLAMF1	Subtype1	Schlicker
ENSG00000117091	CD48	Subtype1	Schlicker
ENSG00000026751	SLAMF7	Subtype1	Schlicker
ENSG00000122224	LY9	Subtype1	Schlicker
ENSG00000081052	COL4A4	Subtype1	Schlicker
ENSG00000234456	MAGI2-AS3	Subtype1	Schlicker
ENSG00000264868	CTB-167B5.2	Subtype1	Schlicker
ENSG00000253864	AC131025.8	Subtype1	Schlicker
ENSG00000135914	HTR2B	Subtype1	Schlicker
ENSG00000182487	NCF1B	Subtype1	Schlicker
ENSG00000135899	SP110	Subtype1	Schlicker
ENSG00000165178	NCF1C	Subtype1	Schlicker
ENSG00000026025	VIM	Subtype1	Schlicker
ENSG00000079263	SP140	Subtype1	Schlicker
ENSG00000152049	KCNE4	Subtype1	Schlicker
ENSG00000171951	SCG2	Subtype1	Schlicker
ENSG00000165996	PTPLA	Subtype1	Schlicker
ENSG00000135905	DOCK10	Subtype1	Schlicker
ENSG00000183748	MRC1L1	Subtype1	Schlicker
ENSG00000188641	DPYD	Subtype1	Schlicker
ENSG00000120586	MRC1	Subtype1	Schlicker
ENSG00000117600	LPPR4	Subtype1	Schlicker
ENSG00000099260	PALMD	Subtype1	Schlicker
ENSG00000269728	RP11-145M9.4	Subtype1	Schlicker
ENSG00000011028	MRC2	Subtype1	Schlicker
ENSG00000170921	TANC2	Subtype1	Schlicker
ENSG00000162692	VCAM1	Subtype1	Schlicker
ENSG00000115461	IGFBP5	Subtype1	Schlicker
ENSG00000060718	COL11A1	Subtype1	Schlicker
ENSG00000079308	TNS1	Subtype1	Schlicker
ENSG00000018280	SLC11A1	Subtype1	Schlicker
ENSG00000111962	UST	Subtype1	Schlicker
ENSG00000172349	IL16	Subtype1	Schlicker
ENSG00000152583	SPARCL1	Subtype1	Schlicker
ENSG00000046653	GPM6B	Subtype1	Schlicker
ENSG00000118785	SPP1	Subtype1	Schlicker
ENSG00000134802	SLC43A3	Subtype1	Schlicker
ENSG00000118762	PKD2	Subtype1	Schlicker
ENSG00000163644	PPM1K	Subtype1	Schlicker
ENSG00000149131	SERPING1	Subtype1	Schlicker
ENSG00000138646	HERC5	Subtype1	Schlicker
ENSG00000136404	TM6SF1	Subtype1	Schlicker
ENSG00000166503	HDGFRP3	Subtype1	Schlicker
ENSG00000182287	AP1S2	Subtype1	Schlicker
ENSG00000177432	NAP1L5	Subtype1	Schlicker
ENSG00000156218	ADAMTSL3	Subtype1	Schlicker
ENSG00000264061	FGF7P1	Subtype1	Schlicker
ENSG00000145335	SNCA	Subtype1	Schlicker
ENSG00000139278	GLIPR1	Subtype1	Schlicker
ENSG00000196616	ADH1B	Subtype1	Schlicker
ENSG00000101335	MYL9	Subtype1	Schlicker
ENSG00000100234	TIMP3	Subtype1	Schlicker
ENSG00000172183	ISG20	Subtype1	Schlicker
ENSG00000054598	FOXC1	Subtype1	Schlicker
ENSG00000140545	MFGE8	Subtype1	Schlicker
ENSG00000113296	THBS4	Subtype1	Schlicker
ENSG00000092009	CMA1	Subtype1	Schlicker
ENSG00000170542	SERPINB9	Subtype1	Schlicker
ENSG00000100448	CTSG	Subtype1	Schlicker
ENSG00000100450	GZMH	Subtype1	Schlicker
ENSG00000198467	TPM2	Subtype1	Schlicker
ENSG00000134853	PDGFRA	Subtype1	Schlicker
ENSG00000102575	ACP5	Subtype1	Schlicker
ENSG00000139910	NOVA1	Subtype1	Schlicker
ENSG00000244158	RP1-93H18.6	Subtype1	Schlicker
ENSG00000175183	CSRP2	Subtype1	Schlicker
ENSG00000185585	OLFML2A	Subtype1	Schlicker
ENSG00000184304	PRKD1	Subtype1	Schlicker
ENSG00000156804	FBXO32	Subtype1	Schlicker
ENSG00000143995	MEIS1	Subtype1	Schlicker
ENSG00000067798	NAV3	Subtype1	Schlicker
ENSG00000137809	ITGA11	Subtype1	Schlicker
ENSG00000152268	SPON1	Subtype1	Schlicker
ENSG00000174348	PODN	Subtype1	Schlicker
ENSG00000169902	TPST1	Subtype1	Schlicker
ENSG00000225422	RBMS1P1	Subtype1	Schlicker
ENSG00000119865	CNRIP1	Subtype1	Schlicker
ENSG00000153563	CD8A	Subtype1	Schlicker
ENSG00000115956	PLEK	Subtype1	Schlicker
ENSG00000148154	UGCG	Subtype1	Schlicker
ENSG00000149781	FERMT3	Subtype1	Schlicker
ENSG00000145687	SSBP2	Subtype1	Schlicker
ENSG00000163219	ARHGAP25	Subtype1	Schlicker
ENSG00000183688	FAM101B	Subtype1	Schlicker
ENSG00000248290	TNXA	Subtype1	Schlicker
ENSG00000229391	HLA-DRB6	Subtype1	Schlicker
ENSG00000130303	BST2	Subtype1	Schlicker
ENSG00000169604	ANTXR1	Subtype1	Schlicker
ENSG00000167693	NXN	Subtype1	Schlicker
ENSG00000258274	RP11-887P2.5	Subtype1	Schlicker
ENSG00000136867	SLC31A2	Subtype1	Schlicker
ENSG00000211448	DIO2	Subtype1	Schlicker
ENSG00000005243	COPZ2	Subtype1	Schlicker
ENSG00000049192	ADAMTS6	Subtype1	Schlicker
ENSG00000078804	TP53INP2	Subtype1	Schlicker
ENSG00000068831	RASGRP2	Subtype1	Schlicker
ENSG00000137726	FXYD6	Subtype1	Schlicker
ENSG00000173917	HOXB2	Subtype1	Schlicker
ENSG00000162407	PPAP2B	Subtype1	Schlicker
ENSG00000162409	PRKAA2	Subtype1	Schlicker
ENSG00000106066	CPVL	Subtype1	Schlicker
ENSG00000101825	MXRA5	Subtype1	Schlicker
ENSG00000185070	FLRT2	Subtype1	Schlicker
ENSG00000246695	RASSF8-AS1	Subtype1	Schlicker
ENSG00000146938	NLGN4X	Subtype1	Schlicker
ENSG00000110324	IL10RA	Subtype1	Schlicker
ENSG00000171476	HOPX	Subtype1	Schlicker
ENSG00000157654	PALM2-AKAP2	Subtype1	Schlicker
ENSG00000151967	SCHIP1	Subtype1	Schlicker
ENSG00000241978	AKAP2	Subtype1	Schlicker
ENSG00000183963	SMTN	Subtype1	Schlicker
ENSG00000180044	C3orf80	Subtype1	Schlicker
ENSG00000038427	VCAN	Subtype1	Schlicker
ENSG00000134352	IL6ST	Subtype1	Schlicker
ENSG00000138685	FGF2	Subtype1	Schlicker
ENSG00000198832	SELM	Subtype1	Schlicker
ENSG00000163453	IGFBP7	Subtype1	Schlicker
ENSG00000182963	GJC1	Subtype1	Schlicker
ENSG00000165124	SVEP1	Subtype1	Schlicker
ENSG00000167081	PBX3	Subtype1	Schlicker
ENSG00000131196	NFATC1	Subtype1	Schlicker
ENSG00000211592	IGKC	Subtype1	Schlicker
ENSG00000211593	IGKJ5	Subtype1	Schlicker
ENSG00000211594	IGKJ4	Subtype1	Schlicker
ENSG00000196159	FAT4	Subtype1	Schlicker
ENSG00000211595	IGKJ3	Subtype1	Schlicker
ENSG00000047648	ARHGAP6	Subtype1	Schlicker
ENSG00000165410	CFL2	Subtype1	Schlicker
ENSG00000164176	EDIL3	Subtype1	Schlicker
ENSG00000240382	IGKV1-17	Subtype1	Schlicker
ENSG00000239951	IGKV3-20	Subtype1	Schlicker
ENSG00000244116	IGKV2-28	Subtype1	Schlicker
ENSG00000239862	IGKV1-37	Subtype1	Schlicker
ENSG00000242371	IGKV1-39	Subtype1	Schlicker
ENSG00000251546	IGKV1D-39	Subtype1	Schlicker
ENSG00000250036	IGKV1D-37	Subtype1	Schlicker
ENSG00000242534	IGKV2D-28	Subtype1	Schlicker
ENSG00000242766	IGKV1D-17	Subtype1	Schlicker
ENSG00000167286	CD3D	Subtype1	Schlicker
ENSG00000211630	IGKV1D-13	Subtype1	Schlicker
ENSG00000035720	STAP1	Subtype1	Schlicker
ENSG00000239819	IGKV1D-8	Subtype1	Schlicker
ENSG00000114200	BCHE	Subtype1	Schlicker
ENSG00000101916	TLR8	Subtype1	Schlicker
ENSG00000155629	PIK3AP1	Subtype1	Schlicker
ENSG00000155926	SLA	Subtype1	Schlicker
ENSG00000241644	INMT	Subtype1	Schlicker
ENSG00000198121	LPAR1	Subtype1	Schlicker
ENSG00000104415	WISP1	Subtype1	Schlicker
ENSG00000240583	AQP1	Subtype1	Schlicker
ENSG00000008513	ST3GAL1	Subtype1	Schlicker
ENSG00000145632	PLK2	Subtype1	Schlicker
ENSG00000081189	MEF2C	Subtype1	Schlicker
ENSG00000136859	ANGPTL2	Subtype1	Schlicker
ENSG00000130176	CNN1	Subtype1	Schlicker
ENSG00000172724	CCL19	Subtype1	Schlicker
ENSG00000113448	PDE4D	Subtype1	Schlicker
ENSG00000175471	MCTP1	Subtype1	Schlicker
ENSG00000137077	CCL21	Subtype1	Schlicker
ENSG00000116157	GPX7	Subtype1	Schlicker
ENSG00000268173	PIK3R2	Subtype1	Schlicker
ENSG00000137094	DNAJB5	Subtype1	Schlicker
ENSG00000165617	DACT1	Subtype1	Schlicker
ENSG00000013297	CLDN11	Subtype1	Schlicker
ENSG00000105639	JAK3	Subtype1	Schlicker
ENSG00000216490	IFI30	Subtype1	Schlicker
ENSG00000080644	CHRNA3	Subtype1	Schlicker
ENSG00000139970	RTN1	Subtype1	Schlicker
ENSG00000075914	EXOSC7	Subtype1	Schlicker
ENSG00000163815	CLEC3B	Subtype1	Schlicker
ENSG00000249992	TMEM158	Subtype1	Schlicker
ENSG00000118985	ELL2	Subtype1	Schlicker
ENSG00000135976	ANKRD36	Subtype1	Schlicker
ENSG00000138639	ARHGAP24	Subtype1	Schlicker
ENSG00000140379	BCL2A1	Subtype1	Schlicker
ENSG00000158517	NCF1	Subtype1	Schlicker
ENSG00000163823	CCR1	Subtype1	Schlicker
ENSG00000121807	CCR2	Subtype1	Schlicker
ENSG00000160791	CCR5	Subtype1	Schlicker
ENSG00000126785	RHOJ	Subtype1	Schlicker
ENSG00000012223	LTF	Subtype1	Schlicker
ENSG00000234883	MIR155HG	Subtype1	Schlicker
ENSG00000101230	ISM1	Subtype1	Schlicker
ENSG00000227039	ITGB2-AS1	Subtype1	Schlicker
ENSG00000152492	CCDC50	Subtype1	Schlicker
ENSG00000121064	SCPEP1	Subtype1	Schlicker
ENSG00000211639	IGLV4-60	Subtype1	Schlicker
ENSG00000211644	IGLV1-51	Subtype1	Schlicker
ENSG00000223350	IGLV9-49	Subtype1	Schlicker
ENSG00000211648	IGLV1-47	Subtype1	Schlicker
ENSG00000172061	LRRC15	Subtype1	Schlicker
ENSG00000188042	ARL4C	Subtype1	Schlicker
ENSG00000211659	IGLV3-25	Subtype1	Schlicker
ENSG00000211663	IGLV3-19	Subtype1	Schlicker
ENSG00000211666	IGLV2-14	Subtype1	Schlicker
ENSG00000211669	IGLV3-10	Subtype1	Schlicker
ENSG00000211671	IGLV2-8	Subtype1	Schlicker
ENSG00000254709	IGLL5	Subtype1	Schlicker
ENSG00000211675	IGLC1	Subtype1	Schlicker
ENSG00000142871	CYR61	Subtype1	Schlicker
ENSG00000144476	ACKR3	Subtype1	Schlicker
ENSG00000211677	IGLC2	Subtype1	Schlicker
ENSG00000211679	IGLC3	Subtype1	Schlicker
ENSG00000163359	COL6A3	Subtype1	Schlicker
ENSG00000169508	GPR183	Subtype1	Schlicker
ENSG00000189058	APOD	Subtype1	Schlicker
ENSG00000132329	RAMP1	Subtype1	Schlicker
ENSG00000128218	VPREB3	Subtype1	Schlicker
ENSG00000267561	RP5-1052I5.2	Subtype1	Schlicker
ENSG00000099958	DERL3	Subtype1	Schlicker
ENSG00000141404	GNAL	Subtype1	Schlicker
ENSG00000198542	ITGBL1	Subtype1	Schlicker
ENSG00000165914	TTC7B	Subtype1	Schlicker
ENSG00000117228	GBP1	Subtype1	Schlicker
ENSG00000162645	GBP2	Subtype1	Schlicker
ENSG00000185052	SLC24A3	Subtype1	Schlicker
ENSG00000154451	GBP5	Subtype1	Schlicker
ENSG00000183722	LHFP	Subtype1	Schlicker
ENSG00000162804	SNED1	Subtype1	Schlicker
ENSG00000171488	LRRC8C	Subtype1	Schlicker
ENSG00000150907	FOXO1	Subtype1	Schlicker
ENSG00000176014	TUBB6	Subtype1	Schlicker
ENSG00000183486	MX2	Subtype1	Schlicker
ENSG00000099998	GGT5	Subtype1	Schlicker
ENSG00000010319	SEMA3G	Subtype1	Schlicker
ENSG00000196628	TCF4	Subtype1	Schlicker
ENSG00000157601	MX1	Subtype1	Schlicker
ENSG00000120129	DUSP1	Subtype1	Schlicker
ENSG00000102524	TNFSF13B	Subtype1	Schlicker
ENSG00000119714	GPR68	Subtype1	Schlicker
ENSG00000102760	RGCC	Subtype1	Schlicker
ENSG00000132965	ALOX5AP	Subtype1	Schlicker
ENSG00000102802	MEDAG	Subtype1	Schlicker
ENSG00000109436	TBC1D9	Subtype1	Schlicker
ENSG00000170153	RNF150	Subtype1	Schlicker
ENSG00000113742	CPEB4	Subtype1	Schlicker
ENSG00000185020	RP11-111G23.1	Subtype1	Schlicker
ENSG00000010327	STAB1	Subtype1	Schlicker
ENSG00000237697	LINC00312	Subtype1	Schlicker
ENSG00000087116	ADAMTS2	Subtype1	Schlicker
ENSG00000155760	FZD7	Subtype1	Schlicker
ENSG00000140092	FBLN5	Subtype1	Schlicker
ENSG00000258227	CLEC5A	Subtype1	Schlicker
ENSG00000224220	AC104699.1	Subtype1	Schlicker
ENSG00000204837	RP11-204M4.2	Subtype1	Schlicker
ENSG00000159200	RCAN1	Subtype1	Schlicker
ENSG00000073910	FRY	Subtype1	Schlicker
ENSG00000159212	CLIC6	Subtype1	Schlicker
ENSG00000082014	SMARCD3	Subtype1	Schlicker
ENSG00000216829	BX005214.1	Subtype1	Schlicker
ENSG00000204816	RP11-475I24.1	Subtype1	Schlicker
ENSG00000211772	TRBC2	Subtype1	Schlicker
ENSG00000137962	ARHGAP29	Subtype1	Schlicker
ENSG00000175414	ARL10	Subtype1	Schlicker
ENSG00000115414	FN1	Subtype1	Schlicker
ENSG00000136167	LCP1	Subtype1	Schlicker
ENSG00000227449	RP11-111F5.5	Subtype1	Schlicker
ENSG00000204801	RP11-96J15.2	Subtype1	Schlicker
ENSG00000102468	HTR2A	Subtype1	Schlicker
ENSG00000101347	SAMHD1	Subtype1	Schlicker
ENSG00000219693	RP11-262H14.11	Subtype1	Schlicker
ENSG00000163599	CTLA4	Subtype1	Schlicker
ENSG00000100292	HMOX1	Subtype1	Schlicker
ENSG00000082397	EPB41L3	Subtype1	Schlicker
ENSG00000118257	NRP2	Subtype1	Schlicker
ENSG00000076706	MCAM	Subtype1	Schlicker
ENSG00000130226	DPP6	Subtype1	Schlicker
ENSG00000172915	NBEA	Subtype1	Schlicker
ENSG00000224958	PGM5-AS1	Subtype1	Schlicker
ENSG00000131459	GFPT2	Subtype1	Schlicker
ENSG00000223953	C1QTNF5	Subtype1	Schlicker
ENSG00000131386	GALNT15	Subtype1	Schlicker
ENSG00000235718	MFRP	Subtype1	Schlicker
ENSG00000082497	SERTAD4	Subtype1	Schlicker
ENSG00000225655	RP11-143M1.2	Subtype1	Schlicker
ENSG00000105664	COMP	Subtype1	Schlicker
ENSG00000259159	MFRP	Subtype1	Schlicker
ENSG00000155849	ELMO1	Subtype1	Schlicker
ENSG00000131378	RFTN1	Subtype1	Schlicker
ENSG00000112096	SOD2	Subtype1	Schlicker
ENSG00000162772	ATF3	Subtype1	Schlicker
ENSG00000154096	THY1	Subtype1	Schlicker
ENSG00000133083	DCLK1	Subtype1	Schlicker
ENSG00000154822	PLCL2	Subtype1	Schlicker
ENSG00000173482	PTPRM	Subtype1	Schlicker
ENSG00000101445	PPP1R16B	Subtype1	Schlicker
ENSG00000113758	DBN1	Subtype1	Schlicker
ENSG00000106483	SFRP4	Subtype1	Schlicker
ENSG00000092969	TGFB2	Subtype1	Schlicker
ENSG00000151835	SACS	Subtype1	Schlicker
ENSG00000204103	MAFB	Subtype1	Schlicker
ENSG00000133104	SPG20	Subtype1	Schlicker
ENSG00000165186	PTCHD1	Subtype1	Schlicker
ENSG00000149485	FADS1	Subtype1	Schlicker
ENSG00000227191	TRGC2	Subtype1	Schlicker
ENSG00000211689	TRGC1	Subtype1	Schlicker
ENSG00000136630	HLX	Subtype1	Schlicker
ENSG00000100368	CSF2RB	Subtype1	Schlicker
ENSG00000106538	RARRES2	Subtype1	Schlicker
ENSG00000151365	THRSP	Subtype1	Schlicker
ENSG00000146094	DOK3	Subtype1	Schlicker
ENSG00000091592	NLRP1	Subtype1	Schlicker
ENSG00000157551	KCNJ15	Subtype1	Schlicker
ENSG00000078018	MAP2	Subtype1	Schlicker
ENSG00000075426	FOSL2	Subtype1	Schlicker
ENSG00000171115	GIMAP8	Subtype1	Schlicker
ENSG00000179144	GIMAP7	Subtype1	Schlicker
ENSG00000133574	GIMAP4	Subtype1	Schlicker
ENSG00000100385	IL2RB	Subtype1	Schlicker
ENSG00000157554	ERG	Subtype1	Schlicker
ENSG00000133561	GIMAP6	Subtype1	Schlicker
ENSG00000213203	GIMAP1	Subtype1	Schlicker
ENSG00000196329	GIMAP5	Subtype1	Schlicker
ENSG00000128791	TWSG1	Subtype1	Schlicker
ENSG00000026652	AGPAT4	Subtype1	Schlicker
ENSG00000174099	MSRB3	Subtype1	Schlicker
ENSG00000180447	GAS1	Subtype1	Schlicker
ENSG00000124942	AHNAK	Subtype1	Schlicker
ENSG00000196730	DAPK1	Subtype1	Schlicker
ENSG00000112531	QKI	Subtype1	Schlicker
ENSG00000114166	KAT2B	Subtype1	Schlicker
ENSG00000127946	HIP1	Subtype1	Schlicker
ENSG00000090376	IRAK3	Subtype1	Schlicker
ENSG00000112541	PDE10A	Subtype1	Schlicker
ENSG00000149596	JPH2	Subtype1	Schlicker
ENSG00000203685	C1orf95	Subtype1	Schlicker
ENSG00000168461	RAB31	Subtype1	Schlicker
ENSG00000169071	ROR2	Subtype1	Schlicker
ENSG00000100097	LGALS1	Subtype1	Schlicker
ENSG00000133110	POSTN	Subtype1	Schlicker
ENSG00000147027	TMEM47	Subtype1	Schlicker
ENSG00000149256	TENM4	Subtype1	Schlicker
ENSG00000175600	SUGCT	Subtype1	Schlicker
ENSG00000122641	INHBA	Subtype1	Schlicker
ENSG00000165168	CYBB	Subtype1	Schlicker
ENSG00000135047	CTSL	Subtype1	Schlicker
ENSG00000064205	WISP2	Subtype1	Schlicker
ENSG00000106571	GLI3	Subtype1	Schlicker
ENSG00000109943	CRTAM	Subtype1	Schlicker
ENSG00000138172	CALHM2	Subtype1	Schlicker
ENSG00000115295	CLIP4	Subtype1	Schlicker
ENSG00000167676	PLIN4	Subtype1	Schlicker
ENSG00000101955	SRPX	Subtype1	Schlicker
ENSG00000182247	UBE2E2	Subtype1	Schlicker
ENSG00000137507	LRRC32	Subtype1	Schlicker
ENSG00000166250	CLMP	Subtype1	Schlicker
ENSG00000177363	LRRN4CL	Subtype1	Schlicker
ENSG00000137502	RAB30	Subtype1	Schlicker
ENSG00000163508	EOMES	Subtype1	Schlicker
ENSG00000113532	ST8SIA4	Subtype1	Schlicker
ENSG00000106605	BLVRA	Subtype1	Schlicker
ENSG00000152689	RASGRP3	Subtype1	Schlicker
ENSG00000144218	AFF3	Subtype1	Schlicker
ENSG00000132530	XAF1	Subtype1	Schlicker
ENSG00000213626	LBH	Subtype1	Schlicker
ENSG00000186340	THBS2	Subtype1	Schlicker
ENSG00000111335	OAS2	Subtype1	Schlicker
ENSG00000144642	RBMS3	Subtype1	Schlicker
ENSG00000170500	LONRF2	Subtype1	Schlicker
ENSG00000116962	NID1	Subtype1	Schlicker
ENSG00000213694	S1PR3	Subtype1	Schlicker
ENSG00000148841	ITPRIP	Subtype1	Schlicker
ENSG00000171659	GPR34	Subtype1	Schlicker
ENSG00000069535	MAOB	Subtype1	Schlicker
ENSG00000198626	RYR2	Subtype1	Schlicker
ENSG00000117009	KMO	Subtype1	Schlicker
ENSG00000100979	PLTP	Subtype1	Schlicker
ENSG00000025423	HSD17B6	Subtype1	Schlicker
ENSG00000127951	FGL2	Subtype1	Schlicker
ENSG00000183741	CBX6	Subtype1	Schlicker
ENSG00000131016	AKAP12	Subtype1	Schlicker
ENSG00000132970	WASF3	Subtype1	Schlicker
ENSG00000128394	APOBEC3F	Subtype1	Schlicker
ENSG00000105426	PTPRS	Subtype1	Schlicker
ENSG00000239713	APOBEC3G	Subtype1	Schlicker
ENSG00000117020	AKT3	Subtype1	Schlicker
ENSG00000100307	CBX7	Subtype1	Schlicker
ENSG00000132514	CLEC10A	Subtype1	Schlicker
ENSG00000133321	RARRES3	Subtype1	Schlicker
ENSG00000091831	ESR1	Subtype1	Schlicker
ENSG00000134871	COL4A2	Subtype1	Schlicker
ENSG00000162849	KIF26B	Subtype1	Schlicker
ENSG00000125730	C3	Subtype1	Schlicker
ENSG00000178726	THBD	Subtype1	Schlicker
ENSG00000125810	CD93	Subtype1	Schlicker
ENSG00000152137	HSPB8	Subtype1	Schlicker
ENSG00000115594	IL1R1	Subtype1	Schlicker
ENSG00000131018	SYNE1	Subtype1	Schlicker
ENSG00000138166	DUSP5	Subtype1	Schlicker
ENSG00000101463	SYNDIG1	Subtype1	Schlicker
ENSG00000135678	CPM	Subtype1	Schlicker
ENSG00000158270	COLEC12	Subtype1	Schlicker
ENSG00000228794	LINC01128	Subtype1	Schlicker
ENSG00000127955	GNAI1	Subtype1	Schlicker
ENSG00000227372	TP73-AS1	Subtype1	Schlicker
ENSG00000106809	OGN	Subtype1	Schlicker
ENSG00000135218	CD36	Subtype1	Schlicker
ENSG00000086991	NOX4	Subtype1	Schlicker
ENSG00000143546	S100A8	Subtype1	Schlicker
ENSG00000087903	RFX2	Subtype1	Schlicker
ENSG00000106976	DNM1	Subtype1	Schlicker
ENSG00000196154	S100A4	Subtype1	Schlicker
ENSG00000127083	OMD	Subtype1	Schlicker
ENSG00000106819	ASPN	Subtype1	Schlicker
ENSG00000260682	7SK	Subtype1	Schlicker
ENSG00000110031	LPXN	Subtype1	Schlicker
ENSG00000183580	FBXL7	Subtype1	Schlicker
ENSG00000101004	NINL	Subtype1	Schlicker
ENSG00000119147	C2orf40	Subtype1	Schlicker
ENSG00000019991	HGF	Subtype1	Schlicker
ENSG00000106823	ECM2	Subtype1	Schlicker
ENSG00000089041	P2RX7	Subtype1	Schlicker
ENSG00000198796	ALPK2	Subtype1	Schlicker
ENSG00000141433	ADCYAP1	Subtype1	Schlicker
ENSG00000153956	CACNA2D1	Subtype1	Schlicker
ENSG00000169184	MN1	Subtype1	Schlicker
ENSG00000197629	MPEG1	Subtype1	Schlicker
ENSG00000074657	ZNF532	Subtype1	Schlicker
ENSG00000129595	EPB41L4A	Subtype1	Schlicker
ENSG00000163171	CDC42EP3	Subtype1	Schlicker
ENSG00000100154	TTC28	Subtype1	Schlicker
ENSG00000049323	LTBP1	Subtype1	Schlicker
ENSG00000146555	SDK1	Subtype1	Schlicker
ENSG00000123329	ARHGAP9	Subtype1	Schlicker
ENSG00000138061	CYP1B1	Subtype1	Schlicker
ENSG00000120279	MYCT1	Subtype1	Schlicker
ENSG00000110077	MS4A6A	Subtype1	Schlicker
ENSG00000146469	VIP	Subtype1	Schlicker
ENSG00000110079	MS4A4A	Subtype1	Schlicker
ENSG00000176788	BASP1	Subtype1	Schlicker
ENSG00000180773	SLC36A4	Subtype1	Schlicker
ENSG00000171444	MCC	Subtype1	Schlicker
ENSG00000143515	ATP8B2	Subtype1	Schlicker
ENSG00000166927	MS4A7	Subtype1	Schlicker
ENSG00000101336	HCK	Subtype1	Schlicker
ENSG00000177706	FAM20C	Subtype1	Schlicker
ENSG00000169291	SHE	Subtype1	Schlicker
ENSG00000146112	PPP1R18	Subtype1	Schlicker
ENSG00000126603	GLIS2	Subtype1	Schlicker
ENSG00000151617	EDNRA	Subtype1	Schlicker
ENSG00000156738	MS4A1	Subtype1	Schlicker
ENSG00000143603	KCNN3	Subtype1	Schlicker
ENSG00000168056	LTBP3	Subtype1	Schlicker
ENSG00000168140	VASN	Subtype1	Schlicker
ENSG00000120594	PLXDC2	Subtype1	Schlicker
ENSG00000122707	RECK	Subtype1	Schlicker
ENSG00000122694	GLIPR2	Subtype1	Schlicker
ENSG00000136244	IL6	Subtype1	Schlicker
ENSG00000071991	CDH19	Subtype1	Schlicker
ENSG00000089486	CDIP1	Subtype1	Schlicker
ENSG00000181541	MAB21L2	Subtype1	Schlicker
ENSG00000171451	DSEL	Subtype1	Schlicker
ENSG00000141526	SLC16A3	Subtype1	Schlicker
ENSG00000122591	FAM126A	Subtype1	Schlicker
ENSG00000175785	PRIMA1	Subtype1	Schlicker
ENSG00000150636	CCDC102B	Subtype1	Schlicker
ENSG00000100628	ASB2	Subtype1	Schlicker
ENSG00000165029	ABCA1	Subtype1	Schlicker
ENSG00000083782	EPYC	Subtype1	Schlicker
ENSG00000139329	LUM	Subtype1	Schlicker
ENSG00000172638	EFEMP2	Subtype1	Schlicker
ENSG00000166025	AMOTL1	Subtype1	Schlicker
ENSG00000011465	DCN	Subtype1	Schlicker
ENSG00000115355	CCDC88A	Subtype1	Schlicker
ENSG00000134121	CHL1	Subtype1	Schlicker
ENSG00000196092	PAX5	Subtype1	Schlicker
ENSG00000164691	TAGAP	Subtype1	Schlicker
ENSG00000118596	SLC16A7	Subtype1	Schlicker
ENSG00000164694	FNDC1	Subtype1	Schlicker
ENSG00000137101	CD72	Subtype1	Schlicker
ENSG00000144619	CNTN4	Subtype1	Schlicker
ENSG00000136235	GPNMB	Subtype1	Schlicker
ENSG00000237125	HAND2-AS1	Subtype1	Schlicker
ENSG00000132718	SYT11	Subtype1	Schlicker
ENSG00000137462	TLR2	Subtype1	Schlicker
ENSG00000182162	P2RY8	Subtype1	Schlicker
ENSG00000120833	SOCS2	Subtype1	Schlicker
ENSG00000145423	SFRP2	Subtype1	Schlicker
ENSG00000186594	MIR22HG	Subtype1	Schlicker
ENSG00000109906	ZBTB16	Subtype1	Schlicker
ENSG00000136231	IGF2BP3	Subtype1	Schlicker
ENSG00000136040	PLXNC1	Subtype1	Schlicker
ENSG00000166741	NNMT	Subtype1	Schlicker
ENSG00000227051	C14orf132	Subtype1	Schlicker
ENSG00000153446	C16orf89	Subtype1	Schlicker
ENSG00000177455	CD19	Subtype1	Schlicker
ENSG00000150995	ITPR1	Subtype1	Schlicker
ENSG00000115380	EFEMP1	Subtype1	Schlicker
ENSG00000174807	CD248	Subtype1	Schlicker
ENSG00000203805	PPAPDC1A	Subtype1	Schlicker
ENSG00000182985	CADM1	Subtype1	Schlicker
ENSG00000164114	MAP9	Subtype1	Schlicker
ENSG00000164116	GUCY1A3	Subtype1	Schlicker
ENSG00000185905	C16orf54	Subtype1	Schlicker
ENSG00000134107	BHLHE40	Subtype1	Schlicker
ENSG00000061918	GUCY1B3	Subtype1	Schlicker
ENSG00000186517	ARHGAP30	Subtype1	Schlicker
ENSG00000151790	TDO2	Subtype1	Schlicker
ENSG00000256043	CTSO	Subtype1	Schlicker
ENSG00000227507	LTB	Subtype1	Schlicker
ENSG00000145431	PDGFC	Subtype1	Schlicker
ENSG00000077420	APBB1IP	Subtype1	Schlicker
ENSG00000105928	DFNA5	Subtype1	Schlicker
ENSG00000066629	EML1	Subtype1	Schlicker
ENSG00000106714	CNTNAP3	Subtype1	Schlicker
ENSG00000204482	LST1	Subtype1	Schlicker
ENSG00000071282	LMCD1	Subtype1	Schlicker
ENSG00000158869	FCER1G	Subtype1	Schlicker
ENSG00000196405	EVL	Subtype1	Schlicker
ENSG00000204472	AIF1	Subtype1	Schlicker
ENSG00000164125	FAM198B	Subtype1	Schlicker
ENSG00000227921	AL353791.1	Subtype1	Schlicker
ENSG00000151240	DIP2C	Subtype1	Schlicker
ENSG00000143226	FCGR2A	Subtype1	Schlicker
ENSG00000173110	HSPA6	Subtype1	Schlicker
ENSG00000203747	FCGR3A	Subtype1	Schlicker
ENSG00000072694	FCGR2B	Subtype1	Schlicker
ENSG00000162747	FCGR3B	Subtype1	Schlicker
ENSG00000213949	ITGA1	Subtype1	Schlicker
ENSG00000162745	OLFML2B	Subtype1	Schlicker
ENSG00000162733	DDR2	Subtype1	Schlicker
ENSG00000117152	RGS4	Subtype1	Schlicker
ENSG00000143248	RGS5	Subtype1	Schlicker
ENSG00000142178	SIK1	Subtype1	Schlicker
ENSG00000070404	FSTL3	Subtype1	Schlicker
ENSG00000162929	KIAA1841	Subtype1	Schlicker
ENSG00000198821	CD247	Subtype1	Schlicker
ENSG00000198771	RCSD1	Subtype1	Schlicker
ENSG00000149591	TAGLN	Subtype1	Schlicker
ENSG00000237651	C2orf74	Subtype1	Schlicker
ENSG00000086300	SNX10	Subtype1	Schlicker
ENSG00000235471	AL033532.1	Subtype1	Schlicker
ENSG00000143147	GPR161	Subtype1	Schlicker
ENSG00000143196	DPT	Subtype1	Schlicker
ENSG00000154529	CNTNAP3B	Subtype1	Schlicker
ENSG00000174175	SELP	Subtype1	Schlicker
ENSG00000166130	IKBIP	Subtype1	Schlicker
ENSG00000188404	SELL	Subtype1	Schlicker
ENSG00000141447	OSBPL1A	Subtype1	Schlicker
ENSG00000007908	SELE	Subtype1	Schlicker
ENSG00000134363	FST	Subtype1	Schlicker
ENSG00000236029	AL953854.2	Subtype1	Schlicker
ENSG00000116132	PRRX1	Subtype1	Schlicker
ENSG00000010932	FMO1	Subtype1	Schlicker
ENSG00000186318	BACE1	Subtype1	Schlicker
ENSG00000198795	ZNF521	Subtype1	Schlicker
ENSG00000113088	GZMK	Subtype1	Schlicker
ENSG00000117586	TNFSF4	Subtype1	Schlicker
ENSG00000143867	OSR1	Subtype1	Schlicker
ENSG00000145649	GZMA	Subtype1	Schlicker
ENSG00000198053	SIRPA	Subtype1	Schlicker
ENSG00000099139	PCSK5	Subtype1	Schlicker
ENSG00000150510	FAM124A	Subtype1	Schlicker
ENSG00000164294	GPX8	Subtype1	Schlicker
ENSG00000181617	FDCSP	Subtype1	Schlicker
ENSG00000093072	CECR1	Subtype1	Schlicker
ENSG00000183160	TMEM119	Subtype1	Schlicker
ENSG00000116194	ANGPTL1	Subtype1	Schlicker
ENSG00000057252	SOAT1	Subtype1	Schlicker
ENSG00000197256	KANK2	Subtype1	Schlicker
ENSG00000134504	KCTD1	Subtype1	Schlicker
ENSG00000153814	JAZF1	Subtype1	Schlicker
ENSG00000067113	PPAP2A	Subtype1	Schlicker
ENSG00000163637	PRICKLE2	Subtype1	Schlicker
ENSG00000163638	ADAMTS9	Subtype1	Schlicker
ENSG00000143333	RGS16	Subtype1	Schlicker
ENSG00000165379	LRFN5	Subtype1	Schlicker
ENSG00000088882	CPXM1	Subtype1	Schlicker
ENSG00000116701	NCF2	Subtype1	Schlicker
ENSG00000129038	LOXL1	Subtype1	Schlicker
ENSG00000143344	RGL1	Subtype1	Schlicker
ENSG00000160255	ITGB2	Subtype1	Schlicker
ENSG00000135842	FAM129A	Subtype1	Schlicker
ENSG00000143341	HMCN1	Subtype1	Schlicker
ENSG00000073756	PTGS2	Subtype1	Schlicker
ENSG00000090104	RGS1	Subtype1	Schlicker
ENSG00000164733	CTSB	Subtype1	Schlicker
ENSG00000197381	ADARB1	Subtype1	Schlicker
ENSG00000116741	RGS2	Subtype1	Schlicker
ENSG00000099860	GADD45B	Subtype1	Schlicker
ENSG00000066056	TIE1	Subtype1	Schlicker
ENSG00000118946	PCDH17	Subtype1	Schlicker
ENSG00000260655	CTA-250D10.23	Subtype1	Schlicker
ENSG00000000971	CFH	Subtype1	Schlicker
ENSG00000244414	CFHR1	Subtype1	Schlicker
ENSG00000129009	ISLR	Subtype1	Schlicker
ENSG00000186642	PDE2A	Subtype1	Schlicker
ENSG00000007312	CD79B	Subtype1	Schlicker
ENSG00000081237	PTPRC	Subtype1	Schlicker
ENSG00000182871	COL18A1	Subtype1	Schlicker
ENSG00000187098	MITF	Subtype1	Schlicker
ENSG00000164741	DLC1	Subtype1	Schlicker
ENSG00000213533	TMEM110	Subtype1	Schlicker
ENSG00000184226	PCDH9	Subtype1	Schlicker
ENSG00000088854	C20orf194	Subtype1	Schlicker
ENSG00000104723	TUSC3	Subtype1	Schlicker
ENSG00000134769	DTNA	Subtype1	Schlicker
ENSG00000159176	CSRP1	Subtype1	Schlicker
ENSG00000038945	MSR1	Subtype1	Schlicker
ENSG00000143119	CD53	Subtype1	Schlicker
ENSG00000134369	NAV1	Subtype1	Schlicker
ENSG00000155970	MICU3	Subtype1	Schlicker
ENSG00000163431	LMOD1	Subtype1	Schlicker
ENSG00000169413	RNASE6	Subtype1	Schlicker
ENSG00000131370	SH3BP5	Subtype1	Schlicker
ENSG00000167601	AXL	Subtype1	Schlicker
ENSG00000077157	PPP1R12B	Subtype1	Schlicker
ENSG00000142156	COL6A1	Subtype1	Schlicker
ENSG00000003989	SLC7A2	Subtype1	Schlicker
ENSG00000104213	PDGFRL	Subtype1	Schlicker
ENSG00000143110	C1orf162	Subtype1	Schlicker
ENSG00000088827	SIGLEC1	Subtype1	Schlicker
ENSG00000171385	KCND3	Subtype1	Schlicker
ENSG00000105329	TGFB1	Subtype1	Schlicker
ENSG00000142173	COL6A2	Subtype1	Schlicker
ENSG00000133048	CHI3L1	Subtype1	Schlicker
ENSG00000122176	FMOD	Subtype1	Schlicker
ENSG00000188783	PRELP	Subtype1	Schlicker
ENSG00000058668	ATP2B4	Subtype1	Schlicker
ENSG00000198513	ATL1	Subtype1	Schlicker
ENSG00000121297	TSHZ3	Subtype1	Schlicker
ENSG00000184113	CLDN5	Subtype1	Schlicker
ENSG00000145416	MARCH1	Subtype1	Schlicker
ENSG00000163531	NFASC	Subtype1	Schlicker
ENSG00000147408	CSGALNACT1	Subtype1	Schlicker
ENSG00000142583	SLC2A5	Subtype1	Schlicker
ENSG00000048462	TNFRSF17	Subtype1	Schlicker
ENSG00000108932	SLC16A6	Subtype1	Schlicker
ENSG00000109472	CPE	Subtype1	Schlicker
ENSG00000108950	FAM20A	Subtype1	Schlicker
ENSG00000171608	PIK3CD	Subtype1	Schlicker
ENSG00000141338	ABCA8	Subtype1	Schlicker
ENSG00000170837	GPR27	Subtype1	Schlicker
ENSG00000182013	PNMAL1	Subtype1	Schlicker
ENSG00000163349	HIPK1	Subtype1	Schlicker
ENSG00000229164	TRAC	Subtype1	Schlicker
ENSG00000178695	KCTD12	Subtype1	Schlicker
ENSG00000116774	OLFML3	Subtype1	Schlicker
ENSG00000197380	DACT3	Subtype1	Schlicker
ENSG00000172986	GXYLT2	Subtype1	Schlicker
ENSG00000153885	KCTD15	Subtype1	Schlicker
ENSG00000121440	PDZRN3	Subtype1	Schlicker
ENSG00000136653	RASSF5	Subtype1	Schlicker
ENSG00000177469	PTRF	Subtype1	Schlicker
ENSG00000162444	RBP7	Subtype1	Schlicker
ENSG00000162894	FAIM3	Subtype1	Schlicker
ENSG00000145147	SLIT2	Subtype1	Schlicker
ENSG00000144935	TRPC1	Subtype1	Schlicker
ENSG00000130224	LRCH2	Subtype1	Schlicker
ENSG00000183023	SLC8A1	Subtype1	Schlicker
ENSG00000171867	PRNP	Subtype1	Schlicker
ENSG00000163710	PCOLCE2	Subtype1	Schlicker
ENSG00000164949	GEM	Subtype1	Schlicker
ENSG00000020181	GPR124	Subtype1	Schlicker
ENSG00000117322	CR2	Subtype1	Schlicker
ENSG00000147883	CDKN2B	Subtype1	Schlicker
ENSG00000134198	TSPAN2	Subtype1	Schlicker
ENSG00000171864	PRND	Subtype1	Schlicker
ENSG00000137628	DDX60	Subtype1	Schlicker
ENSG00000203710	CR1	Subtype1	Schlicker
ENSG00000139926	FRMD6	Subtype1	Schlicker
ENSG00000169855	ROBO1	Subtype1	Schlicker
ENSG00000118729	CASQ2	Subtype1	Schlicker
ENSG00000101265	RASSF2	Subtype1	Schlicker
ENSG00000141905	NFIC	Subtype1	Schlicker
ENSG00000157227	MMP14	Subtype1	Schlicker
ENSG00000182636	NDN	Subtype1	Schlicker
ENSG00000206538	VGLL3	Subtype1	Schlicker
ENSG00000167779	IGFBP6	Subtype1	Schlicker
ENSG00000256515	CCL3L3	Subtype1	Schlicker
ENSG00000181381	DDX60L	Subtype1	Schlicker
ENSG00000075618	FSCN1	Subtype1	Schlicker
ENSG00000186469	GNG2	Subtype1	Schlicker
ENSG00000116824	CD2	Subtype1	Schlicker
ENSG00000197405	C5AR1	Subtype1	Schlicker
ENSG00000206190	ATP10A	Subtype1	Schlicker
ENSG00000164035	EMCN	Subtype1	Schlicker
ENSG00000123689	G0S2	Subtype1	Schlicker
ENSG00000117594	HSD11B1	Subtype1	Schlicker
ENSG00000009790	TRAF3IP3	Subtype1	Schlicker
ENSG00000175040	CHST2	Subtype1	Schlicker
ENSG00000181804	SLC9A9	Subtype1	Schlicker
ENSG00000137267	TUBB2A	Subtype1	Schlicker
ENSG00000087303	NID2	Subtype1	Schlicker
ENSG00000044524	EPHA3	Subtype1	Schlicker
ENSG00000129116	PALLD	Subtype1	Schlicker
ENSG00000173372	C1QA	Subtype1	Schlicker
ENSG00000152952	PLOD2	Subtype1	Schlicker
ENSG00000103569	AQP9	Subtype1	Schlicker
ENSG00000159189	C1QC	Subtype1	Schlicker
ENSG00000183508	FAM46C	Subtype1	Schlicker
ENSG00000173369	C1QB	Subtype1	Schlicker
ENSG00000131401	NAPSB	Subtype1	Schlicker
ENSG00000090659	CD209	Subtype1	Schlicker
ENSG00000173706	HEG1	Subtype1	Schlicker
ENSG00000138755	CXCL9	Subtype1	Schlicker
ENSG00000103241	FOXF1	Subtype1	Schlicker
ENSG00000147100	SLC16A2	Subtype1	Schlicker
ENSG00000106333	PCOLCE	Subtype1	Schlicker
ENSG00000114698	PLSCR4	Subtype1	Schlicker
ENSG00000100985	MMP9	Subtype1	Schlicker
ENSG00000120913	PDLIM2	Subtype1	Schlicker
ENSG00000122861	PLAU	Subtype1	Schlicker
ENSG00000167851	CD300A	Subtype1	Schlicker
ENSG00000222009	BTBD19	Subtype1	Schlicker
ENSG00000101017	CD40	Subtype1	Schlicker
ENSG00000181449	SOX2	Subtype1	Schlicker
ENSG00000024422	EHD2	Subtype1	Schlicker
ENSG00000113389	NPR3	Subtype1	Schlicker
ENSG00000160307	S100B	Subtype1	Schlicker
ENSG00000169245	CXCL10	Subtype1	Schlicker
ENSG00000181495	AC026703.1	Subtype1	Schlicker
ENSG00000136160	EDNRB	Subtype1	Schlicker
ENSG00000180828	BHLHE22	Subtype1	Schlicker
ENSG00000186074	CD300LF	Subtype1	Schlicker
ENSG00000243414	TICAM2	Subtype1	Schlicker
ENSG00000181458	TMEM45A	Subtype1	Schlicker
ENSG00000198019	FCGR1B	Subtype1	Schlicker
ENSG00000185862	EVI2B	Subtype1	Schlicker
ENSG00000126860	EVI2A	Subtype1	Schlicker
ENSG00000179388	EGR3	Subtype1	Schlicker
ENSG00000251201	TMED7-TICAM2	Subtype1	Schlicker
ENSG00000166780	C16orf45	Subtype1	Schlicker
ENSG00000073712	FERMT2	Subtype1	Schlicker
ENSG00000082175	PGR	Subtype1	Schlicker
ENSG00000129596	CDO1	Subtype1	Schlicker
ENSG00000105374	NKG7	Subtype1	Schlicker
ENSG00000164938	TP53INP1	Subtype1	Schlicker
ENSG00000144891	AGTR1	Subtype1	Schlicker
ENSG00000204389	HSPA1A	Subtype1	Schlicker
ENSG00000167552	TUBA1A	Subtype1	Schlicker
ENSG00000163751	CPA3	Subtype1	Schlicker
ENSG00000106952	TNFSF8	Subtype1	Schlicker
ENSG00000185390	FGF7P2	Subtype1	Schlicker
ENSG00000166819	PLIN1	Subtype1	Schlicker
ENSG00000165338	HECTD2	Subtype1	Schlicker
ENSG00000041982	TNC	Subtype1	Schlicker
ENSG00000123610	TNFAIP6	Subtype1	Schlicker
ENSG00000255819	KLRC4-KLRK1	Subtype1	Schlicker
ENSG00000133687	TMTC1	Subtype1	Schlicker
ENSG00000152217	SETBP1	Subtype1	Schlicker
ENSG00000134013	LOXL2	Subtype1	Schlicker
ENSG00000120156	TEK	Subtype1	Schlicker
ENSG00000205021	CCL3L1	Subtype1	Schlicker
ENSG00000172578	KLHL6	Subtype1	Schlicker
ENSG00000182492	BGN	Subtype1	Schlicker
ENSG00000102265	TIMP1	Subtype1	Schlicker
ENSG00000077782	FGFR1	Subtype1	Schlicker
ENSG00000163681	SLMAP	Subtype1	Schlicker
ENSG00000119938	PPP1R3C	Subtype1	Schlicker
ENSG00000151388	ADAMTS12	Subtype1	Schlicker
ENSG00000113657	DPYSL3	Subtype1	Schlicker
ENSG00000169439	SDC2	Subtype1	Schlicker
ENSG00000159167	STC1	Subtype1	Schlicker
ENSG00000133392	MYH11	Subtype1	Schlicker
ENSG00000042980	ADAM28	Subtype1	Schlicker
ENSG00000125354	SEPT6	Subtype1	Schlicker
ENSG00000213809	KLRK1	Subtype1	Schlicker
ENSG00000064225	ST3GAL6	Subtype1	Schlicker
ENSG00000132854	KANK4	Subtype1	Schlicker
ENSG00000125827	TMX4	Subtype1	Schlicker
ENSG00000112290	WASF1	Subtype1	Schlicker
ENSG00000142227	EMP3	Subtype1	Schlicker
ENSG00000117289	TXNIP	Subtype1	Schlicker
ENSG00000152022	LIX1L	Subtype1	Schlicker
ENSG00000169504	CLIC4	Subtype1	Schlicker
ENSG00000106624	AEBP1	Subtype1	Schlicker
ENSG00000047457	CP	Subtype1	Schlicker
ENSG00000104324	CPQ	Subtype1	Schlicker
ENSG00000146122	DAAM2	Subtype1	Schlicker
ENSG00000128512	DOCK4	Subtype1	Schlicker
ENSG00000180543	TSPYL5	Subtype1	Schlicker
ENSG00000110799	VWF	Subtype1	Schlicker
ENSG00000057019	DCBLD2	Subtype1	Schlicker
ENSG00000152527	PLEKHH2	Subtype1	Schlicker
ENSG00000102879	CORO1A	Subtype1	Schlicker
ENSG00000131471	AOC3	Subtype1	Schlicker
ENSG00000125148	MT2A	Subtype1	Schlicker
ENSG00000198483	ANKRD35	Subtype1	Schlicker
ENSG00000020577	SAMD4A	Subtype1	Schlicker
ENSG00000182752	PAPPA	Subtype1	Schlicker
ENSG00000213494	CCL14	Subtype1	Schlicker
ENSG00000240225	ZNF542	Subtype1	Schlicker
ENSG00000156234	CXCL13	Subtype1	Schlicker
ENSG00000198300	PEG3	Subtype1	Schlicker
ENSG00000225614	ZNF469	Subtype1	Schlicker
ENSG00000166923	GREM1	Subtype1	Schlicker
ENSG00000082196	C1QTNF3	Subtype1	Schlicker
ENSG00000105509	HAS1	Subtype1	Schlicker
ENSG00000018408	WWTR1	Subtype1	Schlicker
ENSG00000171051	FPR1	Subtype1	Schlicker
ENSG00000020633	RUNX3	Subtype1	Schlicker
ENSG00000078596	ITM2A	Subtype1	Schlicker
ENSG00000145779	TNFAIP8	Subtype1	Schlicker
ENSG00000110900	TSPAN11	Subtype1	Schlicker
ENSG00000173546	CSPG4	Subtype1	Schlicker
ENSG00000221818	EBF2	Subtype1	Schlicker
ENSG00000127954	STEAP4	Subtype1	Schlicker
ENSG00000178776	C5orf46	Subtype1	Schlicker
ENSG00000164106	SCRG1	Subtype1	Schlicker
ENSG00000187474	FPR3	Subtype1	Schlicker
ENSG00000011422	PLAUR	Subtype1	Schlicker
ENSG00000120738	EGR1	Subtype1	Schlicker
ENSG00000197321	SVIL	Subtype1	Schlicker
ENSG00000187193	MT1X	Subtype1	Schlicker
ENSG00000166770	ZNF667-AS1	Subtype1	Schlicker
ENSG00000240694	PNMA2	Subtype1	Schlicker
ENSG00000039560	RAI14	Subtype1	Schlicker
ENSG00000134874	DZIP1	Subtype1	Schlicker
ENSG00000178172	SPINK6	Subtype1	Schlicker
ENSG00000141052	MYOCD	Subtype1	Schlicker
ENSG00000108691	CCL2	Subtype1	Schlicker
ENSG00000144810	COL8A1	Subtype1	Schlicker
ENSG00000197766	CFD	Subtype1	Schlicker
ENSG00000144136	SLC20A1	Subtype1	Schlicker
ENSG00000172156	CCL11	Subtype1	Schlicker
ENSG00000108700	CCL8	Subtype1	Schlicker
ENSG00000095970	TREM2	Subtype1	Schlicker
ENSG00000124491	F13A1	Subtype1	Schlicker
ENSG00000181374	CCL13	Subtype1	Schlicker
ENSG00000214063	TSPAN4	Subtype1	Schlicker
ENSG00000154175	ABI3BP	Subtype1	Schlicker
ENSG00000184838	PRR16	Subtype1	Schlicker
ENSG00000124731	TREM1	Subtype1	Schlicker
ENSG00000162493	PDPN	Subtype1	Schlicker
ENSG00000113083	LOX	Subtype1	Schlicker
ENSG00000112799	LY86	Subtype1	Schlicker
ENSG00000165757	KIAA1462	Subtype1	Schlicker
ENSG00000005844	ITGAL	Subtype1	Schlicker
ENSG00000156113	KCNMA1	Subtype1	Schlicker
ENSG00000150625	GPM6A	Subtype1	Schlicker
ENSG00000118523	CTGF	Subtype1	Schlicker
ENSG00000163017	ACTG2	Subtype1	Schlicker
ENSG00000143140	GJA5	Subtype1	Schlicker
ENSG00000152804	HHEX	Subtype1	Schlicker
ENSG00000004776	HSPB6	Subtype1	Schlicker
ENSG00000079931	MOXD1	Subtype1	Schlicker
ENSG00000107968	MAP3K8	Subtype1	Schlicker
ENSG00000058091	CDK14	Subtype1	Schlicker
ENSG00000149380	P4HA3	Subtype1	Schlicker
ENSG00000139193	CD27	Subtype1	Schlicker
ENSG00000117643	MAN1C1	Subtype1	Schlicker
ENSG00000100842	EFS	Subtype1	Schlicker
ENSG00000112394	SLC16A10	Subtype1	Schlicker
ENSG00000120885	CLU	Subtype1	Schlicker
ENSG00000107201	DDX58	Subtype1	Schlicker
ENSG00000107186	MPDZ	Subtype1	Schlicker
ENSG00000136689	IL1RN	Subtype1	Schlicker
ENSG00000169851	PCDH7	Subtype1	Schlicker
ENSG00000161574	CCL15-CCL14	Subtype1	Schlicker
ENSG00000168077	SCARA3	Subtype1	Schlicker
ENSG00000157240	FZD1	Subtype1	Schlicker
ENSG00000166033	HTRA1	Subtype1	Schlicker
ENSG00000148516	ZEB1	Subtype1	Schlicker
ENSG00000153976	HS3ST3A1	Subtype1	Schlicker
ENSG00000069667	RORA	Subtype1	Schlicker
ENSG00000136842	TMOD1	Subtype1	Schlicker
ENSG00000166750	SLFN5	Subtype1	Schlicker
ENSG00000164122	ASB5	Subtype1	Schlicker
ENSG00000172716	SLFN11	Subtype1	Schlicker
ENSG00000159251	ACTC1	Subtype1	Schlicker
ENSG00000238244	GABARAPL3	Subtype1	Schlicker
ENSG00000150630	VEGFC	Subtype1	Schlicker
ENSG00000257017	HP	Subtype1	Schlicker
ENSG00000165434	PGM2L1	Subtype1	Schlicker
ENSG00000171812	COL8A2	Subtype1	Schlicker
ENSG00000125430	HS3ST3B1	Subtype1	Schlicker
ENSG00000185483	ROR1	Subtype1	Schlicker
ENSG00000149557	FEZ1	Subtype1	Schlicker
ENSG00000138119	MYOF	Subtype1	Schlicker
ENSG00000128573	FOXP2	Subtype1	Schlicker
ENSG00000124749	COL21A1	Subtype1	Schlicker
ENSG00000146242	TPBG	Subtype1	Schlicker
ENSG00000166147	FBN1	Subtype1	Schlicker
ENSG00000150337	FCGR1A	Subtype1	Schlicker
ENSG00000109099	PMP22	Subtype1	Schlicker
ENSG00000173210	ABLIM3	Subtype1	Schlicker
ENSG00000174946	GPR171	Subtype1	Schlicker
ENSG00000174944	P2RY14	Subtype1	Schlicker
ENSG00000168079	SCARA5	Subtype1	Schlicker
ENSG00000108821	COL1A1	Subtype1	Schlicker
ENSG00000122862	SRGN	Subtype1	Schlicker
ENSG00000166341	DCHS1	Subtype1	Schlicker
ENSG00000130203	APOE	Subtype1	Schlicker
ENSG00000173641	HSPB7	Subtype1	Schlicker
ENSG00000116678	LEPR	Subtype1	Schlicker
ENSG00000011600	TYROBP	Subtype1	Schlicker
ENSG00000130208	APOC1	Subtype1	Schlicker
ENSG00000130635	COL5A1	Subtype1	Schlicker
ENSG00000061455	PRDM6	Subtype1	Schlicker
ENSG00000134138	MEIS2	Subtype1	Schlicker
ENSG00000261701	HPR	Subtype1	Schlicker
ENSG00000184588	PDE4B	Subtype1	Schlicker
ENSG00000115935	WIPF1	Subtype1	Schlicker
ENSG00000105270	CLIP3	Subtype1	Schlicker
ENSG00000106366	SERPINE1	Subtype1	Schlicker
ENSG00000168081	PNOC	Subtype1	Schlicker
ENSG00000151914	DST	Subtype1	Schlicker
ENSG00000054938	CHRDL2	Subtype1	Schlicker
ENSG00000168386	FILIP1L	Subtype1	Schlicker
ENSG00000135272	MDFIC	Subtype1	Schlicker
ENSG00000100767	PAPLN	Subtype1	Schlicker
ENSG00000229619	MBNL1-AS1	Subtype1	Schlicker
ENSG00000114790	ARHGEF26	Subtype1	Schlicker
ENSG00000023902	PLEKHO1	Subtype1	Schlicker
ENSG00000161570	CCL5	Subtype1	Schlicker
ENSG00000153234	NR4A2	Subtype1	Schlicker
ENSG00000105967	TFEC	Subtype1	Schlicker
ENSG00000186310	NAP1L3	Subtype1	Schlicker
ENSG00000161281	COX7A1	Subtype1	Schlicker
ENSG00000131711	MAP1B	Subtype1	Schlicker
ENSG00000137573	SULF1	Subtype1	Schlicker
ENSG00000128656	CHN1	Subtype1	Schlicker
ENSG00000172575	RASGRP1	Subtype1	Schlicker
ENSG00000183801	OLFML1	Subtype1	Schlicker
ENSG00000198879	SFMBT2	Subtype1	Schlicker
ENSG00000104332	SFRP1	Subtype1	Schlicker
ENSG00000169442	CD52	Subtype1	Schlicker
ENSG00000130508	PXDN	Subtype1	Schlicker
ENSG00000134531	EMP1	Subtype1	Schlicker
ENSG00000085265	FCN1	Subtype1	Schlicker
ENSG00000137801	THBS1	Subtype1	Schlicker
ENSG00000187479	C11orf96	Subtype1	Schlicker
ENSG00000010810	FYN	Subtype1	Schlicker
ENSG00000118473	SGIP1	Subtype1	Schlicker
ENSG00000118292	C1orf54	Subtype1	Schlicker
ENSG00000130558	OLFM1	Subtype1	Schlicker
ENSG00000170476	MZB1	Subtype1	Schlicker
ENSG00000170962	PDGFD	Subtype1	Schlicker
ENSG00000105971	CAV2	Subtype1	Schlicker
ENSG00000197712	FAM114A1	Subtype1	Schlicker
ENSG00000123243	ITIH5	Subtype1	Schlicker
ENSG00000117122	MFAP2	Subtype1	Schlicker
ENSG00000109790	KLHL5	Subtype1	Schlicker
ENSG00000166073	GPR176	Subtype1	Schlicker
ENSG00000140416	TPM1	Subtype1	Schlicker
ENSG00000182511	FES	Subtype1	Schlicker
ENSG00000105974	CAV1	Subtype1	Schlicker
ENSG00000115165	CYTIP	Subtype1	Schlicker
ENSG00000042062	FAM65C	Subtype1	Schlicker
ENSG00000138080	EMILIN1	Subtype1	Schlicker
ENSG00000182578	CSF1R	Subtype1	Schlicker
ENSG00000127507	EMR2	Subtype1	Schlicker
ENSG00000183918	SH2D1A	Subtype1	Schlicker
ENSG00000157110	RBPMS	Subtype1	Schlicker
ENSG00000204161	C10orf128	Subtype1	Schlicker
ENSG00000118526	TCF21	Subtype1	Schlicker
ENSG00000155307	SAMSN1	Subtype1	Schlicker
ENSG00000249751	ECSCR	Subtype1	Schlicker
ENSG00000113721	PDGFRB	Subtype1	Schlicker
ENSG00000102038	SMARCA1	Subtype1	Schlicker
ENSG00000121413	ZSCAN18	Subtype1	Schlicker
ENSG00000143369	ECM1	Subtype1	Schlicker
ENSG00000167641	PPP1R14A	Subtype1	Schlicker
ENSG00000118515	SGK1	Subtype1	Schlicker
ENSG00000139117	CPNE8	Subtype1	Schlicker
ENSG00000111341	MGP	Subtype1	Schlicker
ENSG00000019169	MARCO	Subtype1	Schlicker
ENSG00000128710	HOXD10	Subtype1	Schlicker
ENSG00000175879	HOXD8	Subtype1	Schlicker
ENSG00000244731	C4A	Subtype1	Schlicker
ENSG00000205413	SAMD9	Subtype1	Schlicker
ENSG00000177409	SAMD9L	Subtype1	Schlicker
ENSG00000143384	MCL1	Subtype1	Schlicker
ENSG00000125740	FOSB	Subtype1	Schlicker
ENSG00000203778	FAM229B	Subtype1	Schlicker
ENSG00000185567	AHNAK2	Subtype1	Schlicker
ENSG00000176903	PNMA1	Subtype1	Schlicker
ENSG00000134533	RERG	Subtype1	Schlicker
ENSG00000156030	ELMSAN1	Subtype1	Schlicker
ENSG00000176170	SPHK1	Subtype1	Schlicker
ENSG00000112769	LAMA4	Subtype1	Schlicker
ENSG00000166402	TUB	Subtype1	Schlicker
ENSG00000197928	ZNF677	Subtype1	Schlicker
ENSG00000075073	TACR2	Subtype1	Schlicker
ENSG00000122122	SASH3	Subtype1	Schlicker
ENSG00000006074	CCL18	Subtype1	Schlicker
ENSG00000157570	TSPAN18	Subtype1	Schlicker
ENSG00000126950	TMEM35	Subtype1	Schlicker
ENSG00000235531	RP11-383H13.1	Subtype1	Schlicker
ENSG00000140285	FGF7	Subtype1	Schlicker
ENSG00000143387	CTSK	Subtype1	Schlicker
ENSG00000177494	ZBED2	Subtype1	Schlicker
ENSG00000168685	IL7R	Subtype1	Schlicker
ENSG00000188549	C15orf52	Subtype1	Schlicker
ENSG00000158246	FAM46B	Subtype1	Schlicker
ENSG00000130844	ZNF331	Subtype1	Schlicker
ENSG00000165424	ZCCHC24	Subtype1	Schlicker
ENSG00000144824	PHLDB2	Subtype1	Schlicker
ENSG00000182463	TSHZ2	Subtype1	Schlicker
ENSG00000197467	COL13A1	Subtype1	Schlicker
ENSG00000187608	ISG15	Subtype1	Schlicker
ENSG00000182534	MXRA7	Subtype1	Schlicker
ENSG00000101134	DOK5	Subtype1	Schlicker
ENSG00000105989	WNT2	Subtype1	Schlicker
ENSG00000099250	NRP1	Subtype1	Schlicker
ENSG00000162595	DIRAS3	Subtype1	Schlicker
ENSG00000151726	ACSL1	Subtype1	Schlicker
ENSG00000105825	TFPI2	Subtype1	Schlicker
ENSG00000163661	PTX3	Subtype1	Schlicker
ENSG00000019582	CD74	Subtype1	Schlicker
ENSG00000104368	PLAT	Subtype1	Schlicker
ENSG00000196924	FLNA	Subtype1	Schlicker
ENSG00000172236	TPSAB1	Subtype1	Schlicker
ENSG00000224389	C4B	Subtype1	Schlicker
ENSG00000112208	BAG2	Subtype1	Schlicker
ENSG00000188906	LRRK2	Subtype1	Schlicker
ENSG00000112210	RAB23	Subtype1	Schlicker
ENSG00000091972	CD200	Subtype1	Schlicker
ENSG00000155011	DKK2	Subtype1	Schlicker
ENSG00000107485	GATA3	Subtype1	Schlicker
ENSG00000127920	GNG11	Subtype1	Schlicker
ENSG00000213190	MLLT11	Subtype1	Schlicker
ENSG00000164692	COL1A2	Subtype1	Schlicker
ENSG00000000938	FGR	Subtype1	Schlicker
ENSG00000126947	ARMCX1	Subtype1	Schlicker
ENSG00000048540	LMO3	Subtype1	Schlicker
ENSG00000006075	CCL3	Subtype1	Schlicker
ENSG00000184867	ARMCX2	Subtype1	Schlicker
ENSG00000168421	RHOH	Subtype1	Schlicker
ENSG00000091986	CCDC80	Subtype1	Schlicker
ENSG00000171992	SYNPO	Subtype1	Schlicker
ENSG00000161381	PLXDC1	Subtype1	Schlicker
ENSG00000188257	PLA2G2A	Subtype1	Schlicker
ENSG00000189129	PLAC9	Subtype1	Schlicker
ENSG00000127472	PLA2G5	Subtype1	Schlicker
ENSG00000126709	IFI6	Subtype1	Schlicker
ENSG00000050628	PTGER3	Subtype1	Schlicker
ENSG00000166432	ZMAT1	Subtype1	Schlicker
ENSG00000198108	CHSY3	Subtype1	Schlicker
ENSG00000018236	CNTN1	Subtype1	Schlicker
ENSG00000079257	LXN	Subtype1	Schlicker
ENSG00000154721	JAM2	Subtype1	Schlicker
ENSG00000118849	RARRES1	Subtype1	Schlicker
ENSG00000142552	RCN3	Subtype1	Schlicker
ENSG00000127990	SGCE	Subtype1	Schlicker
ENSG00000123500	COL10A1	Subtype1	Schlicker
ENSG00000111817	DSE	Subtype1	Schlicker
ENSG00000172260	NEGR1	Subtype1	Schlicker
ENSG00000184905	TCEAL2	Subtype1	Schlicker
ENSG00000154589	LY96	Subtype1	Schlicker
ENSG00000164932	CTHRC1	Subtype1	Schlicker
ENSG00000153250	RBMS1	Subtype1	Schlicker
ENSG00000168477	TNXB	Subtype1	Schlicker
ENSG00000188820	FAM26F	Subtype1	Schlicker
ENSG00000169896	ITGAM	Subtype1	Schlicker
ENSG00000130775	THEMIS2	Subtype1	Schlicker
ENSG00000162576	MXRA8	Subtype1	Schlicker
ENSG00000165966	PDZRN4	Subtype1	Schlicker
ENSG00000162373	BEND5	Subtype1	Schlicker
ENSG00000250588	IQCJ-SCHIP1	Subtype1	Schlicker
ENSG00000144857	BOC	Subtype1	Schlicker
ENSG00000187243	MAGED4B	Subtype1	Schlicker
ENSG00000137558	PI15	Subtype1	Schlicker
ENSG00000167191	GPRC5B	Subtype1	Schlicker
ENSG00000121005	CRISPLD1	Subtype1	Schlicker
ENSG00000136732	GYPC	Subtype1	Schlicker
ENSG00000139572	GPR84	Subtype1	Schlicker
ENSG00000187239	FNBP1	Subtype1	Schlicker
ENSG00000106034	CPED1	Subtype1	Schlicker
ENSG00000180644	PRF1	Subtype1	Schlicker
ENSG00000154553	PDLIM3	Subtype1	Schlicker
ENSG00000005108	THSD7A	Subtype1	Schlicker
ENSG00000184557	SOCS3	Subtype1	Schlicker
ENSG00000154277	UCHL1	Subtype1	Schlicker
ENSG00000154545	MAGED4	Subtype1	Schlicker
ENSG00000154330	PGM5	Subtype1	Schlicker
ENSG00000211445	GPX3	Subtype1	Schlicker
ENSG00000140682	TGFB1I1	Subtype1	Schlicker
ENSG00000147650	LRP12	Subtype1	Schlicker
ENSG00000198932	GPRASP1	Subtype1	Schlicker
ENSG00000130755	GMFG	Subtype1	Schlicker
ENSG00000129277	CCL4	Subtype1	Schlicker
ENSG00000134321	RSAD2	Subtype1	Schlicker
ENSG00000161638	ITGA5	Subtype1	Schlicker
ENSG00000151692	RNF144A	Subtype1	Schlicker
ENSG00000109113	RAB34	Subtype1	Schlicker
ENSG00000169946	ZFPM2	Subtype1	Schlicker
ENSG00000123338	NCKAP1L	Subtype1	Schlicker
ENSG00000166831	RBPMS2	Subtype1	Schlicker
ENSG00000183807	FAM162B	Subtype1	Schlicker
ENSG00000138944	KIAA1644	Subtype1	Schlicker
ENSG00000095794	CREM	Subtype1	Schlicker
ENSG00000185532	PRKG1	Subtype1	Schlicker
ENSG00000128016	ZFP36	Subtype1	Schlicker
ENSG00000170458	CD14	Subtype1	Schlicker
ENSG00000102409	BEX4	Subtype1	Schlicker
ENSG00000197043	ANXA6	Subtype1	Schlicker
ENSG00000175356	SCUBE2	Subtype1	Schlicker
ENSG00000035862	TIMP2	Subtype1	Schlicker
ENSG00000182916	TCEAL7	Subtype1	Schlicker
ENSG00000134954	ETS1	Subtype1	Schlicker
ENSG00000128606	LRRC17	Subtype1	Schlicker
ENSG00000117069	ST6GALNAC5	Subtype1	Schlicker
ENSG00000132386	SERPINF1	Subtype1	Schlicker
ENSG00000119681	LTBP2	Subtype1	Schlicker
ENSG00000139174	PRICKLE1	Subtype1	Schlicker
ENSG00000151702	FLI1	Subtype1	Schlicker
ENSG00000182175	RGMA	Subtype1	Schlicker
ENSG00000168309	FAM107A	Subtype1	Schlicker
ENSG00000111674	ENO2	Subtype1	Schlicker
ENSG00000173068	BNC2	Subtype1	Schlicker
ENSG00000211893	IGHG2	Subtype1	Schlicker
ENSG00000211896	IGHG1	Subtype1	Schlicker
ENSG00000166265	CYYR1	Subtype1	Schlicker
ENSG00000204291	COL15A1	Subtype1	Schlicker
ENSG00000196507	TCEAL3	Subtype1	Schlicker
ENSG00000184014	DENND5A	Subtype1	Schlicker
ENSG00000198624	CCDC69	Subtype1	Schlicker
ENSG00000154734	ADAMTS1	Subtype1	Schlicker
ENSG00000146674	IGFBP3	Subtype1	Schlicker
ENSG00000121898	CPXM2	Subtype1	Schlicker
ENSG00000078098	FAP	Subtype1	Schlicker
ENSG00000103710	RASL12	Subtype1	Schlicker
ENSG00000253304	TMEM200B	Subtype1	Schlicker
ENSG00000148180	GSN	Subtype1	Schlicker
ENSG00000118432	CNR1	Subtype1	Schlicker
ENSG00000006468	ETV1	Subtype1	Schlicker
ENSG00000123560	PLP1	Subtype1	Schlicker
ENSG00000154736	ADAMTS5	Subtype1	Schlicker
ENSG00000131435	PDLIM4	Subtype1	Schlicker
ENSG00000211934	IGHV1-2	Subtype1	Schlicker
ENSG00000211936	IGHV4-4	Subtype1	Schlicker
ENSG00000205403	CFI	Subtype1	Schlicker
ENSG00000211938	IGHV3-7	Subtype1	Schlicker
ENSG00000172020	GAP43	Subtype1	Schlicker
ENSG00000111860	CEP85L	Subtype1	Schlicker
ENSG00000211940	IGHV3-9	Subtype1	Schlicker
ENSG00000095637	SORBS1	Subtype1	Schlicker
ENSG00000155269	GPR78	Subtype1	Schlicker
ENSG00000162614	NEXN	Subtype1	Schlicker
ENSG00000109625	CPZ	Subtype1	Schlicker
ENSG00000198523	PLN	Subtype1	Schlicker
ENSG00000211946	IGHV3-20	Subtype1	Schlicker
ENSG00000178573	MAF	Subtype1	Schlicker
ENSG00000138615	CILP	Subtype1	Schlicker
ENSG00000123570	RAB9B	Subtype1	Schlicker
ENSG00000170323	FABP4	Subtype1	Schlicker
ENSG00000211947	IGHV3-21	Subtype1	Schlicker
ENSG00000211949	IGHV3-23	Subtype1	Schlicker
ENSG00000107099	DOCK8	Subtype1	Schlicker
ENSG00000211953	IGHV3-30	Subtype1	Schlicker
ENSG00000211955	IGHV3-33	Subtype1	Schlicker
ENSG00000211956	IGHV4-34	Subtype1	Schlicker
ENSG00000077942	FBLN1	Subtype1	Schlicker
ENSG00000072163	LIMS2	Subtype1	Schlicker
ENSG00000181092	ADIPOQ	Subtype1	Schlicker
ENSG00000123572	NRK	Subtype1	Schlicker
ENSG00000103742	IGDCC4	Subtype1	Schlicker
ENSG00000131634	TMEM204	Subtype1	Schlicker
ENSG00000166963	MAP1A	Subtype1	Schlicker
ENSG00000224373	IGHV4-59	Subtype1	Schlicker
ENSG00000211970	IGHV4-61	Subtype1	Schlicker
ENSG00000162511	LAPTM5	Subtype1	Schlicker
ENSG00000171408	PDE7B	Subtype1	Schlicker
ENSG00000134590	FAM127A	Subtype1	Schlicker
ENSG00000162616	DNAJB4	Subtype1	Schlicker
ENSG00000182022	CHST15	Subtype1	Schlicker
ENSG00000135424	ITGA7	Subtype1	Schlicker
ENSG00000211973	IGHV1-69	Subtype1	Schlicker
ENSG00000127241	MASP1	Subtype1	Schlicker
ENSG00000122420	PTGFR	Subtype1	Schlicker
ENSG00000137959	IFI44L	Subtype1	Schlicker
ENSG00000113140	SPARC	Subtype1	Schlicker
ENSG00000138792	ENPEP	Subtype1	Schlicker
ENSG00000131042	LILRB2	Subtype1	Schlicker
ENSG00000157005	SST	Subtype1	Schlicker
ENSG00000113916	BCL6	Subtype1	Schlicker
ENSG00000126878	AIF1L	Subtype1	Schlicker
ENSG00000182326	C1S	Subtype1	Schlicker
ENSG00000144837	PLA1A	Subtype1	Schlicker
ENSG00000137965	IFI44	Subtype1	Schlicker
ENSG00000115252	PDE1A	Subtype1	Schlicker
ENSG00000121577	POPDC2	Subtype1	Schlicker
ENSG00000069966	GNB5	Subtype1	Schlicker
ENSG00000112183	RBM24	Subtype1	Schlicker
ENSG00000176971	FIBIN	Subtype1	Schlicker
ENSG00000119508	NR4A3	Subtype1	Schlicker
ENSG00000162618	ELTD1	Subtype1	Schlicker
ENSG00000117114	LPHN2	Subtype1	Schlicker
ENSG00000025039	RRAGD	Subtype1	Schlicker
ENSG00000119185	ITGB1BP1	Subtype1	Schlicker
ENSG00000135299	ANKRD6	Subtype1	Schlicker
ENSG00000122367	LDB3	Subtype1	Schlicker
ENSG00000182253	SYNM	Subtype1	Schlicker
ENSG00000112186	CAP2	Subtype1	Schlicker
ENSG00000177374	HIC1	Subtype1	Schlicker
ENSG00000017427	IGF1	Subtype1	Schlicker
ENSG00000148175	STOM	Subtype1	Schlicker
ENSG00000121361	KCNJ8	Subtype1	Schlicker
ENSG00000159403	C1R	Subtype1	Schlicker
ENSG00000106511	MEOX2	Subtype1	Schlicker
ENSG00000019549	SNAI2	Subtype1	Schlicker
ENSG00000145246	ATP10D	Subtype1	Schlicker
ENSG00000122863	CHST3	Subtype1	Schlicker
ENSG00000107742	SPOCK2	Subtype1	Schlicker
ENSG00000167613	LAIR1	Subtype1	Schlicker
ENSG00000137710	RDX	Subtype1	Schlicker
ENSG00000163430	FSTL1	Subtype1	Schlicker
ENSG00000166292	TMEM100	Subtype1	Schlicker
ENSG00000152661	GJA1	Subtype1	Schlicker
ENSG00000174697	LEP	Subtype1	Schlicker
ENSG00000173269	MMRN2	Subtype1	Schlicker
ENSG00000084636	COL16A1	Subtype1	Schlicker
ENSG00000157514	TSC22D3	Subtype1	Schlicker
ENSG00000243244	STON1	Subtype1	Schlicker
ENSG00000197535	MYO5A	Subtype1	Schlicker
ENSG00000122870	BICC1	Subtype1	Schlicker
ENSG00000184083	FAM120C	Subtype1	Schlicker
ENSG00000022267	FHL1	Subtype1	Schlicker
ENSG00000148926	ADM	Subtype1	Schlicker
ENSG00000174640	SLCO2A1	Subtype1	Schlicker
ENSG00000165072	MAMDC2	Subtype1	Schlicker
ENSG00000109705	NKX3-2	Subtype1	Schlicker
ENSG00000180353	HCLS1	Subtype1	Schlicker
ENSG00000123342	MMP19	Subtype1	Schlicker
ENSG00000066382	MPPED2	Subtype1	Schlicker
ENSG00000144369	FAM171B	Subtype1	Schlicker
ENSG00000138185	ENTPD1	Subtype1	Schlicker
ENSG00000197943	PLCG2	Subtype1	Schlicker
ENSG00000112182	BACH2	Subtype1	Schlicker
ENSG00000080573	COL5A3	Subtype1	Schlicker
ENSG00000148541	FAM13C	Subtype1	Schlicker
ENSG00000104447	TRPS1	Subtype1	Schlicker
ENSG00000003436	TFPI	Subtype1	Schlicker
ENSG00000219438	FAM19A5	Subtype1	Schlicker
ENSG00000177575	CD163	Subtype1	Schlicker
ENSG00000185681	MORN5	Subtype1	Schlicker
ENSG00000123358	NR4A1	Subtype1	Schlicker
ENSG00000144366	GULP1	Subtype1	Schlicker
ENSG00000110777	POU2AF1	Subtype1	Schlicker
ENSG00000145362	ANK2	Subtype1	Schlicker
ENSG00000128595	CALU	Subtype1	Schlicker
ENSG00000155962	CLIC2	Subtype1	Schlicker
ENSG00000168542	COL3A1	Subtype1	Schlicker
ENSG00000133800	LYVE1	Subtype1	Schlicker
ENSG00000113594	LIFR	Subtype1	Schlicker
ENSG00000107562	CXCL12	Subtype1	Schlicker
ENSG00000072952	MRVI1	Subtype1	Schlicker
ENSG00000119138	KLF9	Subtype1	Schlicker
ENSG00000104972	LILRB1	Subtype1	Schlicker
ENSG00000114013	CD86	Subtype1	Schlicker
ENSG00000129675	ARHGEF6	Subtype1	Schlicker
ENSG00000204381	LAYN	Subtype1	Schlicker
ENSG00000127528	KLF2	Subtype1	Schlicker
ENSG00000204262	COL5A2	Subtype1	Schlicker
ENSG00000128591	FLNC	Subtype1	Schlicker
ENSG00000107551	RASSF4	Subtype1	Schlicker
ENSG00000145623	OSMR	Subtype1	Schlicker
ENSG00000185811	IKZF1	Subtype1	Schlicker
ENSG00000136546	SCN7A	Subtype1	Schlicker
ENSG00000134917	ADAMTS8	Subtype1	Schlicker
ENSG00000173262	SLC2A14	Subtype1	Schlicker
ENSG00000184254	ALDH1A3	Subtype1	Schlicker
ENSG00000147852	VLDLR	Subtype1	Schlicker
ENSG00000165507	C10orf10	Subtype1	Schlicker
ENSG00000187601	MAGEH1	Subtype1	Schlicker
ENSG00000139211	AMIGO2	Subtype1	Schlicker
ENSG00000095303	PTGS1	Subtype1	Schlicker
ENSG00000069974	RAB27A	Subtype1	Schlicker
ENSG00000059804	SLC2A3	Subtype1	Schlicker
ENSG00000182667	NTM	Subtype1	Schlicker
ENSG00000170624	SGCD	Subtype1	Schlicker
ENSG00000060982	BCAT1	Subtype1	Schlicker
ENSG00000127124	HIVEP3	Subtype1	Schlicker
ENSG00000152284	TCF7L1	Subtype1	Schlicker
ENSG00000119699	TGFB3	Subtype1	Schlicker
ENSG00000118308	LRMP	Subtype1	Schlicker
ENSG00000124813	RUNX2	Subtype1	Schlicker
ENSG00000135077	HAVCR2	Subtype1	Schlicker
ENSG00000205420	KRT6A	Subtype1	Schlicker
ENSG00000205795	CYS1	Subtype1	Schlicker
ENSG00000048052	HDAC9	Subtype1	Schlicker
ENSG00000171860	C3AR1	Subtype1	Schlicker
ENSG00000141753	IGFBP4	Subtype1	Schlicker
ENSG00000120820	GLT8D2	Subtype1	Schlicker
ENSG00000156299	TIAM1	Subtype1	Schlicker
ENSG00000159674	SPON2	Subtype1	Schlicker
ENSG00000004468	CD38	Subtype1	Schlicker
ENSG00000113263	ITK	Subtype1	Schlicker
ENSG00000136960	ENPP2	Subtype1	Schlicker
ENSG00000131873	CHSY1	Subtype1	Schlicker
ENSG00000101938	CHRDL1	Subtype1	Schlicker
ENSG00000140937	CDH11	Subtype1	Schlicker
ENSG00000146374	RSPO3	Subtype1	Schlicker
ENSG00000126353	CCR7	Subtype1	Schlicker
[truncated: 2,375 more rows]

## Sheet: OT_NMF_models
Supplementary Data 10: Gene signatures used for the classification of OT primary tumour samples and models. Worksheet 1: Gene signatures corresponding to the three NMF groups (OT_NMF1/2/3) and to the 13 CLICK-Clusters (OT_C1-13). Worksheet 2: Genes corresponding to the inflammation signature retrieved from the literature (see methods). Worksheet 3: Genes corresponding to previously published sign…
Ensembl_ID	symbol	cluster	source
ENSG00000156076	WIF1	NMFa_PDO	OT
ENSG00000059804	SLC2A3	NMFa_PDO	OT
ENSG00000172551	MUCL1	NMFa_PDO	OT
ENSG00000145824	CXCL14	NMFa_PDO	OT
ENSG00000114115	RBP1	NMFa_PDO	OT
ENSG00000115414	FN1	NMFa_PDO	OT
ENSG00000165443	PHYHIPL	NMFa_PDO	OT
ENSG00000136167	LCP1	NMFa_PDO	OT
ENSG00000160808	MYL3	NMFa_PDO	OT
ENSG00000158874	APOA2	NMFa_PDO	OT
ENSG00000154856	APCDD1	NMFa_PDO	OT
ENSG00000144476	ACKR3	NMFa_PDO	OT
ENSG00000181778	TMEM252	NMFa_PDO	OT
ENSG00000104112	SCG3	NMFa_PDO	OT
ENSG00000163328	GPR155	NMFa_PDO	OT
ENSG00000112562	SMOC2	NMFa_PDO	OT
ENSG00000127863	TNFRSF19	NMFa_PDO	OT
ENSG00000141150	RASL10B	NMFa_PDO	OT
ENSG00000126218	F10	NMFa_PDO	OT
ENSG00000135333	EPHA7	NMFa_PDO	OT
ENSG00000123405	NFE2	NMFa_PDO	OT
ENSG00000135744	AGT	NMFa_PDO	OT
ENSG00000170373	CST1	NMFa_PDO	OT
ENSG00000184160	ADRA2C	NMFa_PDO	OT
ENSG00000182601	HS3ST4	NMFa_PDO	OT
ENSG00000137078	SIT1	NMFa_PDO	OT
ENSG00000188176	SMTNL2	NMFa_PDO	OT
ENSG00000170369	CST2	NMFa_PDO	OT
ENSG00000140807	NKD1	NMFa_PDO	OT
ENSG00000175426	PCSK1	NMFa_PDO	OT
ENSG00000092969	TGFB2	NMFa_PDO	OT
ENSG00000021645	NRXN3	NMFa_PDO	OT
ENSG00000078579	FGF20	NMFa_PDO	OT
ENSG00000180767	CHST13	NMFa_PDO	OT
ENSG00000269190	FBXO17	NMFa_PDO	OT
ENSG00000111186	WNT5B	NMFa_PDO	OT
ENSG00000145920	CPLX2	NMFa_PDO	OT
ENSG00000121440	PDZRN3	NMFa_PDO	OT
ENSG00000123561	SERPINA7	NMFa_PDO	OT
ENSG00000158258	CLSTN2	NMFa_PDO	OT
ENSG00000066032	CTNNA2	NMFa_PDO	OT
ENSG00000165194	PCDH19	NMFa_PDO	OT
ENSG00000151490	PTPRO	NMFa_PDO	OT
ENSG00000078814	MYH7B	NMFa_PDO	OT
ENSG00000153250	RBMS1	NMFa_PDO	OT
ENSG00000070031	SCT	NMFa_PDO	OT
ENSG00000163083	INHBB	NMFa_PDO	OT
ENSG00000186895	FGF3	NMFa_PDO	OT
ENSG00000163032	VSNL1	NMFa_PDO	OT
ENSG00000169855	ROBO1	NMFa_PDO	OT
ENSG00000065717	TLE2	NMFa_PDO	OT
ENSG00000198732	SMOC1	NMFa_PDO	OT
ENSG00000089199	CHGB	NMFa_PDO	OT
ENSG00000164076	CAMKV	NMFa_PDO	OT
ENSG00000128564	VGF	NMFa_PDO	OT
ENSG00000145431	PDGFC	NMFa_PDO	OT
ENSG00000149948	HMGA2	NMFa_PDO	OT
ENSG00000182985	CADM1	NMFa_PDO	OT
ENSG00000112655	PTK7	NMFa_PDO	OT
ENSG00000091482	SMPX	NMFa_PDO	OT
ENSG00000110448	CD5	NMFa_PDO	OT
ENSG00000165716	FAM69B	NMFa_PDO	OT
ENSG00000137285	TUBB2B	NMFa_PDO	OT
ENSG00000100593	ISM2	NMFa_PDO	OT
ENSG00000134569	LRP4	NMFa_PDO	OT
ENSG00000197457	STMN3	NMFa_PDO	OT
ENSG00000099937	SERPIND1	NMFa_PDO	OT
ENSG00000221923	ZNF880	NMFa_PDO	OT
ENSG00000131435	PDLIM4	NMFa_PDO	OT
ENSG00000005981	ASB4	NMFa_PDO	OT
ENSG00000186377	CYP4X1	NMFa_PDO	OT
ENSG00000120693	SMAD9	NMFa_PDO	OT
ENSG00000232237	ASCL5	NMFa_PDO	OT
ENSG00000102003	SYP	NMFa_PDO	OT
ENSG00000130830	MPP1	NMFa_PDO	OT
ENSG00000144369	FAM171B	NMFa_PDO	OT
ENSG00000170961	HAS2	NMFa_PDO	OT
ENSG00000184497	TMEM255B	NMFa_PDO	OT
ENSG00000146411	SLC2A12	NMFa_PDO	OT
ENSG00000165659	DACH1	NMFa_PDO	OT
ENSG00000118557	PMFBP1	NMFa_PDO	OT
ENSG00000164690	SHH	NMFa_PDO	OT
ENSG00000188322	SBK1	NMFa_PDO	OT
ENSG00000117707	PROX1	NMFa_PDO	OT
ENSG00000112394	SLC16A10	NMFa_PDO	OT
ENSG00000142149	HUNK	NMFa_PDO	OT
ENSG00000203783	PRR9	NMFa_PDO	OT
ENSG00000241186	TDGF1	NMFa_PDO	OT
ENSG00000172985	SH3RF3	NMFa_PDO	OT
ENSG00000122176	FMOD	NMFa_PDO	OT
ENSG00000162738	VANGL2	NMFa_PDO	OT
ENSG00000095739	BAMBI	NMFa_PDO	OT
ENSG00000254726	MEX3A	NMFa_PDO	OT
ENSG00000135917	SLC19A3	NMFa_PDO	OT
ENSG00000131389	SLC6A6	NMFa_PDO	OT
ENSG00000183762	KREMEN1	NMFa_PDO	OT
ENSG00000176842	IRX5	NMFa_PDO	OT
ENSG00000147180	ZNF711	NMFa_PDO	OT
ENSG00000198211	TUBB3	NMFa_PDO	OT
ENSG00000163827	LRRC2	NMFa_PDO	OT
ENSG00000225485	ARHGAP23	NMFa_PDO	OT
ENSG00000021300	PLEKHB1	NMFa_PDO	OT
ENSG00000258947	TUBB3	NMFa_PDO	OT
ENSG00000075213	SEMA3A	NMFa_PDO	OT
ENSG00000185920	PTCH1	NMFa_PDO	OT
ENSG00000125257	ABCC4	NMFa_PDO	OT
ENSG00000102547	CAB39L	NMFa_PDO	OT
ENSG00000235471	AL033532.1	NMFa_PDO	OT
ENSG00000150687	PRSS23	NMFa_PDO	OT
ENSG00000165868	HSPA12A	NMFa_PDO	OT
ENSG00000134901	KDELC1	NMFa_PDO	OT
ENSG00000168386	FILIP1L	NMFa_PDO	OT
ENSG00000137502	RAB30	NMFa_PDO	OT
ENSG00000203880	PCMTD2	NMFa_PDO	OT
ENSG00000152818	UTRN	NMFa_PDO	OT
ENSG00000138101	DTNB	NMFa_PDO	OT
ENSG00000163864	NMNAT3	NMFa_PDO	OT
ENSG00000146233	CYP39A1	NMFa_PDO	OT
ENSG00000153291	SLC25A27	NMFa_PDO	OT
ENSG00000135821	GLUL	NMFa_PDO	OT
ENSG00000121690	DEPDC7	NMFa_PDO	OT
ENSG00000089057	SLC23A2	NMFa_PDO	OT
ENSG00000118707	TGIF2	NMFa_PDO	OT
ENSG00000157978	LDLRAP1	NMFb_PDO	OT
ENSG00000178718	RPP25	NMFb_PDO	OT
ENSG00000159363	ATP13A2	NMFb_PDO	OT
ENSG00000221926	TRIM16	NMFb_PDO	OT
ENSG00000258973	RP11-934B9.3	NMFb_PDO	OT
ENSG00000120306	CYSTM1	NMFb_PDO	OT
ENSG00000127324	TSPAN8	NMFb_PDO	OT
ENSG00000157514	TSC22D3	NMFb_PDO	OT
ENSG00000184743	ATL3	NMFb_PDO	OT
ENSG00000102996	MMP15	NMFb_PDO	OT
ENSG00000108187	PBLD	NMFb_PDO	OT
ENSG00000151689	INPP1	NMFb_PDO	OT
ENSG00000100605	ITPK1	NMFb_PDO	OT
ENSG00000084764	MAPRE3	NMFb_PDO	OT
ENSG00000173193	PARP14	NMFb_PDO	OT
ENSG00000100196	KDELR3	NMFb_PDO	OT
ENSG00000165929	TC2N	NMFb_PDO	OT
ENSG00000130766	SESN2	NMFb_PDO	OT
ENSG00000224051	GLTPD1	NMFb_PDO	OT
ENSG00000197261	C6orf141	NMFb_PDO	OT
ENSG00000158201	ABHD3	NMFb_PDO	OT
ENSG00000090013	BLVRB	NMFb_PDO	OT
ENSG00000160188	RSPH1	NMFb_PDO	OT
ENSG00000159184	HOXB13	NMFb_PDO	OT
ENSG00000117407	ARTN	NMFb_PDO	OT
ENSG00000171428	NAT1	NMFb_PDO	OT
ENSG00000108846	ABCC3	NMFb_PDO	OT
ENSG00000168528	SERINC2	NMFb_PDO	OT
ENSG00000106258	CYP3A5	NMFb_PDO	OT
ENSG00000175505	CLCF1	NMFb_PDO	OT
ENSG00000130475	FCHO1	NMFb_PDO	OT
ENSG00000100994	PYGB	NMFb_PDO	OT
ENSG00000110013	SIAE	NMFb_PDO	OT
ENSG00000005187	ACSM3	NMFb_PDO	OT
ENSG00000103089	FA2H	NMFb_PDO	OT
ENSG00000175556	LONRF3	NMFb_PDO	OT
ENSG00000161714	PLCD3	NMFb_PDO	OT
ENSG00000163297	ANTXR2	NMFb_PDO	OT
ENSG00000138642	HERC6	NMFb_PDO	OT
ENSG00000155367	PPM1J	NMFb_PDO	OT
ENSG00000165140	FBP1	NMFb_PDO	OT
ENSG00000136059	VILL	NMFb_PDO	OT
ENSG00000179163	FUCA1	NMFb_PDO	OT
ENSG00000154274	C4orf19	NMFb_PDO	OT
ENSG00000161955	TNFSF13	NMFb_PDO	OT
ENSG00000260170	RP11-96O20.4	NMFb_PDO	OT
ENSG00000136052	SLC41A2	NMFb_PDO	OT
ENSG00000013588	GPRC5A	NMFb_PDO	OT
ENSG00000143217	PVRL4	NMFb_PDO	OT
ENSG00000239697	TNFSF12	NMFb_PDO	OT
ENSG00000074416	MGLL	NMFb_PDO	OT
ENSG00000137177	KIF13A	NMFb_PDO	OT
ENSG00000187720	THSD4	NMFb_PDO	OT
ENSG00000159921	GNE	NMFb_PDO	OT
ENSG00000158747	NBL1	NMFb_PDO	OT
ENSG00000173083	HPSE	NMFb_PDO	OT
ENSG00000248871	TNFSF12-TNFSF13	NMFb_PDO	OT
ENSG00000213928	IRF9	NMFb_PDO	OT
ENSG00000117461	PIK3R3	NMFb_PDO	OT
ENSG00000248993	XXbac-BPG181M17.5	NMFb_PDO	OT
ENSG00000181649	PHLDA2	NMFb_PDO	OT
ENSG00000155366	RHOC	NMFb_PDO	OT
ENSG00000197442	MAP3K5	NMFb_PDO	OT
ENSG00000142623	PADI1	NMFb_PDO	OT
ENSG00000090006	LTBP4	NMFb_PDO	OT
ENSG00000124406	ATP8A1	NMFb_PDO	OT
ENSG00000042493	CAPG	NMFb_PDO	OT
ENSG00000167705	RILP	NMFb_PDO	OT
ENSG00000121900	TMEM54	NMFb_PDO	OT
ENSG00000124942	AHNAK	NMFb_PDO	OT
ENSG00000065357	DGKA	NMFb_PDO	OT
ENSG00000185507	IRF7	NMFb_PDO	OT
ENSG00000139725	RHOF	NMFb_PDO	OT
ENSG00000142733	MAP3K6	NMFb_PDO	OT
ENSG00000237330	RNF223	NMFb_PDO	OT
ENSG00000132746	ALDH3B2	NMFb_PDO	OT
ENSG00000101846	STS	NMFb_PDO	OT
ENSG00000050405	LIMA1	NMFb_PDO	OT
ENSG00000144063	MALL	NMFb_PDO	OT
ENSG00000137767	SQRDL	NMFb_PDO	OT
ENSG00000158825	CDA	NMFb_PDO	OT
ENSG00000171747	LGALS4	NMFb_PDO	OT
ENSG00000072858	SIDT1	NMFb_PDO	OT
ENSG00000197191	C9orf169	NMFb_PDO	OT
ENSG00000160213	CSTB	NMFb_PDO	OT
ENSG00000184979	USP18	NMFb_PDO	OT
ENSG00000047597	XK	NMFb_PDO	OT
ENSG00000135709	KIAA0513	NMFb_PDO	OT
ENSG00000162482	AKR7A3	NMFb_PDO	OT
ENSG00000185404	SP140L	NMFb_PDO	OT
ENSG00000128342	LIF	NMFb_PDO	OT
ENSG00000198203	SULT1C2	NMFb_PDO	OT
ENSG00000167617	CDC42EP5	NMFb_PDO	OT
ENSG00000142765	SYTL1	NMFb_PDO	OT
ENSG00000073605	GSDMB	NMFb_PDO	OT
ENSG00000156869	FRRS1	NMFb_PDO	OT
ENSG00000156049	GNA14	NMFb_PDO	OT
ENSG00000155066	PROM2	NMFb_PDO	OT
ENSG00000142669	SH3BGRL3	NMFb_PDO	OT
ENSG00000105650	PDE4C	NMFb_PDO	OT
ENSG00000135046	ANXA1	NMFb_PDO	OT
ENSG00000165168	CYBB	NMFb_PDO	OT
ENSG00000232070	TMEM253	NMFb_PDO	OT
ENSG00000070526	ST6GALNAC1	NMFb_PDO	OT
ENSG00000187288	CIDEC	NMFb_PDO	OT
ENSG00000151692	RNF144A	NMFb_PDO	OT
ENSG00000102886	GDPD3	NMFb_PDO	OT
ENSG00000005884	ITGA3	NMFb_PDO	OT
ENSG00000080031	PTPRH	NMFb_PDO	OT
ENSG00000117228	GBP1	NMFb_PDO	OT
ENSG00000161921	CXCL16	NMFb_PDO	OT
ENSG00000171431	KRT20	NMFb_PDO	OT
ENSG00000188761	BCL2L15	NMFb_PDO	OT
ENSG00000158125	XDH	NMFb_PDO	OT
ENSG00000198682	PAPSS2	NMFb_PDO	OT
ENSG00000090020	SLC9A1	NMFb_PDO	OT
ENSG00000116663	FBXO6	NMFb_PDO	OT
ENSG00000198515	CNGA1	NMFb_PDO	OT
ENSG00000120885	CLU	NMFb_PDO	OT
ENSG00000188910	GJB3	NMFb_PDO	OT
ENSG00000163898	LIPH	NMFb_PDO	OT
ENSG00000125775	SDCBP2	NMFb_PDO	OT
ENSG00000165841	CYP2C19	NMFb_PDO	OT
ENSG00000074410	CA12	NMFb_PDO	OT
ENSG00000164099	PRSS12	NMFb_PDO	OT
ENSG00000158467	AHCYL2	NMFb_PDO	OT
ENSG00000135480	KRT7	NMFb_PDO	OT
ENSG00000138119	MYOF	NMFb_PDO	OT
ENSG00000267881	CEA	NMFb_PDO	OT
ENSG00000141655	TNFRSF11A	NMFb_PDO	OT
ENSG00000169403	PTAFR	NMFb_PDO	OT
ENSG00000204839	MROH6	NMFb_PDO	OT
ENSG00000111348	ARHGDIB	NMFb_PDO	OT
ENSG00000197766	CFD	NMFb_PDO	OT
ENSG00000177076	ACER2	NMFb_PDO	OT
ENSG00000167741	GGT6	NMFb_PDO	OT
ENSG00000143369	ECM1	NMFb_PDO	OT
ENSG00000105048	TNNT1	NMFb_PDO	OT
ENSG00000166816	LDHD	NMFb_PDO	OT
ENSG00000244122	UGT1A7	NMFb_PDO	OT
ENSG00000134326	CMPK2	NMFb_PDO	OT
ENSG00000117115	PADI2	NMFb_PDO	OT
ENSG00000167165	UGT1A6	NMFb_PDO	OT
ENSG00000101210	EEF1A2	NMFb_PDO	OT
ENSG00000243135	UGT1A3	NMFb_PDO	OT
ENSG00000244474	UGT1A4	NMFb_PDO	OT
ENSG00000157601	MX1	NMFb_PDO	OT
ENSG00000241119	UGT1A9	NMFb_PDO	OT
ENSG00000242366	UGT1A1	NMFb_PDO	OT
ENSG00000240224	UGT1A5	NMFb_PDO	OT
ENSG00000060558	GNA15	NMFb_PDO	OT
ENSG00000179546	HTR1D	NMFb_PDO	OT
ENSG00000242515	UGT1A10	NMFb_PDO	OT
ENSG00000138678	AGPAT9	NMFb_PDO	OT
ENSG00000124920	MYRF	NMFb_PDO	OT
ENSG00000241635	UGT1A8	NMFb_PDO	OT
ENSG00000069764	PLA2G10	NMFb_PDO	OT
ENSG00000115616	SLC9A2	NMFb_PDO	OT
ENSG00000105388	CEACAM5	NMFb_PDO	OT
ENSG00000138166	DUSP5	NMFb_PDO	OT
ENSG00000243955	GSTA1	NMFb_PDO	OT
ENSG00000086548	CEACAM6	NMFb_PDO	OT
ENSG00000187608	ISG15	NMFb_PDO	OT
ENSG00000221947	XKR9	NMFb_PDO	OT
ENSG00000060140	STYK1	NMFb_PDO	OT
ENSG00000144908	ALDH1L1	NMFb_PDO	OT
ENSG00000108242	CYP2C18	NMFb_PDO	OT
ENSG00000110080	ST3GAL4	NMFb_PDO	OT
ENSG00000124469	CEACAM8	NMFb_PDO	OT
ENSG00000162366	PDZK1IP1	NMFb_PDO	OT
ENSG00000119917	IFIT3	NMFb_PDO	OT
ENSG00000153292	GPR110	NMFb_PDO	OT
ENSG00000138193	PLCE1	NMFb_PDO	OT
ENSG00000146054	TRIM7	NMFb_PDO	OT
ENSG00000170458	CD14	NMFb_PDO	OT
ENSG00000113319	RASGRF2	NMFb_PDO	OT
ENSG00000164023	SGMS2	NMFb_PDO	OT
ENSG00000141574	SECTM1	NMFb_PDO	OT
ENSG00000165949	IFI27	NMFb_PDO	OT
ENSG00000137033	IL33	NMFb_PDO	OT
ENSG00000203727	SAMD5	NMFb_PDO	OT
ENSG00000214814	FER1L6	NMFb_PDO	OT
ENSG00000126709	IFI6	NMFb_PDO	OT
ENSG00000174640	SLCO2A1	NMFb_PDO	OT
ENSG00000070190	DAPP1	NMFb_PDO	OT
ENSG00000132357	CARD6	NMFb_PDO	OT
ENSG00000135324	MRAP2	NMFb_PDO	OT
ENSG00000187699	C2orf88	NMFb_PDO	OT
ENSG00000176485	PLA2G16	NMFb_PDO	OT
ENSG00000133328	HRASLS2	NMFb_PDO	OT
ENSG00000137628	DDX60	NMFb_PDO	OT
ENSG00000134398	ERN2	NMFb_PDO	OT
ENSG00000205413	SAMD9	NMFb_PDO	OT
ENSG00000107796	ACTA2	NMFb_PDO	OT
ENSG00000173267	SNCG	NMFb_PDO	OT
ENSG00000065618	COL17A1	NMFb_PDO	OT
ENSG00000041353	RAB27B	NMFb_PDO	OT
ENSG00000185745	IFIT1	NMFb_PDO	OT
ENSG00000117525	F3	NMFb_PDO	OT
ENSG00000119922	IFIT2	NMFb_PDO	OT
ENSG00000107984	DKK1	NMFb_PDO	OT
ENSG00000100373	UPK3A	NMFb_PDO	OT
ENSG00000185499	MUC1	NMFb_PDO	OT
ENSG00000137965	IFI44	NMFb_PDO	OT
ENSG00000127528	KLF2	NMFb_PDO	OT
ENSG00000163286	ALPPL2	NMFb_PDO	OT
ENSG00000145287	PLAC8	NMFb_PDO	OT
ENSG00000125538	IL1B	NMFb_PDO	OT
ENSG00000165376	CLDN2	NMFb_PDO	OT
ENSG00000163515	RETNLB	NMFb_PDO	OT
ENSG00000095110	NXPE1	NMFb_PDO	OT
ENSG00000133321	RARRES3	NMFb_PDO	OT
ENSG00000148175	STOM	NMFb_PDO	OT
ENSG00000158315	RHBDL2	NMFb_PDO	OT
ENSG00000007306	CEACAM7	NMFb_PDO	OT
ENSG00000174307	PHLDA3	NMFb_PDO	OT
ENSG00000012779	ALOX5	NMFb_PDO	OT
ENSG00000111335	OAS2	NMFb_PDO	OT
ENSG00000157613	CREB3L1	NMFb_PDO	OT
ENSG00000145703	IQGAP2	NMFb_PDO	OT
ENSG00000129270	MMP28	NMFb_PDO	OT
ENSG00000109610	SOD3	NMFb_PDO	OT
ENSG00000198074	AKR1B10	NMFb_PDO	OT
ENSG00000149564	ESAM	NMFb_PDO	OT
ENSG00000166923	GREM1	NMFb_PDO	OT
ENSG00000117472	TSPAN1	NMFb_PDO	OT
ENSG00000161570	CCL5	NMFb_PDO	OT
ENSG00000137673	MMP7	NMFb_PDO	OT
ENSG00000114378	HYAL1	NMFb_PDO	OT
ENSG00000115648	MLPH	NMFb_PDO	OT
ENSG00000138798	EGF	NMFb_PDO	OT
ENSG00000135114	OASL	NMFb_PDO	OT
ENSG00000183778	B3GALT5	NMFb_PDO	OT
ENSG00000112299	VNN1	NMFb_PDO	OT
ENSG00000169248	CXCL11	NMFb_PDO	OT
ENSG00000136689	IL1RN	NMFb_PDO	OT
ENSG00000123095	BHLHE41	NMFb_PDO	OT
ENSG00000173467	AGR3	NMFb_PDO	OT
ENSG00000198788	MUC2	NMFb_PDO	OT
ENSG00000140274	DUOXA2	NMFb_PDO	OT
ENSG00000113303	BTNL8	NMFb_PDO	OT
ENSG00000140279	DUOX2	NMFb_PDO	OT
ENSG00000073737	DHRS9	NMFb_PDO	OT
ENSG00000260092	RP11-77K12.7	NMFb_PDO	OT
ENSG00000135702	CHST5	NMFb_PDO	OT
ENSG00000169876	MUC17	NMFb_PDO	OT
ENSG00000090920	FCGBP	NMFb_PDO	OT
ENSG00000186188	FFAR4	NMFb_PDO	OT
ENSG00000143839	REN	NMFb_PDO	OT
ENSG00000172137	CALB2	NMFb_PDO	OT
ENSG00000167653	PSCA	NMFb_PDO	OT
ENSG00000019102	VSIG2	NMFb_PDO	OT
ENSG00000109511	ANXA10	NMFb_PDO	OT
ENSG00000104267	CA2	NMFb_PDO	OT
ENSG00000137634	NXPE4	NMFb_PDO	OT
ENSG00000134827	TCN1	NMFb_PDO	OT
ENSG00000130303	BST2	NMFb_PDO	OT
ENSG00000137860	SLC28A2	NMFb_PDO	OT
ENSG00000196188	CTSE	NMFb_PDO	OT
ENSG00000134193	REG4	NMFb_PDO	OT
ENSG00000167244	IGF2	NMFa_PDX	OT
ENSG00000129965	INS-IGF2	NMFa_PDX	OT
ENSG00000198848	CES1	NMFa_PDX	OT
ENSG00000111432	FZD10	NMFa_PDX	OT
ENSG00000100453	GZMB	NMFa_PDX	OT
ENSG00000145824	CXCL14	NMFa_PDX	OT
ENSG00000250641	MEGT1	NMFa_PDX	OT
ENSG00000244355	LY6G6D	NMFa_PDX	OT
ENSG00000156076	WIF1	NMFa_PDX	OT
ENSG00000204424	LY6G6F	NMFa_PDX	OT
ENSG00000116774	OLFML3	NMFa_PDX	OT
ENSG00000006128	TAC1	NMFa_PDX	OT
ENSG00000144476	ACKR3	NMFa_PDX	OT
ENSG00000196549	MME	NMFa_PDX	OT
ENSG00000157303	SUSD3	NMFa_PDX	OT
ENSG00000185269	NOTUM	NMFa_PDX	OT
ENSG00000135917	SLC19A3	NMFa_PDX	OT
ENSG00000102445	KIAA0226L	NMFa_PDX	OT
ENSG00000164398	ACSL6	NMFa_PDX	OT
ENSG00000170835	CEL	NMFa_PDX	OT
ENSG00000158296	SLC13A3	NMFa_PDX	OT
ENSG00000140807	NKD1	NMFa_PDX	OT
ENSG00000124491	F13A1	NMFa_PDX	OT
ENSG00000184497	TMEM255B	NMFa_PDX	OT
ENSG00000021645	NRXN3	NMFa_PDX	OT
ENSG00000140093	SERPINA10	NMFa_PDX	OT
ENSG00000004776	HSPB6	NMFa_PDX	OT
ENSG00000100234	TIMP3	NMFa_PDX	OT
ENSG00000141505	ASGR1	NMFa_PDX	OT
ENSG00000184489	PTP4A3	NMFa_PDX	OT
ENSG00000073067	CYP2W1	NMFa_PDX	OT
ENSG00000141150	RASL10B	NMFa_PDX	OT
ENSG00000100593	ISM2	NMFa_PDX	OT
ENSG00000157570	TSPAN18	NMFa_PDX	OT
ENSG00000139597	N4BP2L1	NMFa_PDX	OT
ENSG00000165424	ZCCHC24	NMFa_PDX	OT
ENSG00000092758	COL9A3	NMFa_PDX	OT
ENSG00000166278	C2	NMFa_PDX	OT
ENSG00000188176	SMTNL2	NMFa_PDX	OT
ENSG00000101470	TNNC2	NMFa_PDX	OT
ENSG00000106538	RARRES2	NMFa_PDX	OT
ENSG00000170961	HAS2	NMFa_PDX	OT
ENSG00000241186	TDGF1	NMFa_PDX	OT
ENSG00000139292	LGR5	NMFa_PDX	OT
ENSG00000137078	SIT1	NMFa_PDX	OT
ENSG00000124882	EREG	NMFa_PDX	OT
ENSG00000170011	MYRIP	NMFa_PDX	OT
ENSG00000134569	LRP4	NMFa_PDX	OT
ENSG00000149295	DRD2	NMFa_PDX	OT
ENSG00000100979	PLTP	NMFa_PDX	OT
ENSG00000065717	TLE2	NMFa_PDX	OT
ENSG00000102547	CAB39L	NMFa_PDX	OT
ENSG00000080546	SESN1	NMFa_PDX	OT
ENSG00000103355	PRSS33	NMFa_PDX	OT
ENSG00000163827	LRRC2	NMFa_PDX	OT
ENSG00000137561	TTPA	NMFa_PDX	OT
ENSG00000163328	GPR155	NMFa_PDX	OT
ENSG00000118707	TGIF2	NMFa_PDX	OT
ENSG00000183145	RIPPLY3	NMFa_PDX	OT
ENSG00000183734	ASCL2	NMFa_PDX	OT
ENSG00000213886	UBD	NMFa_PDX	OT
ENSG00000158555	GDPD5	NMFa_PDX	OT
ENSG00000102032	RENBP	NMFa_PDX	OT
ENSG00000126218	F10	NMFa_PDX	OT
ENSG00000165659	DACH1	NMFa_PDX	OT
ENSG00000117707	PROX1	NMFa_PDX	OT
ENSG00000144354	CDCA7	NMFa_PDX	OT
ENSG00000103485	QPRT	NMFa_PDX	OT
ENSG00000153291	SLC25A27	NMFa_PDX	OT
ENSG00000167800	TBX10	NMFa_PDX	OT
ENSG00000122034	GTF3A	NMFa_PDX	OT
ENSG00000152767	FARP1	NMFa_PDX	OT
ENSG00000183044	ABAT	NMFa_PDX	OT
ENSG00000158457	TSPAN33	NMFa_PDX	OT
ENSG00000178773	CPNE7	NMFa_PDX	OT
ENSG00000163536	SERPINI1	NMFa_PDX	OT
ENSG00000158966	CACHD1	NMFa_PDX	OT
ENSG00000082196	C1QTNF3	NMFa_PDX	OT
ENSG00000120675	DNAJC15	NMFa_PDX	OT
ENSG00000082512	TRAF5	NMFa_PDX	OT
ENSG00000146411	SLC2A12	NMFa_PDX	OT
ENSG00000172315	TP53RK	NMFa_PDX	OT
ENSG00000136111	TBC1D4	NMFa_PDX	OT
ENSG00000203880	PCMTD2	NMFa_PDX	OT
ENSG00000131389	SLC6A6	NMFa_PDX	OT
ENSG00000139617	RP11-298P3.4	NMFa_PDX	OT
ENSG00000244291	C7orf13	NMFa_PDX	OT
ENSG00000107719	PALD1	NMFa_PDX	OT
ENSG00000179241	LDLRAD3	NMFa_PDX	OT
ENSG00000142089	IFITM3	NMFa_PDX	OT
ENSG00000101104	PABPC1L	NMFa_PDX	OT
ENSG00000120708	TGFBI	NMFa_PDX	OT
ENSG00000168071	CCDC88B	NMFa_PDX	OT
ENSG00000050344	NFE2L3	NMFa_PDX	OT
ENSG00000081059	TCF7	NMFa_PDX	OT
ENSG00000143344	RGL1	NMFa_PDX	OT
ENSG00000119866	BCL11A	NMFa_PDX	OT
ENSG00000053918	KCNQ1	NMFa_PDX	OT
ENSG00000176153	GPX2	NMFa_PDX	OT
ENSG00000047634	SCML1	NMFa_PDX	OT
ENSG00000136147	PHF11	NMFa_PDX	OT
ENSG00000155099	TMEM55A	NMFa_PDX	OT
ENSG00000188243	COMMD6	NMFa_PDX	OT
ENSG00000137563	GGH	NMFa_PDX	OT
ENSG00000150456	N6AMT2	NMFa_PDX	OT
ENSG00000104870	FCGRT	NMFa_PDX	OT
ENSG00000185885	IFITM1	NMFa_PDX	OT
ENSG00000138074	SLC5A6	NMFa_PDX	OT
ENSG00000133121	STARD13	NMFa_PDX	OT
ENSG00000000003	TSPAN6	NMFa_PDX	OT
ENSG00000125772	GPCPD1	NMFa_PDX	OT
ENSG00000122547	EEPD1	NMFa_PDX	OT
ENSG00000186184	POLR1D	NMFa_PDX	OT
ENSG00000083635	NUFIP1	NMFa_PDX	OT
ENSG00000183773	AIFM3	NMFa_PDX	OT
ENSG00000025772	TOMM34	NMFa_PDX	OT
ENSG00000101132	PFDN4	NMFa_PDX	OT
ENSG00000152520	PAN3	NMFa_PDX	OT
ENSG00000197296	FITM2	NMFa_PDX	OT
ENSG00000136098	NEK3	NMFa_PDX	OT
ENSG00000123179	EBPL	NMFa_PDX	OT
ENSG00000134897	BIVM	NMFa_PDX	OT
ENSG00000146233	CYP39A1	NMFa_PDX	OT
ENSG00000172164	SNTB1	NMFa_PDX	OT
ENSG00000182584	ACTL10	NMFa_PDX	OT
ENSG00000186787	SPIN2B	NMFa_PDX	OT
ENSG00000203876	RP11-451M19.3	NMFa_PDX	OT
ENSG00000242110	AMACR	NMFa_PDX	OT
ENSG00000118965	WDR35	NMFa_PDX	OT
ENSG00000088305	DNMT3B	NMFa_PDX	OT
ENSG00000169062	UPF3A	NMFa_PDX	OT
ENSG00000172216	CEBPB	NMFa_PDX	OT
ENSG00000198944	SOWAHA	NMFa_PDX	OT
ENSG00000241127	YAE1D1	NMFa_PDX	OT
ENSG00000167280	ENGASE	NMFa_PDX	OT
ENSG00000088448	ANKRD10	NMFa_PDX	OT
ENSG00000132541	HRSP12	NMFa_PDX	OT
ENSG00000132952	USPL1	NMFa_PDX	OT
ENSG00000133114	GPALPP1	NMFa_PDX	OT
ENSG00000105559	PLEKHA4	NMFa_PDX	OT
ENSG00000267110	CTD-2587H24.4	NMFb_PDX	OT
ENSG00000163898	LIPH	NMFb_PDX	OT
ENSG00000117461	PIK3R3	NMFb_PDX	OT
ENSG00000136826	KLF4	NMFb_PDX	OT
ENSG00000035862	TIMP2	NMFb_PDX	OT
ENSG00000090006	LTBP4	NMFb_PDX	OT
ENSG00000119686	FLVCR2	NMFb_PDX	OT
ENSG00000074855	ANO8	NMFb_PDX	OT
ENSG00000167767	KRT80	NMFb_PDX	OT
ENSG00000049130	KITLG	NMFb_PDX	OT
ENSG00000050405	LIMA1	NMFb_PDX	OT
ENSG00000150961	SEC24D	NMFb_PDX	OT
ENSG00000163297	ANTXR2	NMFb_PDX	OT
ENSG00000100344	PNPLA3	NMFb_PDX	OT
ENSG00000128203	ASPHD2	NMFb_PDX	OT
ENSG00000116991	SIPA1L2	NMFb_PDX	OT
ENSG00000131019	ULBP3	NMFb_PDX	OT
ENSG00000187699	C2orf88	NMFb_PDX	OT
ENSG00000117226	GBP3	NMFb_PDX	OT
ENSG00000168398	BDKRB2	NMFb_PDX	OT
ENSG00000178209	PLEC	NMFb_PDX	OT
ENSG00000137673	MMP7	NMFb_PDX	OT
ENSG00000144802	NFKBIZ	NMFb_PDX	OT
ENSG00000107738	C10orf54	NMFb_PDX	OT
ENSG00000134954	ETS1	NMFb_PDX	OT
ENSG00000136542	GALNT5	NMFb_PDX	OT
ENSG00000188157	AGRN	NMFb_PDX	OT
ENSG00000076864	RAP1GAP	NMFb_PDX	OT
ENSG00000221963	APOL6	NMFb_PDX	OT
ENSG00000166126	AMN	NMFb_PDX	OT
ENSG00000066926	FECH	NMFb_PDX	OT
ENSG00000181826	RELL1	NMFb_PDX	OT
ENSG00000087085	ACHE	NMFb_PDX	OT
ENSG00000107796	ACTA2	NMFb_PDX	OT
ENSG00000064652	SNX24	NMFb_PDX	OT
ENSG00000221887	HMSD	NMFb_PDX	OT
ENSG00000090020	SLC9A1	NMFb_PDX	OT
ENSG00000124762	CDKN1A	NMFb_PDX	OT
ENSG00000108821	COL1A1	NMFb_PDX	OT
ENSG00000136059	VILL	NMFb_PDX	OT
ENSG00000151623	NR3C2	NMFb_PDX	OT
ENSG00000171431	KRT20	NMFb_PDX	OT
ENSG00000101846	STS	NMFb_PDX	OT
ENSG00000112414	GPR126	NMFb_PDX	OT
ENSG00000151135	C12orf23	NMFb_PDX	OT
ENSG00000233280	CRYBG3	NMFb_PDX	OT
ENSG00000154146	NRGN	NMFb_PDX	OT
ENSG00000125775	SDCBP2	NMFb_PDX	OT
ENSG00000063660	GPC1	NMFb_PDX	OT
ENSG00000167964	RAB26	NMFb_PDX	OT
ENSG00000152503	TRIM36	NMFb_PDX	OT
ENSG00000133321	RARRES3	NMFb_PDX	OT
ENSG00000144063	MALL	NMFb_PDX	OT
ENSG00000267699	RP11-729L2.2	NMFb_PDX	OT
ENSG00000196352	CD55	NMFb_PDX	OT
ENSG00000136052	SLC41A2	NMFb_PDX	OT
ENSG00000126705	AHDC1	NMFb_PDX	OT
ENSG00000150782	IL18	NMFb_PDX	OT
ENSG00000258691	RP11-404P21.8	NMFb_PDX	OT
ENSG00000135916	ITM2C	NMFb_PDX	OT
ENSG00000188833	ENTPD8	NMFb_PDX	OT
ENSG00000109089	CDR2L	NMFb_PDX	OT
ENSG00000070526	ST6GALNAC1	NMFb_PDX	OT
ENSG00000080031	PTPRH	NMFb_PDX	OT
ENSG00000168542	COL3A1	NMFb_PDX	OT
ENSG00000206075	SERPINB5	NMFb_PDX	OT
ENSG00000100196	KDELR3	NMFb_PDX	OT
ENSG00000100097	LGALS1	NMFb_PDX	OT
ENSG00000106541	AGR2	NMFb_PDX	OT
ENSG00000088280	ASAP3	NMFb_PDX	OT
ENSG00000074370	ATP2A3	NMFb_PDX	OT
ENSG00000140511	HAPLN3	NMFb_PDX	OT
ENSG00000167771	RCOR2	NMFb_PDX	OT
ENSG00000213145	CRIP1	NMFb_PDX	OT
ENSG00000128422	KRT17	NMFb_PDX	OT
ENSG00000255737	AGAP2-AS1	NMFb_PDX	OT
ENSG00000180861	C12orf36	NMFb_PDX	OT
ENSG00000187193	MT1X	NMFb_PDX	OT
ENSG00000163082	SGPP2	NMFb_PDX	OT
ENSG00000064787	BCAS1	NMFb_PDX	OT
ENSG00000164920	OSR2	NMFb_PDX	OT
ENSG00000143001	TMEM61	NMFb_PDX	OT
ENSG00000092929	UNC13D	NMFb_PDX	OT
ENSG00000107954	NEURL1	NMFb_PDX	OT
ENSG00000165841	CYP2C19	NMFb_PDX	OT
ENSG00000138119	MYOF	NMFb_PDX	OT
ENSG00000149043	SYT8	NMFb_PDX	OT
ENSG00000145703	IQGAP2	NMFb_PDX	OT
ENSG00000065357	DGKA	NMFb_PDX	OT
ENSG00000167701	GPT	NMFb_PDX	OT
ENSG00000166510	CCDC68	NMFb_PDX	OT
ENSG00000257341	CRIP1	NMFb_PDX	OT
ENSG00000185499	MUC1	NMFb_PDX	OT
ENSG00000169403	PTAFR	NMFb_PDX	OT
ENSG00000166816	LDHD	NMFb_PDX	OT
ENSG00000138735	PDE5A	NMFb_PDX	OT
ENSG00000125538	IL1B	NMFb_PDX	OT
ENSG00000112773	FAM46A	NMFb_PDX	OT
ENSG00000169129	AFAP1L2	NMFb_PDX	OT
ENSG00000168903	BTNL3	NMFb_PDX	OT
ENSG00000185340	GAS2L1	NMFb_PDX	OT
ENSG00000142765	SYTL1	NMFb_PDX	OT
ENSG00000165388	ZNF488	NMFb_PDX	OT
ENSG00000151882	CCL28	NMFb_PDX	OT
ENSG00000141574	SECTM1	NMFb_PDX	OT
ENSG00000134531	EMP1	NMFb_PDX	OT
ENSG00000197712	FAM114A1	NMFb_PDX	OT
ENSG00000105971	CAV2	NMFb_PDX	OT
ENSG00000074181	NOTCH3	NMFb_PDX	OT
ENSG00000117016	RIMS3	NMFb_PDX	OT
ENSG00000138166	DUSP5	NMFb_PDX	OT
ENSG00000146205	ANO7	NMFb_PDX	OT
ENSG00000114455	HHLA2	NMFb_PDX	OT
ENSG00000176903	PNMA1	NMFb_PDX	OT
ENSG00000135324	MRAP2	NMFb_PDX	OT
ENSG00000160408	ST6GALNAC6	NMFb_PDX	OT
ENSG00000177469	PTRF	NMFb_PDX	OT
ENSG00000053747	LAMA3	NMFb_PDX	OT
ENSG00000129038	LOXL1	NMFb_PDX	OT
ENSG00000124920	MYRF	NMFb_PDX	OT
ENSG00000137757	CASP5	NMFb_PDX	OT
ENSG00000166922	SCG5	NMFb_PDX	OT
ENSG00000149564	ESAM	NMFb_PDX	OT
ENSG00000108242	CYP2C18	NMFb_PDX	OT
ENSG00000176014	TUBB6	NMFb_PDX	OT
ENSG00000026103	FAS	NMFb_PDX	OT
ENSG00000083720	OXCT1	NMFb_PDX	OT
ENSG00000166589	CDH16	NMFb_PDX	OT
ENSG00000173210	ABLIM3	NMFb_PDX	OT
ENSG00000165272	AQP3	NMFb_PDX	OT
ENSG00000143013	LMO4	NMFb_PDX	OT
ENSG00000167748	KLK1	NMFb_PDX	OT
ENSG00000135439	AGAP2	NMFb_PDX	OT
ENSG00000186188	FFAR4	NMFb_PDX	OT
ENSG00000142733	MAP3K6	NMFb_PDX	OT
ENSG00000117472	TSPAN1	NMFb_PDX	OT
ENSG00000148180	GSN	NMFb_PDX	OT
ENSG00000123843	C4BPB	NMFb_PDX	OT
ENSG00000141434	MEP1B	NMFb_PDX	OT
ENSG00000130035	GALNT8	NMFb_PDX	OT
ENSG00000178538	CA8	NMFb_PDX	OT
ENSG00000244020	MT1HL1	NMFb_PDX	OT
ENSG00000139725	RHOF	NMFb_PDX	OT
ENSG00000228273	MUC3A	NMFb_PDX	OT
ENSG00000124942	AHNAK	NMFb_PDX	OT
ENSG00000163736	PPBP	NMFb_PDX	OT
ENSG00000176919	C8G	NMFb_PDX	OT
ENSG00000167653	PSCA	NMFb_PDX	OT
ENSG00000164120	HPGD	NMFb_PDX	OT
ENSG00000060656	PTPRU	NMFb_PDX	OT
ENSG00000185567	AHNAK2	NMFb_PDX	OT
ENSG00000205413	SAMD9	NMFb_PDX	OT
ENSG00000170955	PRKCDBP	NMFb_PDX	OT
ENSG00000269541	GBA3	NMFb_PDX	OT
ENSG00000115616	SLC9A2	NMFb_PDX	OT
ENSG00000109265	KIAA1211	NMFb_PDX	OT
ENSG00000173467	AGR3	NMFb_PDX	OT
ENSG00000158467	AHCYL2	NMFb_PDX	OT
ENSG00000164023	SGMS2	NMFb_PDX	OT
ENSG00000115648	MLPH	NMFb_PDX	OT
ENSG00000125144	MT1G	NMFb_PDX	OT
ENSG00000166592	RRAD	NMFb_PDX	OT
ENSG00000137203	TFAP2A	NMFb_PDX	OT
ENSG00000181104	F2R	NMFb_PDX	OT
ENSG00000145632	PLK2	NMFb_PDX	OT
ENSG00000178531	CTXN1	NMFb_PDX	OT
ENSG00000131016	AKAP12	NMFb_PDX	OT
ENSG00000129116	PALLD	NMFb_PDX	OT
ENSG00000186832	KRT16	NMFb_PDX	OT
ENSG00000204287	HLA-DRA	NMFb_PDX	OT
ENSG00000260092	RP11-77K12.7	NMFb_PDX	OT
ENSG00000115590	IL1R2	NMFb_PDX	OT
ENSG00000187800	PEAR1	NMFb_PDX	OT
ENSG00000124102	PI3	NMFb_PDX	OT
ENSG00000184828	ZBTB7C	NMFb_PDX	OT
ENSG00000269222	AC093917.1	NMFb_PDX	OT
ENSG00000140297	GCNT3	NMFb_PDX	OT
ENSG00000123095	BHLHE41	NMFb_PDX	OT
ENSG00000135702	CHST5	NMFb_PDX	OT
ENSG00000131015	ULBP2	NMFb_PDX	OT
ENSG00000177494	ZBED2	NMFb_PDX	OT
ENSG00000135480	KRT7	NMFb_PDX	OT
ENSG00000100078	PLA2G3	NMFb_PDX	OT
ENSG00000188175	HEPACAM2	NMFb_PDX	OT
ENSG00000166268	MYRFL	NMFb_PDX	OT
ENSG00000116106	EPHA4	NMFb_PDX	OT
ENSG00000169035	KLK7	NMFb_PDX	OT
ENSG00000154822	PLCL2	NMFb_PDX	OT
ENSG00000180801	ARSJ	NMFb_PDX	OT
ENSG00000166391	MOGAT2	NMFb_PDX	OT
ENSG00000253368	TRNP1	NMFb_PDX	OT
ENSG00000162591	MEGF6	NMFb_PDX	OT
ENSG00000204866	IGFL2	NMFb_PDX	OT
ENSG00000147689	FAM83A	NMFb_PDX	OT
ENSG00000196542	SPTSSB	NMFb_PDX	OT
ENSG00000157613	CREB3L1	NMFb_PDX	OT
ENSG00000124664	SPDEF	NMFb_PDX	OT
ENSG00000145287	PLAC8	NMFb_PDX	OT
ENSG00000240694	PNMA2	NMFb_PDX	OT
ENSG00000175879	HOXD8	NMFb_PDX	OT
ENSG00000145384	FABP2	NMFb_PDX	OT
ENSG00000135773	CAPN9	NMFb_PDX	OT
ENSG00000128274	A4GALT	NMFb_PDX	OT
ENSG00000080493	SLC4A4	NMFb_PDX	OT
ENSG00000160182	TFF1	NMFb_PDX	OT
ENSG00000116741	RGS2	NMFb_PDX	OT
ENSG00000128645	HOXD1	NMFb_PDX	OT
ENSG00000147883	CDKN2B	NMFb_PDX	OT
ENSG00000129270	MMP28	NMFb_PDX	OT
ENSG00000043039	BARX2	NMFb_PDX	OT
ENSG00000125148	MT2A	NMFb_PDX	OT
ENSG00000012779	ALOX5	NMFb_PDX	OT
ENSG00000198074	AKR1B10	NMFb_PDX	OT
ENSG00000107984	DKK1	NMFb_PDX	OT
ENSG00000122863	CHST3	NMFb_PDX	OT
ENSG00000024422	EHD2	NMFb_PDX	OT
ENSG00000170627	GTSF1	NMFb_PDX	OT
ENSG00000117115	PADI2	NMFb_PDX	OT
ENSG00000125384	PTGER2	NMFb_PDX	OT
ENSG00000071575	TRIB2	NMFb_PDX	OT
ENSG00000145113	MUC4	NMFb_PDX	OT
ENSG00000113303	BTNL8	NMFb_PDX	OT
ENSG00000198488	B3GNT6	NMFb_PDX	OT
ENSG00000166959	MS4A8	NMFb_PDX	OT
ENSG00000135046	ANXA1	NMFb_PDX	OT
ENSG00000107731	UNC5B	NMFb_PDX	OT
ENSG00000086696	HSD17B2	NMFb_PDX	OT
ENSG00000041353	RAB27B	NMFb_PDX	OT
ENSG00000146054	TRIM7	NMFb_PDX	OT
ENSG00000173917	HOXB2	NMFb_PDX	OT
ENSG00000182809	CRIP2	NMFb_PDX	OT
ENSG00000214814	FER1L6	NMFb_PDX	OT
ENSG00000122711	SPINK4	NMFb_PDX	OT
ENSG00000118849	RARRES1	NMFb_PDX	OT
ENSG00000120875	DUSP4	NMFb_PDX	OT
ENSG00000131620	ANO1	NMFb_PDX	OT
ENSG00000021826	CPS1	NMFb_PDX	OT
ENSG00000069535	MAOB	NMFb_PDX	OT
ENSG00000189280	GJB5	NMFb_PDX	OT
ENSG00000112299	VNN1	NMFb_PDX	OT
ENSG00000215182	MUC5AC	NMFb_PDX	OT
ENSG00000124233	SEMG1	NMFb_PDX	OT
ENSG00000117525	F3	NMFb_PDX	OT
ENSG00000163286	ALPPL2	NMFb_PDX	OT
ENSG00000109511	ANXA10	NMFb_PDX	OT
ENSG00000136689	IL1RN	NMFb_PDX	OT
ENSG00000172016	REG3A	NMFb_PDX	OT
ENSG00000132911	NMUR2	NMFb_PDX	OT
ENSG00000073737	DHRS9	NMFb_PDX	OT
ENSG00000167757	KLK11	NMFb_PDX	OT
ENSG00000160181	TFF2	NMFb_PDX	OT
ENSG00000043355	ZIC2	NMFb_PDX	OT
ENSG00000023171	GRAMD1B	NMFb_PDX	OT
ENSG00000114378	HYAL1	NMFb_PDX	OT
ENSG00000183778	B3GALT5	NMFb_PDX	OT
ENSG00000137860	SLC28A2	NMFb_PDX	OT
ENSG00000105048	TNNT1	NMFb_PDX	OT
ENSG00000156535	CD109	NMFb_PDX	OT
ENSG00000196611	MMP1	NMFb_PDX	OT
ENSG00000090920	FCGBP	NMFb_PDX	OT
ENSG00000166825	ANPEP	NMFb_PDX	OT
ENSG00000132329	RAMP1	NMFb_PDX	OT
ENSG00000104267	CA2	NMFb_PDX	OT
ENSG00000134827	TCN1	NMFb_PDX	OT
ENSG00000090402	SI	NMFb_PDX	OT
ENSG00000066405	CLDN18	NMFb_PDX	OT
ENSG00000075618	FSCN1	NMFb_PDX	OT
ENSG00000198788	MUC2	NMFb_PDX	OT
ENSG00000196188	CTSE	NMFb_PDX	OT
ENSG00000169903	TM4SF4	NMFb_PDX	OT
ENSG00000134193	REG4	NMFb_PDX	OT
ENSG00000104327	CALB1	NMFb_PDX	OT
