# Supplementary material for: Molecular dissection of colorectal cancer in pre-clinical models identifies biomarkers predicting sensitivity to EGFR inhibitors
Source: Nat Commun. 2017 Feb 10;8:14262. doi: 10.1038/ncomms14262 (PMC5309787; doi:10.1038/ncomms14262)
Supplement: Supplementary Data 11 — Functional annotation of the OT_NMF and OT_C clusters. [file ncomms14262-s13.xlsx]

## Sheet: NMF
Supplementary Data 11: Functional annotation of the OT_NMF and OT_C clusters. Worksheet 1-2: The most representative transcription factors, pathways, cellular processes and cell types signatures enriched in each of the clusters (p-values are according to the Genomatix GePS system, Munich) for the three main OT clusters (ECM/EMT, ASCL2/MYC, Entero/Goblets – worksheet 1) and the six OT sub-clusters…
Cluster	Pathways	Transcriptional network associated to pathways	Cellular processes (transcription factors)	Cell types (transcription factors)	short name
OT_NMF1	TGFβ (p-value= 10-21)	ETS1 FLI1 FOXF1 FOXF2 HAND2 MEOX2 PRRX1 SNAI2 TBX2 TWIST1 TWIST2 ZEB1 ZEB2 ZNF512B ZNF5	EMT (TWIST1/2; ZEB1/2; SNAI2; PRRX1)	Stem cells CD34 hematopoeic	TGFβ/WNT/EMT
	WNT (p-value= 10-4)	WNT2, FZD1, FZD4, RSPO3, FZD8, DKK2, DKK3	ECM	Enteric neurons (HAND2)
		TLR2, complement, CD4	Angiogenesis	Smooth muscle cells (FOXF1; FOXF2)
		SMO, GLI1, GLI2, GLI3	Inflammatory	Mesenchyme (TCF21)
			Matrix metalloproteinase
			Peripheral nervous system
OT_NMF2	Hairy and enhancer of SPLIT1 (p-value= 10-4)		Xenobiotic metabolic processes, lipid metabolism		ASCL2/MYC/RNF43
	WNT (p-value= 10-4)	RNF43
		ASCL2, MYC, SP6	Stem cells in the colonic crypt (ASCL2; MYC)
OT_NMF3	Metabolism	CREB3L1, BARX2, FOXA3, NR3C2, RARRES3	Carbonate dehydratase activity (p-value= 10-6)	Goblets (CREB3L1) (p-value= 10-8)	Entero/Goblets
			Oxido-reductase activity (p-value= 10-4)
			Protein O-linked glycosylation of mucins (p-value= 10-6)	Enteroendocrine cells (p-value= 10-8)
			Metallothionins	Epithelial cells
			bicarbonate transport (p-value= 10-6)	adenocarcinoma (p-value= 10-9)
				mucus (p-value= 10-10)

## Sheet: CLICK
Supplementary Data 11: Functional annotation of the OT_NMF and OT_C clusters. Worksheet 1-2: The most representative transcription factors, pathways, cellular processes and cell types signatures enriched in each of the clusters (p-values are according to the Genomatix GePS system, Munich) for the three main OT clusters (ECM/EMT, ASCL2/MYC, Entero/Goblets – worksheet 1) and the six OT sub-clusters…
Cluster	Transcriptional network	Pathways	Cellular processes (transcription factors)	Cellular processes p-values	Cell types (transcription factors)	short name
OT_C1	SNAI1 SNA2 TWIST1 ZEB1 ZEB2 ETS1 NOTCH3 NOTCH4	TGFβ	EMT (SNAI1; SNAI2; TWIST1; ZEB1; ZEB2)		Endothelial cells	TGFβ/EMT
			ECM		Smooth muscle cells
			Beta1 integrin cell surface
			Classical complement
			Angiogenesis
			TCF4/CTNNB1 master switch imposes crypt-progenitor phenotype
			Inflammatory
			SRC protein kinase
			Cell migration
OT_C2		PLK1 signaling (p-value= 10-24)	checkpoint (p-value= 10-35)			AURKA/crypt prog.
		Aurora kinase signaling (p-value= 10-34)
		FOXM1 transcription factor network (p-value= 10-8)		mitotic cell cycle (p-value= 10-73)
		ATR signaling pathway (p-value= 10-6 )
	E2F2 MYBL2 FOXM1	DNA repair and recombination	FOXM1 promotes CDC invasion and metastasis (FOXM1)	genomic instability (p-value= 10-30)	Epithelial crypt progenitors
		Mitotic cell cycle			Enterocytes
		Mitotic checkpoint		CRC neoplasms (p-value= 10-30)
OT_C3	KLF4 NR3C2 NR5A2		LGR4 maintenance of stem cells		Enteroendocrine cells	Goblets/Entero/LGR4
		bicarbonate transport (p-value= 10-9)		enterocytes (p-value= 10-9)
		interleukin 4 (p-value= 10-5)	brusch border membrane (p-value= 10-4)	goblet cells (p-value= 10-11)	Absorptive cells
		carbonate dehydratase /oxidoreductase (p-value= 10-6)			Goblets (KLF4)
OT_C4	FOXD2 NR1I1 MYB PPARG		PPARG-GPA33 network (PPARG)	enterocytes (p-value= 10-5)		Entero/lipid metabol.
		sodium channel regulator (p-value= 10-4)	Endocrine and lipid processes (p-value= 10-4)	microvilli (p-value= 10-5)
OT_C5		T-cell receptor/CD3 (p-value= 10-17)				Immune response
		CD28 signalling (p-value= 10-12)		immune response (p-value= 10-38)
		IKK signalling (p-value= 10-11)	T and B lymphocytes, NK,
		IL12 signalling	dendritic, Th1 and 2.	lymphocyte activation (p-value= 10-28)
		IL2 signalling(p-value= 10-12)	germinal center BCL2
		B cell receptor (p-value= 10-10)		antigen processing and presentation (p-value= 10-12)
		CTLA4 and MHC Class II (p-value= 10-11)
OT_C6	ASCL2 CDX2 MYC NR6A1 RBL1 ZNF514	canonical WNT signalling (p-value= 10-3)	Stem cell renewal (ASCL2; MYC)		Enterocytes (CDX2)	ASCL2/MYC/CDX2
		vitamin transport (p-value= 10-5), lipid metabolism (p-value= 10-5)	Embryonic stem cells (p-value= 10-3)
OT_C7	ATOH1 CREB3L1 SPDEF	secretory (p-value= 10-3)	O-Glycan processing (p-value= 10-4)	goblet cells (p-value= 10-12)	Goblets (SPDEF; CREB3L1	Goblets/ATOH1
			Carbohydrate metabolism (p-value= 10-5)		Secretory progenitors (ATOH1)
OT_C8	BATF2 ETV7 IRF1 IRF7 IRF9 RARRES3 STAT1 ZBP1	Type I interferon response (p-value= 10-34)	Interferon signalling response (IRF1, IRF7, IRF9)	epithelial (p-value= 10-3)		Innate immune response
			Antigen presentation	Dendritic cells (p-value= 10 -11)
			Viral infection and autoimmunity	macrophages (p-value= 10-10)
			Innate immune response (p-value= 10 -28)	T-lymphocytes (p-value= 10-5)
OT_C9	FOXF1 FOXF2 KLF12 NKX2-3 PBX1 TCF21 ZNF853	muscle contraction (p-value= 10-7)	EMT (KLF12)		Contractile fibres	Smooth muscle/nerves
					periheral nervous system (p-value= 10-10)
		smooth muscle (p-value= 10-15)			Smooth muscle cells (FOXF1; FOXF2)
OT_C10	FOXA	FOXA1 network (p-value= 10-4)	Oxidoreductase activity (p-value= 10-8)			Redox/Respiratory chain
			Respoiratory electron transport chain (p-value= 10-16)
			ATP synthesis
OT_C11	BCL6 ETV1 ETV5 HEY1 HOXB2 SOX8	WNT (p-value= 10-4)	Neural processes		Enteric neural crest cells (SOX8, ETV1, ETV5)	WNT/neural
		secretory granules (p-value= 10-4)	Glycolytic processes
			Developmental processes (BCL6, HEY1) (p-value= 10-8)
OT_C12	GTF3A	interleukin 4 (p-value= 10-5)	Rho guanyl nucleotide exchange factor activity (p-value= 10-6)			Rho guanyl nuc. Exchange
OT_C13		IL1 signalling	Metastasis			Inflammation
		IL6 signalling	Angiogenesis		inflammation (p-value= 10-21)
		IL8 signalling	High grade tumour infiltration
		IL11 signalling	Inflammatory response (p-value= 10-13)

## Sheet: Summary
Supplementary Data 11: Functional annotation of the OT_NMF and OT_C clusters. Worksheet 1-2: The most representative transcription factors, pathways, cellular processes and cell types signatures enriched in each of the clusters (p-values are according to the Genomatix GePS system, Munich) for the three main OT clusters (ECM/EMT, ASCL2/MYC, Entero/Goblets – worksheet 1) and the six OT sub-clusters…
Click-Cluster/ NMF groups	Processes/Pathway/Cell types
OT_C2 (AURKA/crypt prog.)	Aurora kinase signaling; Mitotic cell cycle; Epithelial crypt progenitors
OT_C10 (redox/respiratory chain)	Respiratory electron transport chain; Oxidoreductase activity
OT_NMF3 (Entero/Goblets)	Oxido-reductase activity; Bicarbonate transport; Goblets; Enteroendocrine cells
OT_C3 (Goblets/Entero/LGR4)	LGR4 maintenance of stem cells; Carbonate dehydratase /oxidoreductase, Enterocytes; Goblet cells
OT_C7 (Goblets/ATOH1)	Carbohydrate metabolism; Goblet cells
OT_C4 (Entero/lipid metabol.)	Endocrine and lipid processes; Microvilli; Enterocytes
OT_NMF2 (ASCL2/MYC/RNF43)	WNT; Xenobiotic metabolic processes; Stem cells in the colonic crypt
OT_C6 (ASCL2/MYC/CDX2)	Canonical WNT signalling; Vitamin transport; Stem cell renewal; Enterocytes
OT_C12 (Rho guanyl nuc. Exchange)	Rho guanyl nucleotide exchange factor activity
OT_C5 (Immune response)	Lymphocyte activation; Immune response
OT_C13 (Inflammation)	Inflammation
OT_NMF1 (TGFβ/WNT/EMT)	TGFβ; WNT; EMT; ECM
OT_C1 (TGFβ/EMT)	EMT; ECM; TGFβ; Angiogenesis
OT_C11 (WNT/neural)	WNT; Neural processes; Glycolytic processes
OT_C9 (Smooth muscle/nerves)	Muscle contraction; Periheral nervous system
OT_C8 (Innate immune response)	Innate immune response; Type I interferon response
