# Supplementary material for: Molecular dissection of colorectal cancer in pre-clinical models identifies biomarkers predicting sensitivity to EGFR inhibitors
Source: Nat Commun. 2017 Feb 10;8:14262. doi: 10.1038/ncomms14262 (PMC5309787; doi:10.1038/ncomms14262)
Supplement: Supplementary Data 12 — Values of mean pattern matrices and enrichment scores (ES) of single sample gene set enrichment analysis (ssGSEA). [file ncomms14262-s14.xlsx]

## Sheet: Values_mpm_primary
Supplementary Data 12: Values of mean pattern matrices and enrichment scores (ES) of single sample gene set enrichment analysis (ssGSEA). Worksheet 1: Mean expression values of 90 samples for the 38 signatures that form the mean pattern matrix (Figure 4a). Worksheets 2 and 3: Mean ESs from ssGSEA and p-values and FDR-values using Anova and Tukey's range test for the three main molecular groups an…
Signature	100_MET	101_MET	102_MET	103_MET	105_T	106_T	108_T	109_T	111_T	112_T	113_T	114_T	116_T	118_MET	118_T2	118_T1	123_T	132_T	133_T	134_T	135_T	142_T	148_T	151_METa	151_METb	152_T	153_T	154_MET	155_T	157_T	159_T	160_T	161_T	162_T	163_T	164_T	165_T	167_T	168_T	170_T1	170_T2	171_MET1	171_MET2	172_T	175_T	176_T	181_T	183_T	185_T
OT_C10	0.667511	1.42043	-0.551713	-0.185085	0.252691	0.95026	0.305205	-0.3711	1.83998	1.50106	1.31143	0.103113	0.290322	-0.237305	-0.67708	-0.473967	0.00416043	-0.687704	-0.320203	-0.525796	-0.865277	-1.191	-0.0378542	-1.46675	-1.26073	-0.189579	0.0365393	-0.890307	-0.619791	0.246459	-0.522844	0.205165	0.0164998	0.0280609	0.111451	-0.0696599	-0.238541	-0.398964	-0.399472	-0.858003	-0.614611	-0.533867	-0.0394756	0.266144	-0.143302	0.0644146	0.337677	0.313876	0.137872
Marisa C1	-0.259318	0.489648	-0.886915	-0.0801008	0.658757	-0.466033	0.472417	0.0524424	0.576171	0.254655	-0.129194	0.159618	1.44368	-0.269492	0.0187453	0.481449	0.890747	0.119555	0.593826	-0.194411	-1.36817	-1.20156	-0.215702	-0.838771	-0.625025	0.612407	0.973691	-0.465282	-0.147668	-0.922372	0.647274	0.739643	-1.04147	-0.393349	0.195668	-0.692419	0.101968	0.0317548	-0.233949	-0.0446345	-0.160883	-0.871579	-0.275212	0.264923	-1.39174	-0.401999	0.233697	0.077424	-0.303583
OT_C8	-0.00396526	0.448815	-0.472202	-0.476291	-0.506239	0.882797	2.16455	0.155	0.724709	-0.503754	-0.455761	-1.3747	0.0676705	1.01668	-0.388334	-0.852017	-0.127244	-0.414649	-0.440227	-0.412435	0.366312	0.318651	0.176614	0.038419	-0.344132	1.00074	0.950897	0.357712	0.383941	0.720649	0.973391	-0.169578	0.172666	-0.884634	-1.11861	-1.46969	-0.483148	0.126793	0.70511	0.125247	0.757316	0.259934	0.699411	-0.99143	0.0429402	0.763125	-0.766913	-0.0393648	-0.25831
Sadanandam Inflammatory	0.486563	0.239094	0.00459938	0.340007	-0.490535	0.41497	0.367762	0.216941	-0.368975	-0.0181332	0.174563	-0.725498	-0.157177	-0.09527	-0.163077	-0.841894	0.234388	-0.48083	-0.357862	0.0549522	0.628935	0.950194	0.120267	0.726094	0.510166	-0.432509	0.204723	0.555484	0.646131	0.725436	0.608599	-0.281994	0.0585724	-0.10492	-1.02146	-0.278093	0.0244135	-0.0940883	0.463662	-0.339421	0.248682	0.794139	0.893174	-0.335264	0.50482	0.643745	-0.534901	0.172338	-0.112201
Inflammation	0.372627	0.234655	-0.109667	0.290778	-0.0231029	0.121377	-0.0281945	0.331516	-0.235353	0.0300621	0.232544	-0.403056	-0.142276	-0.308611	-0.186412	-0.555374	0.340934	-0.317189	-0.205992	0.253573	0.341843	0.68312	-0.0506575	0.6585	0.428305	-0.274613	0.134024	0.326844	0.389283	0.108631	0.227872	-0.031382	-0.148665	-0.146473	-0.533344	-0.144021	-0.0629809	-0.053333	0.237276	-0.134281	0.184859	0.691373	0.567899	-0.319562	0.27625	0.397512	-0.317747	-0.0179957	-0.227308
OT_NMF2	0.105231	0.141513	-1.01186	0.550637	0.948524	-0.656113	0.699104	-0.0646459	-0.417202	-0.248636	0.031398	0.171289	0.75478	0.320206	0.453793	0.908373	0.613195	0.297807	1.04852	-0.136912	-1.51135	-1.29145	-0.351966	0.0401776	0.103271	0.727223	0.710005	0.116785	-0.102342	-0.984359	0.456424	0.782401	-0.814085	-0.329458	0.844509	-0.544854	0.454961	0.702913	-0.460025	0.208046	-0.108258	-0.356559	-0.194137	0.199575	-0.872856	-0.797341	-0.0314173	-0.0396358	-0.3096
OT_C5	0.876384	0.13346	-0.284148	0.250671	-0.266074	0.828405	0.614946	0.237574	-0.812896	-0.0650773	0.833998	-0.86394	-0.2859	-0.496039	-0.245033	-1.02537	0.419187	-0.570221	-0.219039	0.388695	0.193208	1.41253	0.419036	1.27913	1.1137	-0.926283	0.417658	1.00122	1.26739	0.497645	1.00417	0.253587	0.476663	0.0498608	-1.1714	-0.308746	0.0176928	0.1808	0.986939	-0.524626	-0.100293	0.986194	1.47065	-0.61559	0.576662	1.05328	-0.657589	0.398914	-0.258742
Schlicker Subtype2.2	-0.0222354	0.125881	-0.39642	0.414563	0.39718	-0.601976	0.11037	0.317103	-0.456478	-0.452158	-0.204767	0.284897	0.15968	0.132815	0.0992056	0.552621	0.340493	0.349019	0.36683	0.065022	-0.585837	-0.480267	-0.0550799	0.377086	0.339752	0.312319	0.316011	0.143667	0.102865	-0.954297	0.0790692	0.251364	-1.04775	-0.155756	0.451911	-0.220454	-0.409893	0.459501	-0.0921114	0.124152	0.180932	0.0470891	-0.0908069	-0.0929992	-0.167563	-0.638473	-0.180988	-0.60189	-0.279205
OT_C6	-0.0837884	0.110013	-0.812175	0.247913	0.873912	-0.805161	0.49597	0.177789	-0.835062	-0.567301	-0.233271	0.335085	0.35654	0.242169	0.426104	0.973136	0.54719	0.541457	0.907121	0.197953	-1.51796	-1.37217	-0.409885	0.0150092	0.0661732	0.627045	0.869985	0.260038	0.136877	-1.30753	0.328077	0.905932	-0.782653	-0.213797	0.532465	-0.538613	-0.229927	0.792664	-0.268285	0.313233	-0.0357704	-0.169415	-0.106975	-0.0300933	-0.950662	-1.0105	0.00742452	-0.20185	-0.202558
OT_NMF3	-0.108527	0.0289219	-0.146908	-0.523965	-0.284739	0.566935	-0.788935	-0.680814	0.873725	0.551421	1.53915	-0.155147	-0.0214683	-0.438687	0.172932	-0.460228	-0.287035	-0.559341	-0.417152	-0.329736	-0.296033	-0.373192	-0.423503	-0.823234	-1.02996	-0.0281037	-0.395347	-0.487386	-0.465586	0.569432	0.100447	-0.187579	0.644644	-0.085091	-0.740108	-0.353207	-0.0533342	-0.612013	-0.0989777	-0.507529	-0.413236	-0.160243	-0.220576	-0.137352	-0.437374	1.14056	1.17512	0.75376	1.1936
Schlicker Subtype1.3	0.0069151	0.00392116	-0.488817	0.158536	0.572126	-0.27505	0.129625	-0.209681	-0.0525025	-0.0899839	0.176298	0.453599	0.297246	0.00899649	0.215016	0.528932	0.110406	0.0740101	0.358925	-0.237703	-1.03677	-1.34275	-0.163605	-0.181875	-0.289582	0.444158	0.204855	-0.264143	-0.106967	-0.589089	-0.174785	0.447517	-0.337798	-0.0437156	0.377743	0.158884	-0.0165273	0.269417	-0.295024	-0.073092	-0.0663814	-0.265568	-0.294626	-0.143698	-0.464653	-0.386528	0.291989	-0.0309715	0.224125
Sadanandam TA	0.0734638	-0.0021867	-0.563893	0.29763	0.558422	-0.61748	0.032251	-0.00593862	-0.176129	-0.213573	0.0591799	0.450665	0.198907	0.0270876	0.215706	0.65462	0.124801	0.179051	0.395789	-0.0307473	-0.849	-1.00618	-0.156934	0.111227	0.0340271	0.396763	0.360735	-0.0125806	-0.0296096	-0.836691	-0.151864	0.297277	-0.519601	0.0169743	0.442912	-0.0924727	-0.293587	0.29873	-0.418054	0.0338655	0.113976	-0.0509108	-0.222344	-0.0157814	-0.105661	-0.622905	0.0904001	-0.34196	-0.032714
Marisa C3	-0.104424	-0.00889524	0.387082	-0.45354	-0.622529	0.458364	-0.475391	-0.293659	0.476718	0.076996	0.633471	0.152134	-0.248182	-0.60499	-0.00342017	-0.262125	-0.616411	-0.371467	-0.415104	-0.102805	0.975726	-0.295847	0.0654925	-0.607353	-0.692829	-0.317553	-0.308848	-0.577551	-0.210196	0.141995	-0.195434	-0.484523	1.63648	0.151638	-0.132328	0.704979	-0.129508	-0.261714	-0.151912	-0.41324	-0.227253	-0.278921	-0.433735	0.122663	-0.123846	0.132945	0.374234	0.272488	0.654707
Schlicker Subtype2	-0.0552373	-0.0760077	-0.353332	-0.180132	0.449374	0.274611	0.180354	-0.297012	0.314865	0.0629205	0.0956453	0.365673	0.439769	-0.153227	0.26384	0.518317	-0.10349	0.0323116	0.150421	-0.411003	-0.960019	-1.23308	-0.124108	-1.16208	-1.37252	0.403164	0.00358061	-0.745138	-0.411608	-0.0500525	-0.207012	0.0404187	0.0337279	-0.0144751	0.21044	0.101132	0.34856	-0.243342	-0.496378	-0.111672	-0.0614961	-0.489547	-0.211644	-0.0205396	-0.82507	-0.0597698	0.437131	0.259958	0.441589
Marisa C6	-0.0568265	-0.123318	-0.267514	-0.132744	-0.0800491	-0.182145	-0.649062	-0.466436	-0.00566896	0.28246	1.85926	-0.28371	-0.25135	-0.588757	0.496074	-0.421403	-0.0502881	-0.533784	0.153242	0.0928014	-0.38182	-0.395211	-0.504125	-0.0406662	-0.316486	0.0921149	-0.0548461	0.144722	-0.168462	-0.617891	0.755926	-0.0503699	0.09307	-0.156052	-0.599772	-0.444675	-0.22731	-0.103753	0.159872	-0.204205	-0.320336	-0.178183	-0.344826	-0.35178	-0.241742	1.49453	1.54631	0.753606	1.26353
DeSousa CCS2	-0.105393	-0.132153	0.0124704	0.285876	0.239168	0.233808	0.221365	0.174587	0.313322	-0.232168	-0.301309	0.369051	0.0460308	-0.0937563	0.00588217	-0.305345	-0.408807	-0.0591057	-0.14601	-0.306045	-0.285841	-0.0750241	0.178525	-0.270564	-0.145739	0.308822	-0.378106	-0.346056	-0.279256	0.099101	-0.248492	-0.134122	-0.256326	-0.23558	-0.0582086	0.40944	0.0034882	-0.453363	-0.196586	0.185566	-0.115143	-0.371441	-0.200101	0.0213896	-0.130881	-0.121976	-0.133925	0.00661549	-0.0403825
Marisa C2	-0.107347	-0.141556	0.0368001	-0.22195	-0.13822	1.08906	0.026824	0.0919983	0.147807	-0.10356	-0.0919987	-0.599598	-0.0691771	-0.213235	-0.120964	-0.521945	-0.221555	-0.37478	-0.575303	-0.3468	0.240876	0.391488	0.196792	-0.131623	-0.167722	-0.0253899	-0.157227	-0.191664	-0.090956	1.03038	-0.0178199	-0.436449	-0.071975	-0.352414	-0.735231	0.0183932	0.165337	-0.439819	0.0707057	0.100853	0.0225869	0.204993	0.390851	-0.0363334	-0.0586045	0.519848	-0.36075	0.206275	0.0422994
OT_C4	0.0431577	-0.193341	-0.83942	-0.809447	0.59451	0.193584	-0.221317	-0.53045	0.25393	-0.0448695	1.05868	0.417779	-0.0059429	-0.430866	0.145914	0.722345	-0.0985539	0.0369132	0.587412	-0.322125	-1.90792	-1.69401	-0.483446	-1.27622	-1.4906	0.303819	0.256604	-0.24548	-0.170856	-0.273944	0.0209114	0.290977	0.328575	0.193004	-0.129217	-0.264656	0.432598	0.108665	-0.349359	-0.665668	-0.510253	-0.18928	-0.25533	-0.186134	-1.0539	0.42536	1.01941	0.450765	0.898806
DeSousa CCS1	0.18637	-0.195577	-0.159047	0.269053	0.347275	-0.292827	0.0750096	0.298425	-0.347145	0.0944318	-0.0837152	0.203246	-0.134113	0.129746	-0.0263429	-0.0267592	0.442706	0.00647641	0.32593	0.250847	-0.445239	-0.326517	-0.0799088	0.128359	0.231129	0.251776	0.258133	0.164311	0.281906	-0.335303	0.0593856	0.22155	-0.425444	-0.0172216	-0.162565	-0.156363	0.114031	0.271436	-0.193066	0.033382	0.23043	0.341253	-0.0355321	0.176516	0.0302878	-0.271408	-0.116124	-0.2264	-0.227066
Sadanandam Enterocyte	0.0740375	Supplementary Table 12: Values of mean pattern matrices and enrichment scores (ES) of single sample gene set enrichment analysis (ssGSEA).Worksheet 1: Mean expression values of 90 samples for the 38 signatures that form the mean pattern matrix (see Figure 4a). Worksheets 2 and 3: Mean ESs from ssGSEA and p-values and FDR-values using Anova and Tukey's range test for the three main molecular group…	-0.364934	-0.284729	0.0132942	0.0344999	-0.656834	-0.577467	0.22759	0.463691	1.58902	-0.251932	0.0244037	-0.858352	0.438835	-0.323627	-0.00754671	-0.460191	0.201806	0.0677506	-0.587157	-0.430897	-0.461152	-0.444642	-0.841213	0.174776	-0.0632137	-0.104815	-0.0863488	-0.401145	0.542564	-0.0847738	0.489882	0.00362184	-0.609248	-0.373347	0.0639638	-0.179132	-0.100766	-0.343962	-0.220245	-0.0969154	-0.245663	-0.420311	-0.461	1.20664	1.35564	0.723201	1.1602
Schlicker Subtype1	0.414468	-0.227655	0.527918	0.652468	-0.0112862	-0.32367	-0.143131	0.894634	-0.852208	0.203627	0.105597	-0.288256	-0.488396	-0.252943	-0.144904	-0.915405	0.68254	-0.315313	-0.107047	0.509079	0.874188	1.48616	0.477921	1.25898	1.0255	-0.155749	0.198905	0.969433	0.792331	-0.139408	0.553943	-0.376456	-0.622893	0.134495	-0.595935	-0.0788088	-0.243261	0.55546	0.99675	0.744857	0.49979	0.746778	0.318744	-0.188117	1.23869	0.157828	-0.566248	-0.257682	-0.470653
OT_C13	0.00632758	-0.230811	-0.0563474	0.0712417	0.612218	0.414642	-0.570646	1.87326	0.163955	0.825096	-0.0585469	-0.516695	0.315098	-0.493816	-0.271245	-0.738028	1.23929	0.323017	-0.211673	1.74253	1.79269	0.675858	-0.502778	-0.10084	-0.145778	-0.527047	0.505308	-0.289136	-0.311606	0.829727	-0.456088	0.204894	-0.675954	-0.262112	-0.217682	-0.0966849	1.03608	-0.0992779	-0.345727	-0.601708	1.48162	0.470056	-0.006323	0.0252168	0.381718	0.527529	-0.84747	-0.347981	-0.638968
Schlicker Subtype1.1	0.304086	-0.282988	0.438289	0.739406	0.114059	-0.59834	-0.253817	0.832248	-0.774232	0.0962468	0.156162	-0.160068	-0.558384	-0.429551	-0.13037	-0.911072	0.535553	-0.466115	0.0786658	0.443994	0.893816	1.05739	0.460157	1.12204	0.717719	0.0152235	0.0471185	1.11497	0.388748	-0.500486	0.682007	-0.592203	-0.700354	0.109621	-0.485298	-0.202137	-0.481125	0.884727	1.45385	2.14594	0.534243	0.621949	0.0656734	-0.373538	1.6441	-0.0831097	-0.444229	-0.342407	-0.393642
OT_C3	-0.138977	-0.296707	-0.32489	-0.637602	-0.189869	0.130462	-0.773574	-0.773945	0.508373	0.474682	1.75596	-0.193251	0.0102978	-0.646814	0.466522	-0.298371	-0.157709	-0.58804	0.077452	-0.127032	-0.620859	-0.652725	-0.710744	-0.884538	-1.13323	0.116925	-0.183253	-0.273299	-0.486348	0.00142091	0.526847	0.0666825	0.569281	-0.0804253	-0.90225	-0.48376	0.0922373	-0.433825	-0.185089	-0.634762	-0.488446	-0.237403	-0.340925	-0.22935	-0.73371	1.32759	1.53959	0.861756	1.38487
OT_C1	0.461049	-0.309162	0.836554	0.832938	0.20253	-0.319268	-0.135043	1.35845	-0.96504	0.402689	0.0852398	-0.172189	-0.48439	0.0233553	-0.0915828	-0.997269	0.910606	-0.15573	-0.169307	0.678422	1.22969	1.62705	0.540537	1.56306	1.49681	-0.0680219	0.343142	1.18337	0.85653	-0.108387	0.492946	-0.287465	-0.941876	0.129914	-0.501326	0.102288	-0.197716	0.73317	1.03232	0.681373	0.629727	0.854888	0.349641	-0.0831792	1.38308	-0.00118479	-0.732025	-0.353112	-0.757134
Schlicker Subtype2.1	0.0429942	-0.321287	0.548303	-0.122754	-0.425701	0.471606	-0.416248	-0.295357	0.288282	0.296578	0.719986	-0.347573	-0.247296	-0.401122	-0.0399754	-0.727521	-0.244861	-0.703974	-0.43279	-0.16771	0.574475	0.407109	-0.0920301	-0.0913488	-0.387219	-0.17621	-0.252806	-0.125212	-0.115028	0.801782	0.125501	-0.329281	0.834276	-0.122799	-0.74018	-0.0395807	-0.0710324	-0.414742	0.179137	0.0333221	-0.164215	0.0670549	0.0465956	-0.0787532	0.0545386	0.703167	0.283991	0.43534	0.555632
OT_C7	-0.290577	-0.340964	0.628394	-0.634511	-0.589905	0.466427	-1.10336	-0.822851	0.0901655	0.200682	1.02138	-0.216149	-0.27636	-0.799303	0.057187	-0.492565	-0.674981	-0.510081	-0.411584	-0.163547	1.15963	-0.381601	-0.151034	-0.853629	-1.10411	0.306251	-0.576803	-0.519722	-0.498345	1.03331	0.0469747	-0.709414	1.40263	0.135705	-0.343449	0.480425	-0.675782	-0.452115	0.0636571	-0.558388	-0.506323	-0.321675	-0.299727	-0.391591	-0.411841	0.905344	1.03895	0.655137	1.10229
Schlicker Subtype1.2	-0.104991	-0.367825	0.0425176	-0.0834641	-0.341034	0.384473	0.0898137	0.263393	0.339709	-0.0993575	-0.197036	-0.37015	-0.00444943	0.338822	-0.0432594	-0.534769	0.00396005	-0.538154	-0.493539	-0.163343	0.423027	0.916724	0.218387	0.00794115	-0.165693	0.0548418	-0.0460075	0.00916241	0.110453	0.598136	0.322762	-0.599729	-0.334417	-0.299848	-0.780737	-0.257778	0.217977	-0.27838	0.166444	0.196477	0.410486	0.289831	0.0729171	0.107324	0.37095	0.587237	-0.402185	0.00244649	0.0966113
OT_NMF1	0.389046	-0.373415	0.834294	0.79241	0.146255	-0.409857	-0.206145	1.28568	-0.977924	0.341938	-0.0125761	-0.166391	-0.550527	-0.00804351	-0.090175	-0.976104	0.881992	-0.208439	-0.140743	0.65583	1.2121	1.64542	0.57782	1.50779	1.40031	-0.0291117	0.292227	1.15123	0.841314	-0.167101	0.548918	-0.356653	-0.92915	0.175521	-0.483452	0.089675	-0.215551	0.793106	1.10315	0.90372	0.645239	0.838904	0.294384	-0.0724332	1.48262	-0.0469716	-0.689302	-0.349019	-0.699942
OT_C2	-0.0102977	-0.395136	-0.283563	-0.1632	0.68141	0.940813	0.741036	-0.200925	1.07542	0.571356	-0.681032	0.0313236	1.29119	-0.293464	0.155593	-0.0844025	0.342796	-0.333634	-0.141488	-0.596756	-0.622842	-0.815345	0.308417	-2.37327	-2.55729	0.614518	-0.163433	-1.93191	-1.00233	0.816205	-0.14763	-0.272918	-0.215091	-0.0482132	0.246861	0.597104	1.11659	-1.03429	-0.698915	-0.0789722	0.205095	-1.10284	0.0949134	0.395021	-1.23456	0.688476	0.120442	0.702128	0.231522
Marisa C5	-0.499529	-0.459561	-0.204484	0.207404	0.521227	-0.837037	0.289099	0.383481	-0.751861	-0.566763	-0.842331	0.564541	0.381663	0.413806	0.543473	0.546832	0.198264	0.54625	0.569983	0.101286	-1.04763	-0.851875	-0.23348	0.313669	0.427616	0.485597	0.281634	0.296638	0.220365	-1.1916	0.325509	0.634345	-0.989199	-0.376014	0.0528726	-0.626392	-0.233669	0.505144	0.00189973	0.527916	-0.0587552	-0.50461	-0.57026	-0.0161986	-0.559252	-0.968998	0.0427769	-0.501708	-0.442023
OT_C11	-0.0266836	-0.461646	1.02701	0.523765	-0.433352	-0.698924	-0.845178	0.64321	-0.279264	-0.104206	-0.582274	-0.0252758	-0.74689	0.851216	0.177601	-0.419395	0.172706	-0.360057	-0.48807	0.0444849	0.928426	1.30512	0.576281	1.15641	1.22451	-0.319272	-0.288677	0.376228	0.54936	0.13786	0.246203	-0.473993	-1.00754	-0.38367	-0.372464	0.65435	0.37009	0.374671	0.401252	0.87005	0.394303	0.769696	0.0350711	0.680551	1.26744	0.352121	-0.628451	-0.684772	-0.359425
Sadanandam Goblet.like	-0.222093	-0.477454	0.485831	-0.415554	-0.596568	0.256821	-0.513147	-0.591981	0.260267	0.292223	0.791009	-0.00119225	-0.171248	-0.356628	0.203048	-0.354694	-0.411988	-0.590828	-0.314942	-0.033368	0.895749	-0.286597	-0.145461	-0.495718	-0.674471	-0.0632633	-0.360609	-0.356019	-0.201319	0.559526	-0.225664	-0.269954	1.04412	0.0102957	-0.367257	0.308918	-0.457364	-0.570114	-0.18846	-0.0759655	-0.0305564	-0.186808	-0.441604	-0.0561386	0.0425703	0.368808	0.33468	0.228938	0.611258
DeSousa CCS3	0.500618	-0.496646	1.16279	1.07444	-0.156778	-0.824164	-0.456603	1.16284	-1.05287	0.299573	-0.443768	-0.123797	-0.777934	0.122202	-0.250895	-1.06592	0.854611	-0.277107	-0.158904	0.427027	0.780098	1.96	0.715958	1.50814	1.46274	0.173339	0.0924337	1.38839	0.983415	-0.290532	0.461481	-0.684315	-1.09067	0.333076	-0.495622	-0.122621	-0.206716	0.804625	1.11002	1.09925	0.714519	0.864078	0.228047	0.0633958	1.54731	-0.344753	-0.709296	-0.371125	-0.65424
OT_C12	-0.898098	-0.507745	-0.332547	0.0812904	0.279657	-0.179306	0.181115	0.250838	-0.841004	-1.02994	-0.72095	0.858639	-0.54133	1.00825	1.03806	0.548945	-0.231818	0.773932	0.175689	-0.238277	-1.04208	-1.06906	-0.944579	0.747925	0.74812	-0.390492	-0.21738	0.696251	1.1208	-0.747496	0.124626	0.713417	-0.657836	-0.134924	-0.630378	-0.897552	-0.671678	-0.191281	-0.0205469	0.369407	0.209037	-0.196155	-0.285028	-0.780386	-0.182186	-1.04305	-0.0181556	-0.064926	0.000396548
Marisa C4	0.285975	-0.634032	1.08144	0.845403	0.0593164	-0.621309	-0.305856	1.30748	-1.01424	0.232673	-0.26846	-0.0297867	-0.737324	-0.0740804	-0.225972	-1.087	0.796277	-0.299547	0.0267078	0.530118	1.07219	1.73894	0.689795	1.4052	1.31719	0.111043	0.180448	1.26514	0.884684	-0.313102	0.559904	-0.542001	-1.09912	0.324736	-0.500292	-0.1498	-0.288187	1.01058	1.31961	1.41536	0.674968	0.75629	0.0739367	-0.0731375	1.69112	-0.345755	-0.709666	-0.433154	-0.714803
Sadanandam Stem.like	0.349592	-0.646159	0.980845	0.800509	0.0660116	-0.59297	-0.293999	1.26327	-1.0998	0.463613	-0.313589	-0.0243497	-0.666042	0.0437824	-0.17822	-1.05162	0.885092	-0.260647	-0.0272752	0.61648	1.00434	1.70144	0.729617	1.29058	1.28038	0.245231	0.245245	1.06978	0.859543	-0.202393	0.560326	-0.452894	-1.19634	0.263683	-0.427673	-0.0180264	-0.11878	0.887383	1.11702	0.892026	0.7522	0.773459	0.128871	0.0937807	1.45335	-0.245931	-0.679164	-0.27265	-0.682979
OT_C9	-0.11308	-0.68498	0.0847859	0.375424	0.41412	-0.660464	0.363209	0.700281	-0.899737	0.00966586	0.220602	0.285657	-0.507878	-0.443339	0.222856	-0.776239	0.48543	-0.785193	0.752249	0.383799	0.682043	0.551845	0.610261	0.732183	0.463704	0.313726	0.161024	0.780267	0.171913	-0.655901	1.12644	-0.252742	-0.750218	0.169181	-0.143353	0.0855771	-0.477722	1.41809	1.8563	2.41033	0.313429	0.486405	-0.214473	-0.248046	1.74483	-0.00708391	-0.225224	-0.302746	-0.130322
[truncated: 41 more columns]

## Sheet: GSEA_3_main_groups
Supplementary Data 12: Values of mean pattern matrices and enrichment scores (ES) of single sample gene set enrichment analysis (ssGSEA). Worksheet 1: Mean expression values of 90 samples for the 38 signatures that form the mean pattern matrix (Figure 4a). Worksheets 2 and 3: Mean ESs from ssGSEA and p-values and FDR-values using Anova and Tukey's range test for the three main molecular groups an…
Signature	Mean enrichment score ASCL2-MYC	Mean enrichment score ECM-EMT	Mean enrichment score Entero-Goblet	P-value ECM-EMT vs. ASCL2-MYC	P-value Entero-Goblet vs. ASCL2-MYC	P-value Entero-Goblet vs. ECM-EMT	FDR ECM-EMT vs. ASCL2-MYC	FDR Entero-Goblet vs. ASCL2-MYC	FDR Entero-Goblet vs. ECM-EMT
OT_C7	-0.279107	-0.326691	0.383533	0.857903	3.18164e-10	3.19095e-10	0.857903	1.77409e-09	9.04101e-10
OT_NMF3	-0.193035	-0.396388	0.345679	0.0297216	4.17433e-10	3.09037e-10	0.0360906	1.77409e-09	9.04101e-10
OT_C10	0.015458	-0.518688	0.277663	4.65963e-07	0.00753533	3.09515e-10	8.80153e-07	0.0142334	9.04101e-10
OT_C1	-0.282939	0.578456	-0.160012	3.0903e-10	0.252961	3.0923e-10	2.62676e-09	0.307167	9.04101e-10
OT_NMF1	-0.287545	0.581609	-0.165126	3.09025e-10	0.235802	3.09066e-10	2.62676e-09	0.307167	9.04101e-10
OT_C9	-0.136678	0.470851	-0.225186	1.80388e-09	0.50153	3.14051e-10	5.11098e-09	0.568401	9.04101e-10
OT_C2	0.0505399	-0.464633	0.284752	7.67553e-06	0.0356147	4.54225e-10	1.18622e-05	0.055041	1.10312e-09
OT_C4	0.177246	-0.473754	0.165752	8.4495e-10	0.989151	7.22603e-10	3.59104e-09	0.989151	1.53553e-09
OT_C3	-0.0981652	-0.392805	0.27998	0.00949834	0.00015263	1.51716e-09	0.013456	0.00043245	2.86574e-09
OT_C11	-0.211396	0.448248	-0.140114	4.7932e-10	0.64769	3.44151e-09	2.71615e-09	0.688171	5.85056e-09
OT_C6	0.477473	-0.0305414	-0.363474	1.00784e-08	3.09009e-10	8.05381e-05	2.4476e-08	1.77409e-09	0.000124468
OT_C12	0.26133	0.0182687	-0.290504	0.0726868	8.44125e-07	0.0130233	0.0823784	2.87002e-06	0.0184496
Inflammation	-0.190065	0.200251	0.0230227	1.66678e-07	0.0016285	0.0186033	3.54192e-07	0.00346056	0.0225897
OT_NMF2	0.462816	-0.113238	-0.335686	1.46621e-09	3.09025e-10	0.0173052	4.98511e-09	1.77409e-09	0.0225897
OT_C5	-0.313619	0.307606	0.0611666	1.0851e-06	0.00123261	0.0699148	1.84467e-06	0.00299348	0.0792367
OT_C8	-0.161153	0.0187563	0.105939	0.328035	0.0546858	0.756518	0.348537	0.0774716	0.803801
OT_C13	-0.213346	0.114511	0.0473862	0.0119731	0.0317396	0.812236	0.0156571	0.0539574	0.812236

## Sheet: GSEA_6_subgroups
Supplementary Data 12: Values of mean pattern matrices and enrichment scores (ES) of single sample gene set enrichment analysis (ssGSEA). Worksheet 1: Mean expression values of 90 samples for the 38 signatures that form the mean pattern matrix (Figure 4a). Worksheets 2 and 3: Mean ESs from ssGSEA and p-values and FDR-values using Anova and Tukey's range test for the three main molecular groups an…
Signature	Mean enrichment score B	Mean enrichment score E	Mean enrichment score A	Mean enrichment score C	Mean enrichment score D	Mean enrichment score F	P-value B vs. E	P-value A vs. C	P-value D vs. F	FDR B vs. E	FDR A vs. C	FDR D vs. F
OT_NMF1	-0.169883	-0.629134	0.527807	0.673163	0.0684653	-0.536021	1.42823e-09	0.000359582	3.79923e-08	2.42799e-08	0.00152822	3.22935e-07
OT_C1	-0.165509	-0.630489	0.522392	0.679235	0.0816256	-0.537963	8.58564e-09	0.000255735	3.79118e-08	7.2978e-08	0.00144917	3.22935e-07
Inflammation	-0.141583	-0.340259	0.163911	0.266993	0.173524	-0.146772	0.00180397	0.250696	0.000103435	0.00869825	0.387439	0.000351677
OT_C4	0.0761292	0.444161	-0.370303	-0.658321	-0.0161295	0.476825	0.00204665	0.00022058	8.55596e-06	0.00869825	0.00144917	3.63628e-05
OT_C5	-0.232368	-0.542896	0.283686	0.418062	0.242874	-0.18758	0.00549014	0.383393	0.00835767	0.0137231	0.465548	0.014208
OT_C13	-0.104226	-0.418687	0.0349624	0.215448	0.323048	-0.29261	0.00453115	0.318278	7.11529e-06	0.0137231	0.438229	3.63628e-05
OT_C6	0.394121	0.552074	0.118297	-0.444632	-0.495815	-0.218996	0.00565067	0.000160137	0.0123585	0.0137231	0.00144917	0.0161612
OT_C11	-0.104002	-0.388998	0.379781	0.576773	-0.0483009	-0.40117	0.0082116	0.000523395	0.00267528	0.0174496	0.00177954	0.00568497
OT_C12	0.136424	0.448886	0.0420812	-0.205063	-0.407491	-0.058519	0.013588	0.191925	0.0118153	0.0256662	0.326272	0.0161612
OT_C9	-0.0656	-0.406622	0.449765	0.460431	-0.16632	-0.348351	0.0208299	0.921014	0.0821398	0.0354109	0.921014	0.0930918
OT_C7	-0.344318	-0.11931	-0.423592	-0.0824049	0.377996	0.596512	0.0837525	0.0855505	0.00555707	0.129436	0.181795	0.0104967
OT_C10	-0.0529085	0.223429	-0.438483	-0.5288	0.186848	0.445062	0.142561	0.335116	0.0558317	0.201962	0.438229	0.0677956
OT_NMF3	-0.23228	-0.0652213	-0.390815	-0.369834	0.281292	0.581534	0.228149	0.779785	0.00142901	0.293094	0.828522	0.00347046
OT_NMF2	0.428552	0.506222	0.0392746	-0.473434	-0.485539	-0.253449	0.241371	0.00142067	0.00987751	0.293094	0.00402524	0.0152652
OT_C3	-0.130625	0.0114173	-0.354465	-0.470827	0.150857	0.57754	0.340536	0.152528	0.000866537	0.38173	0.288108	0.00245519
OT_C2	0.042624	0.183712	-0.317173	-0.643429	0.306722	0.249203	0.359275	0.00776907	0.715206	0.38173	0.0188677	0.715206
OT_C8	-0.146897	-0.31431	0.0545787	-0.0291623	0.213195	0.0696949	0.449469	0.621635	0.378664	0.449469	0.704519	0.40233

## Sheet: Values_mpm_models
Supplementary Data 12: Values of mean pattern matrices and enrichment scores (ES) of single sample gene set enrichment analysis (ssGSEA). Worksheet 1: Mean expression values of 90 samples for the 38 signatures that form the mean pattern matrix (Figure 4a). Worksheets 2 and 3: Mean ESs from ssGSEA and p-values and FDR-values using Anova and Tukey's range test for the three main molecular groups an…
Signature	100_MET_XEN	102_MET_XEN	106_T_XEN	108_T_XEN	109_T_XEN	111_T_XEN	114_T_XEN	116_T_XEN	118_T1_XEN	128_T_XEN	135_T_XEN	139_MET_XEN	150_MET1_XEN1	150_MET2_XEN	151_MET_XEN	154_MET_XEN	155_T_XEN	157_T_XEN	159_T_XEN	161_T_XEN	171_MET1_XEN	171_MET2_XEN	181_T_XEN	183_T_XEN	184_T_XEN	190_T_XEN	191_T_XEN	208_MET1_XEN	208_MET2_XEN	209_MET2_XEN	209_T2_XEN	212_T_XEN	216_T_XEN	227_T_XEN	230_T_XEN	234_T_XEN	238_T_XEN	259_T_XEN	261_T_XEN	273_T_XEN	277_MET_XEN	278_T_XEN	280_T_XEN	283_T_XEN	289_T_XEN	299_T1_XEN	302_MET_XEN	320_T_XEN	323_T_XEN
OT_C1	-2.71392	-1.7287	-2.5182	-2.74652	-2.49553	-2.05306	-2.42021	-2.74853	-2.54784	-2.28791	-2.46773	-2.33521	-2.22465	-2.38349	-2.45828	-2.49774	-2.62855	-2.5718	-2.43122	-2.63872	-2.50199	-2.55811	-2.61987	-2.73551	-2.53053	-2.2962	-2.5063	-2.40178	-2.48531	-2.44291	-2.50578	-2.23448	-2.42396	-2.5131	-2.51356	-2.21322	-2.47802	-2.46346	-2.66503	-2.56015	-2.54019	-2.27647	-2.28427	-2.37777	-2.34443	-2.52543	-2.54072	-1.63759	-2.23069
OT_C10	1.03423	0.0111404	1.57607	0.75237	0.889365	1.18622	1.63799	1.5408	0.782591	0.925316	0.204216	0.411813	0.374303	0.634925	0.64262	0.371974	0.8207	0.579111	-0.111525	0.712664	2.2187	0.347093	0.362014	0.70782	1.31665	0.152172	0.726324	0.609511	0.643396	0.769343	0.494766	0.303425	0.100519	-0.00260765	0.350537	0.273651	0.310861	1.20271	0.564639	0.59538	0.945172	0.590431	0.772994	0.728573	0.254127	0.475481	0.836394	0.540241	1.2609
OT_C11	-1.19854	1.00989	-1.16395	-1.45632	-0.924308	0.171306	-0.405815	-1.32293	0.0040243	-0.594926	-0.350276	-1.03192	0.725144	-0.246251	-0.662839	-1.08278	-0.950035	-0.575895	-0.123364	-0.563776	-0.573539	-0.897992	-0.793258	-0.677388	-0.293238	0.410044	-1.0039	-1.20694	-0.975419	-0.477172	-0.536602	0.443413	-0.692829	-0.0666718	-1.1257	-0.311127	-0.557748	-1.06676	-1.03697	-1.29349	-0.478954	-0.753809	-0.236267	-0.639827	0.264919	-1.146	-0.752233	1.17855	0.256235
OT_C12	-0.06015	-0.708031	0.159116	0.970472	1.22455	0.829495	1.07869	-0.802675	1.65209	0.954672	-2.16161	-0.404693	0.38194	0.751913	1.85263	1.28266	2.22509	0.0407988	0.942954	0.981189	-0.0798122	0.753772	0.817916	0.386364	-0.369627	2.59745	0.961415	-0.425905	0.512588	0.537897	0.762302	-0.630441	0.712408	0.774736	0.92327	0.741147	0.954319	-0.192104	-0.892745	0.513667	1.56756	-0.565039	-0.0854645	-0.339902	0.716526	-0.715733	-0.0815694	-0.837256	-0.516111
OT_C13	-1.53739	-0.996321	-1.16454	-1.43124	-1.47479	-1.25876	-1.33707	-1.50617	-1.50944	-1.50971	-1.20053	-1.27497	-1.35959	-1.54689	-1.57962	-1.61119	-1.59223	-1.04074	-1.49839	-1.14933	-1.19118	-1.23017	-1.37619	-1.21812	-1.03862	-1.35732	-1.36674	-1.145	-1.17444	-0.974186	-0.998713	-1.49449	-1.49377	-1.31334	-1.48685	-1.08892	-1.4084	-1.29854	-1.35729	-1.41757	-1.16252	-1.15115	-1.36807	-1.05072	-1.1979	-1.2074	-1.40208	-0.938354	-1.01952
OT_C2	1.39865	1.71779	1.3607	1.25949	0.87025	1.21668	1.21205	0.692528	0.978009	0.533633	0.264557	1.82838	0.755318	0.535527	1.37717	0.567428	1.51197	1.23155	0.881253	0.94081	0.85388	0.93564	1.22993	1.54103	0.977515	0.310369	1.50685	0.84968	1.19457	1.08064	1.20496	0.522649	0.880554	0.966818	0.700666	0.88205	0.866815	1.16481	1.5123	1.19489	0.946682	0.793264	0.829845	0.974723	0.4671	1.05981	1.40082	1.08805	-0.575428
OT_C3	-0.200824	-1.36073	0.610479	-0.822728	-0.418322	-0.184924	-0.11726	-0.691008	-0.19432	-0.493172	-0.366497	-0.392669	0.472833	0.986774	-0.415493	-0.411852	-0.650949	0.383444	-0.840669	0.501952	0.592799	0.379873	-0.0415883	0.179576	0.419138	-0.70966	-0.287603	0.0883211	0.0684018	0.347114	0.191507	-1.11362	-0.000228605	0.29676	-0.46397	-0.347524	-0.446028	-0.39646	0.185953	-0.246523	-0.0414383	0.666359	-0.0890044	0.07878	0.894333	0.978044	0.247243	-0.34944	0.486795
OT_C4	0.735898	-2.07323	0.892363	0.0247458	0.479217	0.0773534	0.826458	0.0827872	0.414287	0.40652	-1.40234	0.257432	0.501723	1.07491	0.460151	0.526451	0.409008	0.586558	-0.140024	0.976526	1.19316	0.76468	0.695916	0.639074	0.612956	-0.145073	0.58803	0.393048	0.759195	0.646566	0.511021	-1.59757	0.63923	0.90616	0.501642	0.460084	0.543256	0.798916	-0.0429074	0.862521	0.337468	0.561494	0.502386	0.429763	0.544144	0.902141	0.642625	-0.57011	0.794801
OT_C5	-2.3333	-2.13666	-1.90993	-2.02445	-2.17774	-1.63782	-1.89414	-2.48758	-2.33204	-2.11698	-2.30137	-2.32835	-2.08814	-2.29857	-2.44705	-2.43324	-2.38087	-2.20587	-2.57259	-2.36161	-1.72884	-2.09203	-2.31978	-2.4018	-1.96704	-1.98291	-2.45244	-1.96739	-2.23441	-2.20182	-1.98534	-2.4966	-2.3657	-2.41534	-2.25099	-2.13426	-2.30804	-2.12073	-2.25021	-2.5272	-2.09947	-2.11304	-1.88933	-2.01782	-2.21629	-2.37536	-1.89763	-1.19675	-1.70043
OT_C6	0.850043	-1.36615	-0.690083	0.963084	1.13128	0.0839255	0.773723	0.765879	0.629375	0.992519	-1.57588	0.430132	-0.612652	-0.611641	0.934272	1.28863	1.17199	-1.01306	0.9663	0.539016	0.518691	0.36894	0.633708	0.310825	-0.479099	1.17046	1.08808	0.672813	0.686646	0.421356	0.407934	-0.489615	0.813864	0.210867	1.00975	1.56622	1.02378	1.22912	-1.35545	1.11428	0.598443	-0.523708	0.36426	0.105837	-0.938947	-0.854768	-0.364322	-1.0817	0.389995
OT_C7	-0.157638	-1.16116	0.775184	-1.15009	-0.364268	-0.0746074	-0.0641076	-0.298029	0.290153	-0.00145841	1.67441	-0.43214	0.423353	1.04052	-0.307513	-0.631544	-0.104742	1.34754	-1.02993	0.497287	0.137791	0.772077	0.0519219	0.559437	0.969903	-0.668691	-0.0531752	0.654222	0.594249	-0.655165	-0.706044	0.631481	0.0428292	0.361103	-0.568889	-0.525637	-0.422322	-0.595998	1.87639	-0.191349	-0.487114	1.22714	0.706957	-0.139237	0.90951	0.593501	0.594278	-0.410562	1.1485
OT_C8	-0.894178	-1.39442	-0.345407	1.86067	-1.09019	1.15186	-1.21197	-1.54171	-1.294	-0.781657	-0.917463	0.180893	1.22605	0.503062	-0.500282	-0.771552	-1.58341	-0.959294	-2.18953	-0.0441817	-1.38175	-1.25937	-0.574017	-0.259678	-1.2082	-0.703299	-1.86349	1.07213	-0.0158721	-0.980729	-0.747728	-2.88724	0.219967	-0.985156	-0.483915	-0.463826	-0.232221	-1.83207	-0.726311	-1.58804	-1.25566	-1.02917	-0.407524	-0.628554	0.332982	-0.245315	-0.244552	1.35145	-0.12526
OT_C9	-1.74576	-1.26783	-1.7117	-1.3659	-1.47262	-1.30883	-1.56741	-1.57493	-1.60753	-1.08001	-1.58315	-1.31103	-1.60173	-1.65161	-1.58718	-1.53399	-1.29344	-1.66426	-1.45072	-1.21664	-1.56285	-1.7996	-1.59222	-1.71982	-1.61413	-1.36306	-1.05618	-1.13106	-1.0718	-1.41981	-1.23311	-1.3504	-1.4123	-1.70463	-1.68718	-1.44931	-1.47937	-1.51433	-1.96583	-1.49316	-1.67672	-1.58282	-1.14018	-1.61031	-1.59341	-1.68701	-1.60653	-1.56867	-1.56521
DeSousa CCS1	-0.193978	-1.48011	-0.612787	-0.410341	-0.261773	-0.249829	-0.0805431	-0.552596	-0.337778	-0.311705	-1.51482	-0.418569	-0.354155	-0.482451	-0.220216	-0.393411	-0.333442	-0.806254	-0.249334	-0.164692	-0.131246	-0.19601	-0.204061	-0.468508	-0.283597	-0.0365313	-0.226	-0.346579	-0.235265	-0.214739	-0.0354336	-1.17784	-0.000825112	-0.238084	-0.352061	-0.0125054	-0.189524	-0.0352511	-1.02724	-0.190525	-0.332261	-0.488739	-0.217742	-0.166696	-0.627461	-0.791932	-0.478508	-0.88383	0.0496879
DeSousa CCS2	0.649412	0.592621	0.136535	0.965959	0.85418	0.385082	1.01549	-0.354343	0.870825	0.50075	-0.00890979	0.527985	0.489394	0.304273	0.873969	0.512296	0.880485	0.797039	0.777873	0.4927	0.231546	0.479769	0.615972	0.611631	0.611236	0.667287	0.554286	0.277874	0.168565	0.51273	0.377977	0.677908	0.174946	0.772912	0.544607	0.781366	0.520307	0.433618	0.188324	0.560657	0.454032	0.505623	0.336695	0.192698	0.0344146	0.131121	0.533176	0.357079	0.261522
DeSousa CCS3	-1.93949	-1.35905	-2.07006	-2.03152	-1.97132	-1.56726	-1.94139	-2.01897	-1.96901	-1.91005	-1.76948	-1.96726	-1.62061	-1.78909	-1.8304	-2.01896	-1.98971	-1.94953	-1.76604	-2.00782	-2.0006	-2.02112	-2.04706	-1.98128	-1.85031	-1.68065	-1.98719	-1.95554	-1.90354	-1.77916	-1.75673	-1.7823	-1.95508	-1.72842	-2.01013	-1.74344	-1.9331	-2.15328	-1.994	-1.9795	-1.86531	-1.74723	-1.73739	-1.51732	-1.45221	-2.03905	-2.09952	-1.25011	-1.65853
Inflammation	-1.00934	-1.16459	-0.833569	-0.905193	-0.859993	-0.772091	-0.819209	-1.35003	-1.10395	-1.01672	-1.30648	-0.928325	-0.829389	-0.902335	-0.975604	-1.16646	-1.07537	-0.833617	-1.20487	-0.824376	-0.811326	-0.87201	-0.846733	-0.919033	-0.760768	-0.966466	-1.02764	-0.76764	-0.786905	-0.900043	-0.819679	-1.24886	-0.846904	-0.874262	-0.930636	-0.832387	-0.944901	-1.05775	-1.00111	-0.987439	-0.899468	-0.738	-0.810261	-0.743674	-0.780841	-0.820267	-0.980626	-0.543157	-0.601522
Marisa C1	1.24108	0.0918846	-0.00975108	0.866207	1.42196	0.764978	1.47558	1.7212	0.549534	1.4519	-0.703812	1.48117	0.149743	0.0470653	1.51494	1.54908	2.36414	-0.583085	1.74745	0.754463	1.1641	0.322212	1.09442	1.00845	-0.00292485	1.20862	1.43392	1.26175	1.19293	0.681576	0.834686	0.0365332	1.09417	0.360455	1.13919	2.01607	1.43232	1.8685	-0.646401	2.20434	1.04741	-0.484091	1.07015	0.863265	-0.271982	-0.0647762	0.226639	0.226154	0.525107
Marisa C2	-0.0663622	0.465263	0.79047	-0.0516457	-0.183376	0.292066	0.0483399	-0.686605	-0.0536819	-0.403656	0.152462	0.0784625	0.35984	0.195572	-0.0605522	-0.285633	-0.345777	1.09179	-0.170616	0.376216	-0.0893632	0.12476	-0.357786	0.219262	0.777839	0.0141558	-0.565065	-0.119881	-0.0499215	-0.196487	-0.142675	0.246449	-0.00887514	-0.182732	-0.0887101	-0.478761	-0.11494	-0.180556	0.720969	-0.317628	-0.334716	0.618442	-0.242992	-0.10013	0.231507	0.6928	0.0853901	0.596032	0.28458
Marisa C3	0.0601968	-0.484636	0.484449	-0.340835	-0.407867	0.218643	0.444689	-0.344201	0.565672	0.579099	1.80302	-0.459739	-0.234507	0.31668	-0.313222	-0.241993	0.134725	0.672352	-0.95737	0.413548	0.100026	0.238535	0.0993223	0.345269	0.715532	-0.423785	-0.384841	0.480022	0.310464	-0.536964	-0.709841	0.141885	-0.458658	0.714886	-0.325918	-0.462539	-0.215384	-0.50604	1.52849	-0.937377	-0.245871	0.862208	0.684112	-0.532484	0.0088854	-0.066271	0.196017	-0.149909	1.19751
Marisa C4	-2.24834	-1.31218	-2.1167	-2.32957	-2.15135	-1.71629	-2.11942	-2.46845	-2.27016	-2.01538	-1.91196	-1.85072	-1.86879	-2.01729	-2.20029	-2.0983	-2.1842	-2.1156	-2.06034	-2.17658	-2.11098	-2.22934	-2.23619	-2.2639	-2.03728	-2.04341	-2.32504	-2.10157	-2.06866	-2.03633	-2.07201	-1.82307	-2.11259	-1.9762	-2.15862	-2.10558	-2.09785	-2.29544	-2.17537	-2.24298	-2.21987	-1.95591	-2.02447	-2.10954	-1.87872	-2.07515	-2.21227	-1.53107	-2.05634
Marisa C5	0.63988	-0.040958	-0.867626	1.1519	1.37809	0.276841	0.940964	0.501519	1.04078	0.797271	-1.25676	0.966681	0.00278277	-0.0295584	1.33741	1.53152	1.66576	-0.477002	1.88564	0.866782	-0.40211	0.492559	1.33853	0.449694	-0.318717	1.56826	0.992828	0.483882	0.674204	0.341451	0.639369	0.404955	1.08743	0.642654	1.13898	1.54657	1.26184	0.719151	-1.12697	1.21157	0.7244	-0.616716	0.187591	-0.0883242	-0.345098	-0.551423	-0.394411	-0.693808	-0.153043
Marisa C6	-0.618881	-0.967136	-0.0728277	-0.871974	-0.70892	-0.545105	-0.542084	-1.09166	-0.455199	-0.68172	-0.618995	-0.545705	-0.151453	0.475546	-0.626117	-0.623149	-0.693818	-0.622878	-1.01006	-0.211186	-0.0103625	-0.328326	-0.409487	-0.583289	-0.421579	-0.853359	-0.538897	-0.226075	-0.156711	-0.149401	-0.393839	-1.07545	-0.537507	-0.513157	-0.851084	-0.548411	-0.75237	-0.832509	-0.71354	-0.53874	-0.515745	-0.0374181	-0.349696	-0.388173	0.0885652	-0.0731652	-0.452677	-0.668252	-0.258749
OT_NMF1	-2.51501	-1.62207	-2.32464	-2.52562	-2.33988	-1.92037	-2.22923	-2.50887	-2.35371	-2.15668	-2.19459	-2.1489	-2.05826	-2.21222	-2.3225	-2.33354	-2.42626	-2.37085	-2.28411	-2.44495	-2.31869	-2.38305	-2.4267	-2.50388	-2.32026	-2.14608	-2.37423	-2.23108	-2.31227	-2.27397	-2.32584	-2.00863	-2.2908	-2.27758	-2.34785	-2.06835	-2.30611	-2.28553	-2.43765	-2.36378	-2.35777	-2.10666	-2.13081	-2.21598	-2.14234	-2.31633	-2.32187	-1.57586	-2.07357
OT_NMF2	0.562778	-1.59722	-0.726986	0.612163	0.544954	0.336721	0.256675	0.578302	0.587352	0.817902	-1.59727	0.254382	-0.193777	-0.00452192	0.408648	1.11201	0.789372	-0.929061	0.793475	0.521874	0.187259	0.00742371	0.598328	0.171964	-0.547938	0.993306	1.29294	0.763317	0.634144	0.921989	0.514156	-0.859523	0.441294	-0.194747	0.24129	1.12419	0.591571	1.32823	-1.5337	0.994976	0.624333	-0.399551	0.230891	0.324889	-1.49428	-0.636369	-0.569985	-0.674273	0.268219
OT_NMF3	-0.214229	-0.924966	0.966578	-0.78678	-0.370768	0.195645	0.117896	-0.458998	0.105608	-0.338294	0.14484	-0.252462	0.660872	1.0197	-0.248544	-0.538325	-0.514539	1.02873	-0.839537	0.694037	0.653482	0.521139	0.0641012	0.418836	0.807438	-0.51767	-0.0869561	0.183889	0.169432	0.333744	0.0623637	-0.81096	-0.0455127	0.177062	-0.506269	-0.44924	-0.381575	-0.358282	0.65066	-0.416032	0.0115265	0.67905	0.194454	0.132201	0.971066	0.90875	0.581301	0.272959	0.676336
Sadanandam Enterocyte	-0.480813	-1.60359	-0.042332	-1.02824	-0.693993	-0.693366	-0.531092	-0.93289	-0.467308	-0.669727	-0.878916	-0.402106	-0.206558	0.245619	-0.610195	-0.733307	-0.670632	-0.376816	-1.18564	0.146502	-0.0246144	-0.202556	-0.249326	-0.36609	0.0604588	-0.882312	-0.601364	-0.15538	-0.170438	-0.247394	-0.309818	-1.31744	-0.34845	-0.142949	-0.705273	-0.559692	-0.743425	-0.84572	-0.439186	-0.429367	-0.454891	0.440194	-0.31114	-0.216955	0.105254	0.152935	-0.277641	-0.859872	0.0512213
Sadanandam Goblet.like	-0.3854	-1.2455	0.274093	-0.524071	-0.536961	-0.151817	0.063158	-0.322946	0.241334	0.0255535	0.95795	-0.702947	0.0636665	0.271179	-0.304424	-0.491138	-0.257293	0.758876	-0.99875	0.226573	0.0333152	0.134975	-0.0809106	0.0967676	0.791786	-0.325997	-0.418221	0.152004	0.162284	-0.347792	-0.0958044	0.234462	-0.27645	0.0134745	-0.52317	-0.416035	-0.224678	-0.833687	0.900606	-0.835838	-0.323007	0.638212	0.448235	-0.0960529	0.652023	0.158163	0.173602	-0.239998	0.771262
Sadanandam Inflammatory	-1.84744	-1.32596	-1.30083	-1.2516	-1.85785	-1.07182	-1.69797	-2.2273	-1.69205	-1.95902	-1.58704	-1.45274	-0.825603	-1.00012	-1.88812	-1.9504	-2.04775	-1.08141	-2.03527	-1.37712	-1.58537	-1.61844	-1.58943	-1.35151	-1.21667	-1.59864	-1.9977	-1.23869	-1.55234	-1.54927	-1.34768	-2.00666	-1.57037	-1.69986	-1.85688	-1.75359	-1.63519	-2.21732	-1.25773	-2.11798	-1.65421	-1.49531	-1.42239	-1.42281	-1.04754	-1.39174	-1.25983	-0.525791	-1.28566
Sadanandam Stem.like	-2.57226	-1.65724	-2.63826	-2.51909	-2.41289	-2.10326	-2.4031	-2.61	-2.54734	-2.36023	-2.29059	-2.24948	-2.17921	-2.28675	-2.36742	-2.42875	-2.39719	-2.50148	-2.3322	-2.46051	-2.44412	-2.56419	-2.55454	-2.56051	-2.34826	-2.22481	-2.50036	-2.3738	-2.43014	-2.29522	-2.2292	-2.25419	-2.40013	-2.31626	-2.46943	-2.11101	-2.46067	-2.59215	-2.6497	-2.50655	-2.45753	-2.47366	-2.28211	-2.33386	-2.17382	-2.48289	-2.53559	-1.81054	-2.19898
Sadanandam TA	0.501527	-1.47858	-0.657815	0.320315	0.555872	0.0280197	0.535449	-0.152777	0.308109	0.783446	-1.17927	0.256962	-0.0807503	-0.15058	0.712474	0.551657	0.454758	-0.565218	0.151637	0.232426	0.378853	0.0943235	0.430965	-0.271174	-0.183181	0.706277	0.401441	0.286235	0.601642	-0.0743038	0.271007	-0.717924	0.412581	0.332048	0.647914	0.909373	0.635611	0.637986	-1.00912	0.622948	0.112568	-0.0559262	0.460048	0.205758	-0.515207	-0.745579	-0.117424	-0.902352	0.490952
Schlicker Subtype1	-1.99247	-1.3659	-1.91353	-1.96416	-1.92331	-1.576	-1.89452	-2.10221	-1.9892	-1.82923	-1.81147	-1.73891	-1.65888	-1.75935	-1.91301	-1.98158	-1.99101	-1.86111	-1.9538	-1.88594	-1.8805	-1.95251	-1.95495	-2.00017	-1.84043	-1.79784	-2.01614	-1.79375	-1.82209	-1.83655	-1.7844	-1.71261	-1.82632	-1.8498	-1.89554	-1.77111	-1.88849	-1.99458	-1.93879	-2.01147	-1.92421	-1.73218	-1.75645	-1.77282	-1.67347	-1.87246	-1.89723	-1.34362	-1.699
Schlicker Subtype1.1	-1.7241	-1.37715	-1.65441	-1.83745	-1.68138	-1.39426	-1.67864	-1.85811	-1.7226	-1.51576	-1.52675	-1.53506	-1.47079	-1.45839	-1.65042	-1.73488	-1.63199	-1.55651	-1.74271	-1.63707	-1.70049	-1.7521	-1.69854	-1.75298	-1.56873	-1.66858	-1.74367	-1.50915	-1.50304	-1.63308	-1.63872	-1.37315	-1.61981	-1.57642	-1.57666	-1.64011	-1.57564	-1.83703	-1.6947	-1.75043	-1.71748	-1.46068	-1.47318	-1.58804	-1.38372	-1.70661	-1.71396	-1.52248	-1.55434
Schlicker Subtype1.2	-0.620995	1.23912	0.0431942	-0.336618	-0.653897	0.19165	-0.461737	-1.31489	-0.671327	-0.75079	-0.600623	-0.0084093	0.805886	0.172527	-0.685735	-0.842156	-0.91035	0.405989	-0.703949	0.024198	-0.738916	-0.451736	-0.426027	-0.0242112	0.295125	-0.278228	-0.953831	-0.192379	-0.382023	-0.183705	-0.134446	-0.688612	0.0754008	-0.0381043	-0.664129	-0.679125	-0.408282	-0.74592	0.0886475	-1.06723	-0.570085	-0.231579	-0.509804	-0.522326	0.324904	0.291772	-0.0172662	1.37867	-0.193534
Schlicker Subtype1.3	0.705846	-2.07005	0.0828136	0.35594	0.623582	0.413424	0.653908	0.0594987	0.715819	0.766077	-1.02464	0.426834	0.0449165	0.184937	0.892896	0.645212	0.535858	-0.149399	0.384394	0.663279	0.592049	0.424154	0.636626	0.290743	0.0501714	0.773877	0.872187	0.427631	0.819112	0.095707	0.278541	-0.401606	0.448872	0.449885	0.600746	1.01071	0.626108	0.781828	-0.605086	0.934863	0.221075	0.0930522	0.551444	0.347013	-0.229639	-0.331239	0.109696	-1.165	0.558122
Schlicker Subtype2	0.761887	-0.868071	0.690164	0.603607	0.750123	0.47062	0.961694	0.230283	0.77893	0.687125	-0.307232	0.666198	0.470197	0.566988	0.882407	0.650559	0.825571	0.580205	0.440073	0.900618	0.748901	0.761325	0.897269	0.763857	0.620586	0.716328	0.879812	0.570088	0.89919	0.448909	0.544022	-0.1215	0.628409	0.630704	0.639668	0.821665	0.735988	0.774451	0.268818	0.851798	0.593226	0.546197	0.7047	0.581561	0.263628	0.450503	0.633797	-0.321747	0.491839
Schlicker Subtype2.1	-0.599973	-0.37969	0.270375	-0.821059	-0.835991	-0.150875	-0.409518	-0.815749	-0.258771	-0.731326	0.724926	-0.730728	0.413839	0.427836	-0.857284	-1.09993	-0.946168	0.848576	-0.948641	0.108552	-0.219613	-0.00995377	-0.54268	0.124508	0.526162	-0.685295	-0.820415	-0.196105	-0.380558	-0.11755	-0.0968268	-0.134464	-0.393365	-0.1029	-0.887065	-0.993411	-0.70842	-0.960142	0.981503	-1.09161	-0.496056	0.375525	-0.18054	-0.406918	0.709183	0.0922072	0.0835572	0.335229	0.201417
Schlicker Subtype2.2	0.263355	-0.919219	-0.732664	0.267737	0.769902	0.217868	0.490752	0.121923	0.364242	0.792106	-1.14415	0.458139	-0.187553	-0.279488	0.680337	0.735907	0.586146	-0.946491	0.621072	0.0943853	0.0309438	-0.119708	0.219058	-0.515821	-0.691476	0.749626	0.509794	0.269991	0.38335	-0.190139	-0.125681	-0.397889	0.238292	-0.0864986	0.644117	0.968745	0.557706	0.48284	-1.53761	0.632967	0.107	-0.356977	0.1812	-0.042848	-0.742799	-0.985437	-0.591796	-0.597181	0.12793
[truncated: 37 more columns]

## Sheet: GSEA_immune_3_main_groups_woMSI
Supplementary Data 12: Values of mean pattern matrices and enrichment scores (ES) of single sample gene set enrichment analysis (ssGSEA). Worksheet 1: Mean expression values of 90 samples for the 38 signatures that form the mean pattern matrix (Figure 4a). Worksheets 2 and 3: Mean ESs from ssGSEA and p-values and FDR-values using Anova and Tukey's range test for the three main molecular groups an…
Immune signature	Mean enrichment score ASCL2-MYC	Mean enrichment score ECM-EMT	Mean enrichment score Entero-Goblet	P-value ECM-EMT vs. ASCL2-MYC	P-value Entero-Goblet vs. ASCL2-MYC	P-value Entero-Goblet vs. ECM-EMT	FDR ECM-EMT vs. ASCL2-MYC	FDR Entero-Goblet vs. ASCL2-MYC	FDR Entero-Goblet vs. ECM-EMT
Angelova_Activated_B_cells	-0.305007	0.244961	0.00109431	4.61534e-05	0.0280432	0.128455	8.19224e-05	0.1356	0.162862
Angelova_Activated_CD4	0.0506877	-0.468123	0.20807	2.14071e-05	0.300447	1.59511e-07	4.22196e-05	0.546967	7.55018e-07
Angelova_Activated_CD8	0.113681	-0.434206	0.151593	4.47078e-08	0.895804	2.14805e-08	1.58713e-07	0.991238	1.69457e-07
Angelova_Central_memory_CD4	-0.346655	0.383393	-0.0410662	0	0.000620544	7.81838e-06	0	0.0110147	3.08392e-05
Angelova_Central_memory_CD8	-0.319264	0.506383	-0.147933	0	0.112995	6.73551e-10	0	0.286523	9.56442e-09
Angelova_Cytotoxic_cells	-0.308264	0.280958	-0.0299673	1.97771e-06	0.0286479	0.0203935	4.93954e-06	0.1356	0.0321765
Angelova_DC	-0.30012	0.507611	-0.196223	0	0.451273	4.6083e-11	0	0.681711	1.09063e-09
Angelova_Effector_memory_CD4	0.140798	-0.424429	0.107887	0	0.885626	1.21651e-09	0	0.991238	1.43954e-08
Angelova_Effector_memory_CD8	-0.354427	0.320555	-0.0868888	0	0.00568738	5.32481e-05	0	0.0504755	0.000170217
Angelova_Eosinophil	-0.169975	0.24371	-0.102509	6.822e-07	0.613098	5.51407e-05	2.01818e-06	0.791454	0.000170217
Angelova_iDC	-0.202378	0.344089	-0.167413	6.23585e-09	0.897535	1.18648e-07	2.4597e-08	0.991238	6.47999e-07
Angelova_Immature_B_cells	-0.303662	0.233573	0.00873147	6.16537e-06	0.00870712	0.104616	1.28747e-05	0.0618205	0.137631
Angelova_Macrophages	-0.246733	0.436765	-0.146428	6.79646e-11	0.487387	5.45653e-08	3.71191e-10	0.69943	3.52194e-07
Angelova_Mast_cells	-0.312992	0.470941	-0.0914784	0	0.00550443	7.46931e-11	0	0.0504755	1.3258e-09
Angelova_mDC	0.078312	-0.128648	-0.0768313	0.0499992	0.166202	0.834046	0.0622798	0.368761	0.911035
Angelova_MDSC	-0.15592	0.211229	-0.0827033	1.14493e-06	0.498101	0.000162905	3.12654e-06	0.69943	0.000444855
Angelova_Memory_B_cells	0.0267943	0.0472715	-0.084176	0.931345	0.121118	0.0747469	0.947542	0.296531	0.104059
Angelova_Monocytes	-0.249641	0.173214	-0.0341922	2.78302e-05	0.0411362	0.0718214	5.34039e-05	0.156782	0.104059
Angelova_Neutrophils	-0.175692	0.181876	-0.111399	0.000666984	0.758237	0.00885298	0.00098658	0.944471	0.016117
Angelova_NK	-0.287109	0.433648	-0.179622	0	0.435602	1.19415e-08	0	0.675079	1.14913e-07
Angelova_NK56_bright	-0.114181	0.0365712	0.0460469	0.420475	0.360432	0.996801	0.489406	0.609302	0.998932
Angelova_NK56_dim	-0.0217507	-0.106822	-0.0115714	0.558553	0.991238	0.510387	0.62948	0.991238	0.594057
Angelova_NKT	-0.195062	0.0417753	0.00907436	0.0383555	0.0772088	0.941338	0.0504303	0.228409	0.997538
Angelova_pDC	-0.0577931	0.0017098	-0.0737996	0.716023	0.974921	0.609597	0.770267	0.991238	0.687006
Angelova_T_cells	-0.288144	0.297015	-0.058877	1.28589e-07	0.0450653	0.00189682	4.34754e-07	0.159982	0.00384784
Angelova_TFH	-0.315598	0.372026	-0.0783988	0	0.0195628	1.38856e-05	0	0.115746	4.69466e-05
Angelova_TGD	-0.279423	0.467289	-0.213249	5.49618e-10	0.786102	3.23164e-08	2.60153e-09	0.962297	2.29447e-07
Angelova_Th1	-0.263432	0.298063	-0.0919398	1.65143e-06	0.210165	0.00140117	4.34265e-06	0.438874	0.00323023
Angelova_Th17	-0.127665	-0.106355	0.173079	0.934196	7.68691e-06	9.00256e-05	0.947542	0.000272885	0.000266326
Angelova_Th2	-0.325915	0.344498	-0.0449473	0	0.000843517	1.29382e-05	0	0.0119779	4.59304e-05
Angelova_Treg	-0.299241	0.446465	-0.131594	0	0.15709	1.55515e-07	0	0.359786	7.55018e-07
Bindea_aDC	-0.177938	0.204883	-0.087415	0.00314886	0.692492	0.039704	0.00456263	0.877981	0.0608398
Bindea_B_cells	-0.168567	0.0876491	0.105311	0.0106481	0.00472082	0.978789	0.01463	0.0504755	0.998932
Bindea_CD8_T_cells	-0.0760624	0.0742545	-0.0448246	0.0186473	0.825907	0.0938044	0.0249804	0.977324	0.128079
Bindea_Cytotoxic_cells	-0.291796	0.268953	-0.0653258	2.01756e-06	0.0719441	0.00758911	4.93954e-06	0.222088	0.0145629
Bindea_DC	-0.253187	0.355492	-0.135126	2.62851e-08	0.411818	1.0673e-05	9.82231e-08	0.671698	3.98834e-05
Bindea_Eosinophils	-0.0872963	0.0759191	-0.00987927	0.00372692	0.24488	0.218206	0.00529223	0.469904	0.267114
Bindea_iDC	-0.13529	0.164969	-0.051633	0.000314392	0.479111	0.0162471	0.000485257	0.69943	0.0274653
Bindea_Lymph_vessels	-0.264324	0.55262	-0.304098	0	0.903345	0	0	0.991238	0
Bindea_Macrophages	-0.231761	0.333141	-0.130121	3.52433e-09	0.416263	1.77992e-06	1.47193e-08	0.671698	7.8984e-06
Bindea_Mast_cells	-0.266996	0.338625	0.0220621	0	0.000179332	0.000115161	0	0.00424418	0.000327057
Bindea_Neutrophils	-0.208235	0.274635	-0.102462	1.82769e-05	0.525346	0.00141038	3.70759e-05	0.703766	0.00323023
Bindea_NK_CD56bright_cells	-0.0296042	0.168206	-0.161786	0.0455569	0.227611	0.000607573	0.0577597	0.461726	0.00148751
Bindea_NK_CD56dim_cells	-0.146975	0.280824	-0.177197	0.000390402	0.954649	0.000261619	0.000589757	0.991238	0.00068796
Bindea_NK_cells	-0.120089	0.247988	-0.148923	7.98918e-11	0.814259	0	4.05165e-10	0.977324	0
Bindea_Normal_mucosa	-0.156512	0.238802	0.0248919	2.27386e-06	0.0360358	0.017737	5.38147e-06	0.150503	0.0286211
Bindea_SW480_cancer_cells	0.0190939	0.0545891	-0.0784583	0.899422	0.437375	0.260276	0.939102	0.675079	0.313214
Bindea_T_cells	-0.295305	0.250658	-0.0438397	4.22404e-05	0.0808334	0.0488025	7.68992e-05	0.229567	0.072187
Bindea_T_helper_cells	-0.0875402	-0.0818616	0.0504765	0.994604	0.0419557	0.0744753	0.994604	0.156782	0.104059
Bindea_Tcm	-0.0265762	0.0474024	-0.129142	0.528509	0.281394	0.0402742	0.605228	0.525762	0.0608398
Bindea_Tem	-0.0511468	0.255021	-0.236814	0.000153036	0.0257257	1.29479e-08	0.000252687	0.1356	1.14913e-07
Bindea_TFH	-0.106099	0.114333	-0.0496985	0.000146399	0.502598	0.00820077	0.000247485	0.69943	0.0153225
Bindea_Tgd	-0.128524	0.341486	-0.0208734	2.90139e-05	0.512258	0.00218722	5.42101e-05	0.69943	0.00431369
Bindea_Th1_cells	-0.226037	0.244792	-0.0396594	2.49575e-09	0.016329	0.000348322	1.10749e-08	0.105396	0.000883244
Bindea_Th17_cells	0.0242345	-0.0252781	-0.0168122	0.894982	0.923346	0.997006	0.939102	0.991238	0.998932
Bindea_Th2_cells	-0.143384	-0.207129	0.191489	0.569596	1.68159e-06	1.15588e-07	0.631895	0.000119393	6.47999e-07
OT_C13	-0.213346	0.114511	-0.060979	0.0107149	0.338515	0.282415	0.01463	0.594195	0.334191
OT_C5	-0.313619	0.307606	-0.0911848	3.89807e-07	0.0911366	0.00170084	1.25801e-06	0.239655	0.00365939
OT_C8	-0.161153	0.0187563	-0.046932	0.316802	0.612836	0.866096	0.374882	0.791454	0.931709
Rooney_B_cells	-0.289665	0.174644	0.0598064	0.000307154	0.00657101	0.597314	0.000484621	0.051838	0.684021
Rooney_CD4+_Regulatory_T_cells	-0.179981	0.0887026	0.0936722	0.0402797	0.0311658	0.998932	0.0519974	0.138298	0.998932
Rooney_Co-inhibition_APC	-0.254594	0.173115	-0.0424247	0.000177913	0.0863604	0.106615	0.000287087	0.23583	0.137631
Rooney_Co-inhibition_T_cell	-0.32135	0.286345	-0.0545602	4.70984e-06	0.0572	0.0175064	1.01333e-05	0.1846	0.0286211
Rooney_Co-stimulation_APC	-0.249085	0.283792	-0.070923	8.34798e-07	0.139191	0.00162208	2.37083e-06	0.32942	0.00359899
Rooney_Co-stimulation_T_cell	-0.315551	0.286549	-0.055611	2.605e-06	0.0537419	0.0126766	5.96629e-06	0.181699	0.0219521
Rooney_Macrophages	-0.21339	0.351463	-0.197472	6.23858e-07	0.985274	2.9265e-06	1.92582e-06	0.991238	1.22224e-05
Rooney_MHC_Class_I	-0.162938	-0.0143577	0.0903038	0.583783	0.200731	0.780683	0.637671	0.431876	0.86607
Rooney_Neutrophils	-0.225467	0.237249	-0.0842145	6.82716e-05	0.343126	0.00989266	0.000118226	0.594195	0.0175595
Rooney_pDCs	-0.128543	0.139836	-0.113137	0.0651429	0.990209	0.104754	0.0785064	0.991238	0.137631
Rooney_Type_I_IFN_Reponse	-0.170035	0.132484	-0.122757	0.0652377	0.929774	0.162092	0.0785064	0.991238	0.201905
Rooney_Type_II_IFN_Reponse	-0.278718	0.377196	-0.0821663	3.11651e-06	0.241806	0.00179113	6.91475e-06	0.469904	0.0037403

## Sheet: GSEA_immune_ECM-EMT_vs_MSI
Supplementary Data 12: Values of mean pattern matrices and enrichment scores (ES) of single sample gene set enrichment analysis (ssGSEA). Worksheet 1: Mean expression values of 90 samples for the 38 signatures that form the mean pattern matrix (Figure 4a). Worksheets 2 and 3: Mean ESs from ssGSEA and p-values and FDR-values using Anova and Tukey's range test for the three main molecular groups an…
Immune signature	Mean enrichment score ECM-EMT	Mean enrichment score MSI	p-value	FDR
Bindea_Th2_cells	-0.207129	0.411979	2.47297e-10	1.75581e-08
OT_C8	0.0187563	0.544398	5.05834e-06	0.000179571
Bindea_T_helper_cells	-0.0818616	0.199207	5.45768e-05	0.00129165
Angelova_Activated_CD4	-0.468123	0.484004	0.000877849	0.0155818
Angelova_Effector_memory_CD4	-0.424429	0.2659	0.00163281	0.0231858
Bindea_Lymph_vessels	0.55262	-0.148537	0.0042261	0.0500088
Bindea_Normal_mucosa	0.238802	-0.16759	0.00814335	0.0609009
Angelova_NKT	0.0417753	0.453381	0.00789189	0.0609009
Angelova_Mast_cells	0.470941	-0.0786521	0.00622746	0.0609009
Angelova_Activated_CD8	-0.434206	0.232348	0.00857759	0.0609009
Bindea_Mast_cells	0.338625	-0.118565	0.0127539	0.0823204
Rooney_Type_II_IFN_Reponse	0.377196	-0.124034	0.0140877	0.083352
Rooney_MHC_Class_I	-0.0143577	0.382367	0.0180331	0.0853566
Bindea_aDC	0.204883	0.495766	0.0178466	0.0853566
Angelova_Macrophages	0.436765	-0.0619526	0.0179989	0.0853566
Bindea_Tgd	0.341486	-0.128613	0.0223139	0.0880159
Angelova_Treg	0.446465	-0.00787441	0.0208497	0.0880159
Angelova_Central_memory_CD8	0.506383	-0.00702206	0.0216945	0.0880159
Bindea_NK_cells	0.247988	0.0294446	0.0268291	0.100256
Angelova_Th17	-0.106355	0.152573	0.0318704	0.110363
Angelova_Eosinophil	0.24371	0.0028935	0.0341969	0.110363
Angelova_DC	0.507611	0.0955879	0.0338052	0.110363
Angelova_Th2	0.344498	0.103286	0.0421059	0.124563
Angelova_NK	0.433648	0.0477681	0.040716	0.124563
Bindea_Th17_cells	-0.0252781	0.266193	0.0510856	0.139503
Angelova_Memory_B_cells	0.0472715	-0.159404	0.049304	0.139503
Angelova_iDC	0.344089	-0.0226109	0.0601771	0.158243
Angelova_TGD	0.467289	0.100849	0.0746039	0.189174
Angelova_Central_memory_CD4	0.383393	0.105927	0.0913427	0.223632
Rooney_Co-inhibition_APC	0.173115	0.481799	0.0996008	0.235722
Bindea_Tem	0.255021	0.00712182	0.109225	0.25016
Bindea_Macrophages	0.333141	0.100372	0.136821	0.294373
Angelova_MDSC	0.211229	0.0352743	0.135984	0.294373
Rooney_Macrophages	0.351463	0.106066	0.165847	0.346328
Bindea_SW480_cancer_cells	0.0545891	-0.136365	0.184577	0.374428
OT_C13	0.114511	0.335846	0.192234	0.379128
Bindea_DC	0.355492	0.159019	0.201612	0.386877
Rooney_Type_I_IFN_Reponse	0.132484	0.309814	0.220349	0.407865
Angelova_TFH	0.372026	0.182339	0.224039	0.407865
Angelova_NK56_dim	-0.106822	0.0814965	0.230143	0.408505
Bindea_Tcm	0.0474024	-0.102963	0.250263	0.433382
Rooney_Co-inhibition_T_cell	0.286345	0.43968	0.317452	0.512252
Bindea_B_cells	0.0876491	-0.0968523	0.303693	0.512252
OT_C5	0.307606	0.439147	0.31591	0.512252
Bindea_T_cells	0.250658	0.366763	0.398712	0.55507
Bindea_CD8_T_cells	0.0742545	-0.0209429	0.362167	0.55507
Bindea_Cytotoxic_cells	0.268953	0.371558	0.376299	0.55507
Bindea_NK_CD56bright_cells	0.168206	0.288868	0.38475	0.55507
Bindea_Eosinophils	0.0759191	-0.0153307	0.378116	0.55507
Angelova_pDC	0.0017098	0.111812	0.395712	0.55507
Angelova_mDC	-0.128648	0.0156353	0.352002	0.55507
Bindea_iDC	0.164969	0.0634571	0.430572	0.587897
Rooney_B_cells	0.174644	0.0204259	0.439734	0.589077
Angelova_Neutrophils	0.181876	0.309668	0.455736	0.599209
Rooney_Co-stimulation_APC	0.283792	0.169974	0.466424	0.60211
Rooney_CD4+_Regulatory_T_cells	0.0887026	0.196645	0.562555	0.71324
Bindea_TFH	0.114333	0.0691097	0.616513	0.757493
Angelova_Activated_B_cells	0.244961	0.151733	0.618797	0.757493
Bindea_Neutrophils	0.274635	0.191133	0.673827	0.793971
Angelova_Immature_B_cells	0.233573	0.159061	0.682144	0.793971
Angelova_Effector_memory_CD8	0.320555	0.371637	0.673466	0.793971
Angelova_Cytotoxic_cells	0.280958	0.326752	0.747845	0.856404
Rooney_Neutrophils	0.237249	0.187988	0.784724	0.85716
Rooney_Co-stimulation_T_cell	0.286549	0.332682	0.772753	0.85716
Angelova_NK56_bright	0.0365712	0.103435	0.762365	0.85716
Angelova_Th1	0.298063	0.257728	0.801874	0.862622
Bindea_Th1_cells	0.244792	0.218699	0.819141	0.868045
Angelova_T_cells	0.297015	0.320451	0.875599	0.914229
Rooney_pDCs	0.139836	0.133293	0.973739	0.987649
Angelova_Monocytes	0.173214	0.169398	0.969697	0.987649
Bindea_NK_CD56dim_cells	0.280824	0.282875	0.989964	0.989964

## Sheet: GSEA_immune_ASCL2-MYC_vs_MSI
Supplementary Data 12: Values of mean pattern matrices and enrichment scores (ES) of single sample gene set enrichment analysis (ssGSEA). Worksheet 1: Mean expression values of 90 samples for the 38 signatures that form the mean pattern matrix (Figure 4a). Worksheets 2 and 3: Mean ESs from ssGSEA and p-values and FDR-values using Anova and Tukey's range test for the three main molecular groups an…
Immune signature	Mean enrichment score ASCL2-MYC	Mean enrichment score MSI	p-value	FDR
Bindea_Th2_cells	-0.143384	0.411979	8.11926e-10	5.76467e-08
OT_C8	-0.161153	0.544398	2.87614e-08	1.02103e-06
Bindea_aDC	-0.177938	0.495766	3.31699e-06	7.8502e-05
Bindea_Cytotoxic_cells	-0.291796	0.371558	2.57293e-05	0.000456695
Bindea_T_helper_cells	-0.0875402	0.199207	4.25989e-05	0.000504087
OT_C5	-0.313619	0.439147	4.24814e-05	0.000504087
Angelova_Effector_memory_CD8	-0.354427	0.371637	0.00011099	0.00112576
Bindea_T_cells	-0.295305	0.366763	0.000140646	0.00124823
Angelova_Monocytes	-0.249641	0.169398	0.000164274	0.00129594
Rooney_Co-inhibition_T_cell	-0.32135	0.43968	0.000247743	0.00175898
Angelova_NKT	-0.195062	0.453381	0.000323895	0.00209059
Angelova_Cytotoxic_cells	-0.308264	0.326752	0.00061919	0.00366354
Rooney_Co-stimulation_T_cell	-0.315551	0.332682	0.00126031	0.00688323
Rooney_MHC_Class_I	-0.162938	0.382367	0.00215426	0.00899719
Rooney_Co-inhibition_APC	-0.254594	0.481799	0.0017883	0.00899719
Angelova_Th2	-0.325915	0.103286	0.00209687	0.00899719
Angelova_T_cells	-0.288144	0.320451	0.00212482	0.00899719
Bindea_Th1_cells	-0.226037	0.218699	0.00317903	0.0125395
OT_C13	-0.213346	0.335846	0.00460822	0.0172202
Rooney_Type_I_IFN_Reponse	-0.170035	0.309814	0.00498253	0.017688
Angelova_Th1	-0.263432	0.257728	0.00736488	0.0249003
Angelova_TFH	-0.315598	0.182339	0.00848528	0.0273843
Angelova_Neutrophils	-0.175692	0.309668	0.0148491	0.0441134
Angelova_Central_memory_CD4	-0.346655	0.105927	0.0149116	0.0441134
Bindea_DC	-0.253187	0.159019	0.0164298	0.0466605
Rooney_Co-stimulation_APC	-0.249085	0.169974	0.0172624	0.0471396
Bindea_NK_CD56dim_cells	-0.146975	0.282875	0.0222251	0.0563565
Angelova_Th17	-0.127665	0.152573	0.021764	0.0563565
Angelova_Immature_B_cells	-0.303662	0.159061	0.0250078	0.061226
Angelova_Activated_B_cells	-0.305007	0.151733	0.0277682	0.0657181
Rooney_Neutrophils	-0.225467	0.187988	0.0407318	0.0876351
Bindea_NK_CD56bright_cells	-0.0296042	0.288868	0.0383384	0.0876351
Angelova_DC	-0.30012	0.0955879	0.0404623	0.0876351
Bindea_Macrophages	-0.231761	0.100372	0.0453157	0.0946299
Angelova_Activated_CD4	0.0506877	0.484004	0.0476521	0.0966656
Rooney_CD4+_Regulatory_T_cells	-0.179981	0.196645	0.0646268	0.124179
Bindea_Neutrophils	-0.208235	0.191133	0.0670424	0.124179
Angelova_TGD	-0.279423	0.100849	0.0676085	0.124179
Angelova_NK	-0.287109	0.0477681	0.0689956	0.124179
Angelova_Memory_B_cells	0.0267943	-0.159404	0.0699603	0.124179
Bindea_TFH	-0.106099	0.0691097	0.0783562	0.13325
Bindea_Th17_cells	0.0242345	0.266193	0.0788237	0.13325
Rooney_Macrophages	-0.21339	0.106066	0.082154	0.13565
Bindea_NK_cells	-0.120089	0.0294446	0.100638	0.161111
Angelova_Treg	-0.299241	-0.00787441	0.102113	0.161111
Angelova_MDSC	-0.15592	0.0352743	0.107901	0.166543
Angelova_Eosinophil	-0.169975	0.0028935	0.110801	0.16738
Angelova_Central_memory_CD8	-0.319264	-0.00702206	0.118118	0.174717
Rooney_B_cells	-0.289665	0.0204259	0.129509	0.184352
Bindea_iDC	-0.13529	0.0634571	0.129826	0.184352
Angelova_Mast_cells	-0.312992	-0.0786521	0.14581	0.20299
Rooney_pDCs	-0.128543	0.133293	0.197369	0.265142
Angelova_pDC	-0.0577931	0.111812	0.197923	0.265142
Bindea_SW480_cancer_cells	0.0190939	-0.136365	0.26637	0.350227
Angelova_Macrophages	-0.246733	-0.0619526	0.301796	0.389591
Angelova_iDC	-0.202378	-0.0226109	0.309773	0.392748
Bindea_Mast_cells	-0.266996	-0.118565	0.321126	0.399464
Angelova_NK56_bright	-0.114181	0.103435	0.326322	0.399464
Rooney_Type_II_IFN_Reponse	-0.278718	-0.124034	0.387738	0.4666
Angelova_Effector_memory_CD4	0.140798	0.2659	0.406734	0.481301
Bindea_Eosinophils	-0.0872963	-0.0153307	0.482617	0.561734
Angelova_NK56_dim	-0.0217507	0.0814965	0.499481	0.571986
Bindea_Tcm	-0.0265762	-0.102963	0.536192	0.594837
Bindea_Lymph_vessels	-0.264324	-0.148537	0.532224	0.594837
Angelova_Activated_CD8	0.113681	0.232348	0.547338	0.597861
Bindea_CD8_T_cells	-0.0760624	-0.0209429	0.580522	0.624501
Bindea_B_cells	-0.168567	-0.0968523	0.675776	0.705637
Bindea_Tem	-0.0511468	0.00712182	0.685759	0.705637
Angelova_mDC	0.078312	0.0156353	0.682209	0.705637
Bindea_Normal_mucosa	-0.156512	-0.16759	0.928275	0.941536
Bindea_Tgd	-0.128524	-0.128613	0.999595	0.999595

## Sheet: GSEA_immune_Entero-Goblet_vs_MS
Supplementary Data 12: Values of mean pattern matrices and enrichment scores (ES) of single sample gene set enrichment analysis (ssGSEA). Worksheet 1: Mean expression values of 90 samples for the 38 signatures that form the mean pattern matrix (Figure 4a). Worksheets 2 and 3: Mean ESs from ssGSEA and p-values and FDR-values using Anova and Tukey's range test for the three main molecular groups an…
Immune signature	Mean enrichment score Entero-Goblet	Mean enrichment score MSI	p-value	FDR
OT_C8	-0.046932	0.544398	8.14976e-07	5.78633e-05
Bindea_aDC	-0.087415	0.495766	2.17277e-05	0.000771333
Bindea_Th2_cells	0.191489	0.411979	0.000656913	0.0155469
OT_C5	-0.0911848	0.439147	0.000993805	0.01764
Bindea_Cytotoxic_cells	-0.0653258	0.371558	0.00171142	0.0243022
Angelova_Effector_memory_CD8	-0.0868888	0.371637	0.00269918	0.0319403
Angelova_NKT	0.00907436	0.453381	0.0047277	0.0479523
Rooney_Co-inhibition_T_cell	-0.0545602	0.43968	0.00626217	0.0555768
Rooney_Type_I_IFN_Reponse	-0.122757	0.309814	0.00884632	0.057099
Bindea_T_cells	-0.0438397	0.366763	0.00846325	0.057099
Bindea_NK_CD56bright_cells	-0.161786	0.288868	0.00762317	0.057099
Rooney_Co-inhibition_APC	-0.0424247	0.481799	0.0121862	0.0721019
Bindea_NK_CD56dim_cells	-0.177197	0.282875	0.0161887	0.088415
Rooney_Co-stimulation_T_cell	-0.055611	0.332682	0.0260929	0.105676
Bindea_T_helper_cells	0.0504765	0.199207	0.021463	0.105676
Angelova_T_cells	-0.058877	0.320451	0.0282795	0.105676
Angelova_Neutrophils	-0.111399	0.309668	0.0281127	0.105676
Angelova_Cytotoxic_cells	-0.0299673	0.326752	0.0252248	0.105676
OT_C13	-0.060979	0.335846	0.0268393	0.105676
Angelova_Monocytes	-0.0341922	0.169398	0.0344539	0.122311
Bindea_Th1_cells	-0.0396594	0.218699	0.0460658	0.151535
Bindea_Th17_cells	-0.0168122	0.266193	0.0487424	0.151535
Angelova_Th1	-0.0919398	0.257728	0.0490887	0.151535
Bindea_NK_cells	-0.148923	0.0294446	0.0622491	0.184154
Bindea_DC	-0.135126	0.159019	0.0678785	0.192775
Rooney_MHC_Class_I	0.0903038	0.382367	0.0801587	0.218895
Rooney_Macrophages	-0.197472	0.106066	0.0957346	0.251746
Bindea_Tem	-0.236814	0.00712182	0.121033	0.285635
Angelova_TGD	-0.213249	0.100849	0.124714	0.285635
Angelova_TFH	-0.0783988	0.182339	0.121771	0.285635
Angelova_DC	-0.196223	0.0955879	0.115045	0.285635
Rooney_Co-stimulation_APC	-0.070923	0.169974	0.143433	0.305822
Bindea_Macrophages	-0.130121	0.100372	0.14645	0.305822
Bindea_Normal_mucosa	0.0248919	-0.16759	0.145842	0.305822
Rooney_Neutrophils	-0.0842145	0.187988	0.15412	0.312644
Bindea_Neutrophils	-0.102462	0.191133	0.166869	0.321713
Angelova_pDC	-0.0737996	0.111812	0.167653	0.321713
Angelova_Activated_CD4	0.20807	0.484004	0.179715	0.335783
Angelova_NK	-0.179622	0.0477681	0.20173	0.367252
Angelova_Th2	-0.0449473	0.103286	0.208736	0.370506
Rooney_pDCs	-0.113137	0.133293	0.220787	0.373236
Bindea_TFH	-0.0496985	0.0691097	0.216793	0.373236
Bindea_B_cells	0.105311	-0.0968523	0.263012	0.434275
Angelova_MDSC	-0.0827033	0.0352743	0.302114	0.486122
Angelova_Effector_memory_CD4	0.107887	0.2659	0.308105	0.486122
Angelova_Eosinophil	-0.102509	0.0028935	0.333961	0.515461
Bindea_iDC	-0.051633	0.0634571	0.364623	0.529481
Bindea_Mast_cells	0.0220621	-0.118565	0.359097	0.529481
Angelova_Central_memory_CD4	-0.0410662	0.105927	0.365416	0.529481
Bindea_Lymph_vessels	-0.304098	-0.148537	0.407796	0.570765
Angelova_Memory_B_cells	-0.084176	-0.159404	0.434103	0.570765
Angelova_Immature_B_cells	0.00873147	0.159061	0.418796	0.570765
Angelova_iDC	-0.167413	-0.0226109	0.415077	0.570765
Angelova_Activated_B_cells	0.00109431	0.151733	0.427924	0.570765
Angelova_Central_memory_CD8	-0.147933	-0.00702206	0.468792	0.605167
Angelova_Treg	-0.131594	-0.00787441	0.47803	0.606073
Bindea_Tgd	-0.0208734	-0.128613	0.545602	0.65963
Angelova_NK56_dim	-0.0115714	0.0814965	0.548143	0.65963
Angelova_mDC	-0.0768313	0.0156353	0.544315	0.65963
Rooney_CD4+_Regulatory_T_cells	0.0936722	0.196645	0.571968	0.676829
Angelova_Macrophages	-0.146428	-0.0619526	0.637924	0.742501
Bindea_SW480_cancer_cells	-0.0784583	-0.136365	0.673641	0.767015
Angelova_Activated_CD8	0.151593	0.232348	0.680591	0.767015
Rooney_B_cells	0.0598064	0.0204259	0.845056	0.86955
Rooney_Type_II_IFN_Reponse	-0.0821663	-0.124034	0.818783	0.86955
Bindea_Tcm	-0.129142	-0.102963	0.842204	0.86955
Bindea_CD8_T_cells	-0.0448246	-0.0209429	0.814196	0.86955
Angelova_Th17	0.173079	0.152573	0.841969	0.86955
Angelova_NK56_bright	0.0460469	0.103435	0.796176	0.86955
Angelova_Mast_cells	-0.0914784	-0.0786521	0.934107	0.947452
Bindea_Eosinophils	-0.00987927	-0.0153307	0.958558	0.958558
