# Supplementary material for: Molecular dissection of colorectal cancer in pre-clinical models identifies biomarkers predicting sensitivity to EGFR inhibitors
Source: Nat Commun. 2017 Feb 10;8:14262. doi: 10.1038/ncomms14262 (PMC5309787; doi:10.1038/ncomms14262)
Supplement: Supplementary Data 13 — Expression values of differentially expressed genes in 151_MET_CELL1 Wnt -negative, -low, -high sorted fractions and unsorted cells. [file ncomms14262-s15.xlsx]

## Sheet: GFP_cells_diff_genes
Supplementary Data 13: Expression values of differentially expressed genes in 151_MET_CELL1 Wnt -negative, -low, -high sorted fractions and unsorted cells. RPKM values of the three GFP sorted samples were compared pairwise and differentially expressed genes filtered by fold change (FC, |log2(FC)| ≥ 2) and difference of RPKM (DR; |DR| ≥ 1)
Ensembl Gene ID	symbol	chr	description	RPKM_151_MET_CELL1_unsorted	RPKM_151_MET_CELL1_GFP_low	RPKM_151_MET_CELL1_GFP_negative	RPKM_151_MET_CELL1_GFP_high	logFC.neg.VS.high
ENSG00000198074	AKR1B10	7	aldo-keto reductase family 1, member B10 (aldose reductase) [Source:HGNC Symbol;Acc:382]	0.299566	1.88057	7.37286	0.100683	5.21867
ENSG00000166869	CHP2	16	calcineurin-like EF-hand protein 2 [Source:HGNC Symbol;Acc:24927]	0.307769	0.880638	3.60435	0.110574	4.13682
ENSG00000102837	OLFM4	13	olfactomedin 4 [Source:HGNC Symbol;Acc:17190]	0.0511559	0.96296	3.83015	0.138183	4.04444
ENSG00000165376	CLDN2	X	claudin 2 [Source:HGNC Symbol;Acc:2041]	0.378081	4.87975	16.3266	1.04417	3.84366
ENSG00000196611	MMP1	11	matrix metallopeptidase 1 (interstitial collagenase) [Source:HGNC Symbol;Acc:7155]	1.08219	8.33681	23.6254	1.6242	3.78243
ENSG00000136872	ALDOB	9	aldolase B, fructose-bisphosphate [Source:HGNC Symbol;Acc:417]	0.0412558	0.560376	2.22166	0.0716409	3.75769
ENSG00000169876	MUC17	7	mucin 17, cell surface associated [Source:HGNC Symbol;Acc:16800]	1.09111	0.648315	3.96858	0.214206	3.69474
ENSG00000137673	MMP7	11	matrix metallopeptidase 7 (matrilysin, uterine) [Source:HGNC Symbol;Acc:7174]	2.13655	1.08576	3.15655	0.180572	3.5369
ENSG00000134193	REG4	1	regenerating islet-derived family, member 4 [Source:HGNC Symbol;Acc:22977]	5.61848	3.06227	8.3648	0.670261	3.45806
ENSG00000145703	IQGAP2	5	IQ motif containing GTPase activating protein 2 [Source:HGNC Symbol;Acc:6111]	0.0458426	0.553959	2.08508	0.102438	3.43213
ENSG00000182240	BACE2	21	beta-site APP-cleaving enzyme 2 [Source:HGNC Symbol;Acc:934]	0.266604	1.6072	5.38829	0.411518	3.4235
ENSG00000197249	SERPINA1	14	serpin peptidase inhibitor, clade A (alpha-1 antiproteinase, antitrypsin), member 1 [Source:HGNC Symbol;Acc:8941]	0.194246	3.71546	11.898	1.03083	3.40734
ENSG00000242515	UGT1A10	2	UDP glucuronosyltransferase 1 family, polypeptide A10 [Source:HGNC Symbol;Acc:12531]	36.2124	10.7315	30.7518	2.85515	3.38405
ENSG00000242366	UGT1A1	2	UDP glucuronosyltransferase 1 family, polypeptide A1 [Source:HGNC Symbol;Acc:12530]	44.3941	13.0585	37.0172	3.46515	3.38005
ENSG00000240224	UGT1A5	2	UDP glucuronosyltransferase 1 family, polypeptide A5 [Source:HGNC Symbol;Acc:12537]	45.2516	13.3541	37.8075	3.55676	3.37385
ENSG00000241119	UGT1A9	2	UDP glucuronosyltransferase 1 family, polypeptide A9 [Source:HGNC Symbol;Acc:12541]	43.9253	12.9548	36.6898	3.46031	3.36923
ENSG00000241635	UGT1A8	2	UDP glucuronosyltransferase 1 family, polypeptide A8 [Source:HGNC Symbol;Acc:12540]	25.4172	8.02597	23.3355	2.17071	3.36748
ENSG00000244474	UGT1A4	2	UDP glucuronosyltransferase 1 family, polypeptide A4 [Source:HGNC Symbol;Acc:12536]	42.6604	12.605	35.6859	3.37676	3.36357
ENSG00000243135	UGT1A3	2	UDP glucuronosyltransferase 1 family, polypeptide A3 [Source:HGNC Symbol;Acc:12535]	44.977	13.4404	37.7075	3.61071	3.34891
ENSG00000105388	CEACAM5	19	carcinoembryonic antigen-related cell adhesion molecule 5 [Source:HGNC Symbol;Acc:1817]	61.7994	77.4211	187.78	18.3836	3.3455
ENSG00000244122	UGT1A7	2	UDP glucuronosyltransferase 1 family, polypeptide A7 [Source:HGNC Symbol;Acc:12539]	25.965	7.595	21.4556	2.03202	3.33777
ENSG00000138823	MTTP	4	microsomal triglyceride transfer protein [Source:HGNC Symbol;Acc:7467]	0.251328	0.814217	2.59927	0.168067	3.33191
ENSG00000167165	UGT1A6	2	UDP glucuronosyltransferase 1 family, polypeptide A6 [Source:HGNC Symbol;Acc:12538]	32.0085	8.49831	24.6366	2.42532	3.29211
ENSG00000183087	GAS6	13	growth arrest-specific 6 [Source:HGNC Symbol;Acc:4168]	5.59685	0.539545	1.85754	0.100327	3.28861
ENSG00000132821	VSTM2L	20	V-set and transmembrane domain containing 2 like [Source:HGNC Symbol;Acc:16096]	0.137156	1.51155	5.20448	0.456495	3.25277
ENSG00000179546	HTR1D	1	5-hydroxytryptamine (serotonin) receptor 1D, G protein-coupled [Source:HGNC Symbol;Acc:5289]	0.70985	1.89915	5.11371	0.469094	3.19557
ENSG00000184434	LRRC19	9	leucine rich repeat containing 19 [Source:HGNC Symbol;Acc:23379]	8.98454	3.92334	10.7842	1.09741	3.18424
ENSG00000267881	CEA	19	Uncharacterized protein [Source:UniProtKB/TrEMBL;Acc:M0QXV9]	61.6806	62.9309	177.252	19.6601	3.16595
ENSG00000131771	PPP1R1B	17	protein phosphatase 1, regulatory (inhibitor) subunit 1B [Source:HGNC Symbol;Acc:9287]	0.694401	4.03776	13.6396	1.58651	3.02623
ENSG00000047597	XK	X	X-linked Kx blood group (McLeod syndrome) [Source:HGNC Symbol;Acc:12811]	1.24471	0.781886	2.68896	0.256713	2.96689
ENSG00000268275	AL035588.1	6		0	0.924903	0.669283	0	2.94352
ENSG00000100170	SLC5A1	22	solute carrier family 5 (sodium/glucose cotransporter), member 1 [Source:HGNC Symbol;Acc:11036]	0.151355	1.02773	3.80235	0.407615	2.94254
ENSG00000140297	GCNT3	15	glucosaminyl (N-acetyl) transferase 3, mucin type [Source:HGNC Symbol;Acc:4205]	41.2763	21.4979	51.3775	6.80043	2.89918
ENSG00000164237	CMBL	5	carboxymethylenebutenolidase homolog (Pseudomonas) [Source:HGNC Symbol;Acc:25090]	4.35015	3.12531	8.55813	1.08292	2.8717
ENSG00000162817	C1orf115	1	chromosome 1 open reading frame 115 [Source:HGNC Symbol;Acc:25873]	0.844379	0.60242	1.58604	0.131478	2.86469
ENSG00000114455	HHLA2	3	HERV-H LTR-associating 2 [Source:HGNC Symbol;Acc:4905]	5.95116	1.75391	4.5283	0.554638	2.82171
ENSG00000104537	ANXA13	8	annexin A13 [Source:HGNC Symbol;Acc:536]	0.420661	3.86899	10.2766	1.37381	2.81572
ENSG00000165140	FBP1	9	fructose-1,6-bisphosphatase 1 [Source:HGNC Symbol;Acc:3606]	17.4946	6.42276	17.5025	2.43293	2.7969
ENSG00000167434	CA4	17	carbonic anhydrase IV [Source:HGNC Symbol;Acc:1375]	0.0625731	0.473899	1.50754	0.140853	2.73863
ENSG00000148735	PLEKHS1	10	pleckstrin homology domain containing, family S member 1 [Source:HGNC Symbol;Acc:26285]	0.776823	0.735026	2.37731	0.288933	2.67118
ENSG00000168918	INPP5D	2	inositol polyphosphate-5-phosphatase, 145kDa [Source:HGNC Symbol;Acc:6079]	1.08011	0.26288	1.15915	0.101761	2.64173
ENSG00000166920	C15orf48	15	chromosome 15 open reading frame 48 [Source:HGNC Symbol;Acc:29898]	11.6412	1.42784	3.20684	0.44436	2.60282
ENSG00000196352	CD55	1	CD55 molecule, decay accelerating factor for complement (Cromer blood group) [Source:HGNC Symbol;Acc:2665]	10.3369	9.69444	24.1391	3.90465	2.59758
ENSG00000173467	AGR3	7	anterior gradient 3 [Source:HGNC Symbol;Acc:24167]	4.79439	2.0308	3.24026	0.462526	2.56997
ENSG00000171124	FUT3	19	fucosyltransferase 3 (galactoside 3(4)-L-fucosyltransferase, Lewis blood group) [Source:HGNC Symbol;Acc:4014]	0.474313	2.22227	5.84595	0.903656	2.56664
ENSG00000163082	SGPP2	2	sphingosine-1-phosphate phosphatase 2 [Source:HGNC Symbol;Acc:19953]	0.0404149	0.276972	1.12671	0.114043	2.51882
ENSG00000117115	PADI2	1	peptidyl arginine deiminase, type II [Source:HGNC Symbol;Acc:18341]	0.711803	1.15389	2.87027	0.420955	2.51136
ENSG00000189221	MAOA	X	monoamine oxidase A [Source:HGNC Symbol;Acc:6833]	13.3528	6.97267	17.9958	3.07727	2.5098
ENSG00000198643	FAM3D	3	family with sequence similarity 3, member D [Source:HGNC Symbol;Acc:18665]	0.179834	0.390828	1.03331	0.10112	2.49441
ENSG00000171431	KRT20	17	keratin 20 [Source:HGNC Symbol;Acc:20412]	122.613	39.5193	77.46	13.766	2.48376
ENSG00000156298	TSPAN7	X	tetraspanin 7 [Source:HGNC Symbol;Acc:11854]	0.21168	4.00255	7.48563	1.2567	2.48317
ENSG00000196562	SULF2	20	sulfatase 2 [Source:HGNC Symbol;Acc:20392]	1.51897	4.64536	10.6072	1.86544	2.44566
ENSG00000180573	HIST1H2AC	6	histone cluster 1, H2ac [Source:HGNC Symbol;Acc:4733]	10.6296	3.28452	7.44598	1.29284	2.43767
ENSG00000086548	CEACAM6	19	carcinoembryonic antigen-related cell adhesion molecule 6 (non-specific cross reacting antigen) [Source:HGNC Symbol;Acc:1818]	82.4428	60.5927	114.782	21.2522	2.42769
ENSG00000138678	AGPAT9	4	1-acylglycerol-3-phosphate O-acyltransferase 9 [Source:HGNC Symbol;Acc:28157]	0.551562	0.760885	2.00553	0.29254	2.42327
ENSG00000117472	TSPAN1	1	tetraspanin 1 [Source:HGNC Symbol;Acc:20657]	2.92399	1.87873	4.25671	0.742146	2.3711
ENSG00000117791	MARC2	1	mitochondrial amidoxime reducing component 2 [Source:HGNC Symbol;Acc:26064]	1.31115	0.38246	0.942682	0.101694	2.37006
ENSG00000148671	ADIRF	10	adipogenesis regulatory factor [Source:HGNC Symbol;Acc:24043]	8.31624	2.65065	4.55434	0.808492	2.35703
ENSG00000065618	COL17A1	10	collagen, type XVII, alpha 1 [Source:HGNC Symbol;Acc:2194]	5.29378	9.88895	21.1609	4.06083	2.35326
ENSG00000156413	FUT6	19	fucosyltransferase 6 (alpha (1,3) fucosyltransferase) [Source:HGNC Symbol;Acc:4017]	0.0290636	0.937876	2.95106	0.500204	2.34579
ENSG00000123095	BHLHE41	12	basic helix-loop-helix family, member e41 [Source:HGNC Symbol;Acc:16617]	0.110987	1.23976	2.85615	0.481825	2.34506
ENSG00000100079	LGALS2	22	lectin, galactoside-binding, soluble, 2 [Source:HGNC Symbol;Acc:6562]	8.71215	5.51247	10.0247	1.91323	2.33029
ENSG00000163817	SLC6A20	3	solute carrier family 6 (proline IMINO transporter), member 20 [Source:HGNC Symbol;Acc:30927]	1.55202	6.19773	13.6332	2.63715	2.32692
ENSG00000145384	FABP2	4	fatty acid binding protein 2, intestinal [Source:HGNC Symbol;Acc:3556]	0.431867	1.23955	2.31737	0.381858	2.32676
ENSG00000168961	LGALS9	17	lectin, galactoside-binding, soluble, 9 [Source:HGNC Symbol;Acc:6570]	0.364254	1.29363	2.9812	0.522412	2.30755
ENSG00000140968	IRF8	16	interferon regulatory factor 8 [Source:HGNC Symbol;Acc:5358]	16.0192	4.565	9.11652	1.79969	2.27846
ENSG00000106789	CORO2A	9	coronin, actin binding protein, 2A [Source:HGNC Symbol;Acc:2255]	25.25	8.69833	20.7704	4.21293	2.27472
ENSG00000158373	HIST1H2BD	6	histone cluster 1, H2bd [Source:HGNC Symbol;Acc:4747]	8.97076	5.9233	9.62337	1.93364	2.25739
ENSG00000026508	CD44	11	CD44 molecule (Indian blood group) [Source:HGNC Symbol;Acc:1681]	14.8871	7.89551	20.0857	4.13089	2.2543
ENSG00000262560	RP11-296A16.1	15		3.88358	1.36708	2.75885	0.51166	2.22463
ENSG00000135220	UGT2A3	4	UDP glucuronosyltransferase 2 family, polypeptide A3 [Source:HGNC Symbol;Acc:28528]	4.44717	5.22501	11.6301	2.45311	2.19988
ENSG00000006747	SCIN	7	scinderin [Source:HGNC Symbol;Acc:21695]	6.86573	2.69446	5.84536	1.23098	2.15927
ENSG00000111424	VDR	12	vitamin D (1,25- dihydroxyvitamin D3) receptor [Source:HGNC Symbol;Acc:12679]	9.28341	8.23464	20.0233	4.53541	2.1181
ENSG00000109610	SOD3	4	superoxide dismutase 3, extracellular [Source:HGNC Symbol;Acc:11181]	2.72832	2.75776	7.00861	1.54028	2.11563
ENSG00000033327	GAB2	11	GRB2-associated binding protein 2 [Source:HGNC Symbol;Acc:14458]	3.03409	2.15879	5.63183	1.25486	2.08085
ENSG00000157992	KRTCAP3	2	keratinocyte associated protein 3 [Source:HGNC Symbol;Acc:28943]	34.4448	11.089	23.2012	5.43727	2.07316
ENSG00000187837	HIST1H1C	6	histone cluster 1, H1c [Source:HGNC Symbol;Acc:4716]	21.2044	16.6141	29.7996	7.02314	2.06954
ENSG00000106404	CLDN15	7	claudin 15 [Source:HGNC Symbol;Acc:2036]	5.05357	5.84674	11.6571	2.72455	2.05743
ENSG00000152766	ANKRD22	10	ankyrin repeat domain 22 [Source:HGNC Symbol;Acc:28321]	18.2971	7.59403	12.5685	3.02279	2.02034
ENSG00000172927	MYEOV	11	myeloma overexpressed [Source:HGNC Symbol;Acc:7563]	7.35302	3.5444	5.93597	1.401	2.00766
ENSG00000095932	C19orf77	19	chromosome 19 open reading frame 77 [Source:HGNC Symbol;Acc:37244]	4.35017	8.66421	19.0457	4.75527	1.9794
ENSG00000070526	ST6GALNAC1	17	ST6 (alpha-N-acetyl-neuraminyl-2,3-beta-galactosyl-1,3)-N-acetylgalactosaminide alpha-2,6-sialyltransferase 1 [Source:HGNC Symbol;Acc:23614]	3.77091	3.66474	7.18354	1.8022	1.93697
ENSG00000162772	ATF3	1	activating transcription factor 3 [Source:HGNC Symbol;Acc:785]	2.59763	3.59541	7.71841	1.94712	1.93328
ENSG00000134531	EMP1	12	epithelial membrane protein 1 [Source:HGNC Symbol;Acc:3333]	21.7921	7.11995	11.7575	3.01233	1.92973
ENSG00000158825	CDA	1	cytidine deaminase [Source:HGNC Symbol;Acc:1712]	24.2032	9.80225	12.9603	3.46443	1.87345
ENSG00000141655	TNFRSF11A	18	tumor necrosis factor receptor superfamily, member 11a, NFKB activator [Source:HGNC Symbol;Acc:11908]	9.51546	3.91282	7.32249	1.92626	1.87308
ENSG00000096872	IFT74	9	intraflagellar transport 74 homolog (Chlamydomonas) [Source:HGNC Symbol;Acc:21424]	4.42756	2.94171	5.96955	1.58212	1.85131
ENSG00000120162	MOB3B	9	MOB kinase activator 3B [Source:HGNC Symbol;Acc:23825]	5.40137	2.61822	5.98435	1.58857	1.84931
ENSG00000107242	PIP5K1B	9	phosphatidylinositol-4-phosphate 5-kinase, type I, beta [Source:HGNC Symbol;Acc:8995]	10.9545	5.99409	12.1604	3.38302	1.81559
ENSG00000110013	SIAE	11	sialic acid acetylesterase [Source:HGNC Symbol;Acc:18187]	17.801	5.78722	10.7065	2.99398	1.80436
ENSG00000106785	TRIM14	9	tripartite motif containing 14 [Source:HGNC Symbol;Acc:16283]	13.7782	6.7264	13.241	3.77474	1.78369
ENSG00000158747	NBL1	1	neuroblastoma 1, DAN family BMP antagonist [Source:HGNC Symbol;Acc:7650]	22.379	25.1625	39.2958	11.3593	1.78152
ENSG00000137033	IL33	9	interleukin 33 [Source:HGNC Symbol;Acc:16028]	28.1918	5.55801	10.1809	2.94283	1.75648
ENSG00000101333	PLCB4	20	phospholipase C, beta 4 [Source:HGNC Symbol;Acc:9059]	1.9381	5.10064	10.4443	3.05801	1.73938
ENSG00000166866	MYO1A	12	myosin IA [Source:HGNC Symbol;Acc:7595]	9.51447	7.55136	12.5683	3.69718	1.73822
ENSG00000123836	PFKFB2	1	6-phosphofructo-2-kinase/fructose-2,6-biphosphatase 2 [Source:HGNC Symbol;Acc:8873]	4.4266	5.18361	11.7341	3.60486	1.67546
ENSG00000250349	TM4SF2	X	Uncharacterized protein; cDNA FLJ59144, highly similar to Tetraspanin-7 [Source:UniProtKB/TrEMBL;Acc:B4E171]	2.11988	4.94736	9.86667	3.11877	1.6306
ENSG00000130707	ASS1	9	argininosuccinate synthase 1 [Source:HGNC Symbol;Acc:758]	7.74919	6.3067	12.0397	3.82214	1.63003
ENSG00000101213	PTK6	20	protein tyrosine kinase 6 [Source:HGNC Symbol;Acc:9617]	4.4053	3.49396	6.40793	2.0183	1.6193
ENSG00000169903	TM4SF4	3	transmembrane 4 L six family member 4 [Source:HGNC Symbol;Acc:11856]	2.1145	7.36724	11.2365	3.61486	1.60959
ENSG00000014914	MTMR11	1	myotubularin related protein 11 [Source:HGNC Symbol;Acc:24307]	10.7887	14.817	22.6877	7.37529	1.60805
ENSG00000266728	AC015688.3	17	Uncharacterized protein [Source:UniProtKB/TrEMBL;Acc:J3QLI3]	1.70839	3.1358	6.37011	2.04456	1.59311
ENSG00000168955	TM4SF20	2	transmembrane 4 L six family member 20 [Source:HGNC Symbol;Acc:26230]	30.234	14.3053	25.3381	8.53792	1.55823
ENSG00000130234	ACE2	X	angiotensin I converting enzyme 2 [Source:HGNC Symbol;Acc:13557]	4.11023	6.68093	11.4886	3.8762	1.54325
ENSG00000171747	LGALS4	19	lectin, galactoside-binding, soluble, 4 [Source:HGNC Symbol;Acc:6565]	152.722	186.073	320.813	111.219	1.52748
ENSG00000125775	SDCBP2	20	syndecan binding protein (syntenin) 2 [Source:HGNC Symbol;Acc:15756]	10.7351	28.4096	44.5421	15.4058	1.5256
ENSG00000158158	CNNM4	2	cyclin M4 [Source:HGNC Symbol;Acc:105]	15.5318	7.59869	12.0718	4.17566	1.50933
ENSG00000124253	PCK1	20	phosphoenolpyruvate carboxykinase 1 (soluble) [Source:HGNC Symbol;Acc:8724]	6.27909	6.19474	10.8869	3.85935	1.47245
ENSG00000110090	CPT1A	11	carnitine palmitoyltransferase 1A (liver) [Source:HGNC Symbol;Acc:2328]	23.2136	19.9148	34.4261	12.4809	1.45645
ENSG00000004478	FKBP4	12	FK506 binding protein 4, 59kDa [Source:HGNC Symbol;Acc:3720]	31.3237	25.2521	37.58	13.8711	1.43136
ENSG00000100994	PYGB	20	phosphorylase, glycogen; brain [Source:HGNC Symbol;Acc:9723]	14.5684	41.509	76.0596	28.1402	1.43127
ENSG00000233041	PHGR1	15	proline/histidine/glycine-rich 1 [Source:HGNC Symbol;Acc:37226]	30.5002	49.184	67.0251	24.9631	1.42129
ENSG00000197903	HIST1H2BK	6	histone cluster 1, H2bk [Source:HGNC Symbol;Acc:13954]	68.1519	52.8278	72.7234	27.2429	1.41324
ENSG00000116667	C1orf21	1	chromosome 1 open reading frame 21 [Source:HGNC Symbol;Acc:15494]	4.23246	5.74476	9.52694	3.51561	1.41284
ENSG00000178462	TUBAL3	10	tubulin, alpha-like 3 [Source:HGNC Symbol;Acc:23534]	3.27125	8.40283	11.4887	4.27531	1.40527
ENSG00000137819	PAQR5	15	progestin and adipoQ receptor family member V [Source:HGNC Symbol;Acc:29645]	9.64522	7.53851	11.7451	4.46356	1.37606
ENSG00000062282	DGAT2	11	diacylglycerol O-acyltransferase 2 [Source:HGNC Symbol;Acc:16940]	16.7637	12.3232	17.3697	6.65193	1.37148
ENSG00000157613	CREB3L1	11	cAMP responsive element binding protein 3-like 1 [Source:HGNC Symbol;Acc:18856]	4.32385	7.21095	10.2352	3.89914	1.3698
ENSG00000053918	KCNQ1	11	potassium voltage-gated channel, KQT-like subfamily, member 1 [Source:HGNC Symbol;Acc:6294]	9.92898	39.0649	63.4862	24.6852	1.35923
ENSG00000115641	FHL2	2	four and a half LIM domains 2 [Source:HGNC Symbol;Acc:3703]	8.21283	8.45132	10.9596	4.26389	1.34162
ENSG00000176387	HSD11B2	16	hydroxysteroid (11-beta) dehydrogenase 2 [Source:HGNC Symbol;Acc:5209]	3.05989	10.6028	16.4503	6.43165	1.34133
ENSG00000137193	PIM1	6	pim-1 oncogene [Source:HGNC Symbol;Acc:8986]	19.5052	20.3392	31.9287	12.7894	1.31317
ENSG00000089356	FXYD3	19	FXYD domain containing ion transport regulator 3 [Source:HGNC Symbol;Acc:4027]	62.7407	28.5675	36.1568	14.706	1.29207
ENSG00000172831	CES2	16	carboxylesterase 2 [Source:HGNC Symbol;Acc:1864]	9.79544	16.4504	29.7145	12.3422	1.26077
ENSG00000132437	DDC	7	dopa decarboxylase (aromatic L-amino acid decarboxylase) [Source:HGNC Symbol;Acc:2719]	25.6556	19.1399	28.739	11.9703	1.25656
ENSG00000151726	ACSL1	4	acyl-CoA synthetase long-chain family member 1 [Source:HGNC Symbol;Acc:3569]	25.3935	12.0087	21.3743	8.93793	1.24855
ENSG00000067057	PFKP	10	phosphofructokinase, platelet [Source:HGNC Symbol;Acc:8878]	27.8945	9.14477	14.0876	5.87736	1.24705
ENSG00000136826	KLF4	9	Kruppel-like factor 4 (gut) [Source:HGNC Symbol;Acc:6348]	17.7965	27.8501	39.2205	16.5027	1.24387
ENSG00000124762	CDKN1A	6	cyclin-dependent kinase inhibitor 1A (p21, Cip1) [Source:HGNC Symbol;Acc:1784]	15.9913	30.0211	43.1041	18.3849	1.22482
ENSG00000116771	AGMAT	1	agmatine ureohydrolase (agmatinase) [Source:HGNC Symbol;Acc:18407]	12.1611	9.11659	13.9875	5.95841	1.2174
ENSG00000074410	CA12	15	carbonic anhydrase XII [Source:HGNC Symbol;Acc:1371]	39.8822	31.9875	50.0422	21.4791	1.21639
ENSG00000118322	ATP10B	5	ATPase, class V, type 10B [Source:HGNC Symbol;Acc:13543]	15.5663	13.0544	23.1107	9.89224	1.21591
ENSG00000163993	S100P	4	S100 calcium binding protein P [Source:HGNC Symbol;Acc:10504]	120.288	138.187	168.283	72.4163	1.21537
ENSG00000164251	F2RL1	5	coagulation factor II (thrombin) receptor-like 1 [Source:HGNC Symbol;Acc:3538]	34.8598	20.0787	31.8731	13.7356	1.20847
ENSG00000119899	SLC17A5	6	solute carrier family 17 (acidic sugar transporter), member 5 [Source:HGNC Symbol;Acc:10933]	5.64183	7.13695	11.2605	4.84236	1.20075
ENSG00000138166	DUSP5	10	dual specificity phosphatase 5 [Source:HGNC Symbol;Acc:3071]	13.1118	14.7988	22.3344	9.6693	1.19938
ENSG00000103089	FA2H	16	fatty acid 2-hydroxylase [Source:HGNC Symbol;Acc:21197]	8.40971	11.9442	17.6184	7.67768	1.18784
ENSG00000250479	CHCHD10	22	coiled-coil-helix-coiled-coil-helix domain containing 10 [Source:HGNC Symbol;Acc:15559]	32.0207	33.9453	47.6746	21.2532	1.16179
ENSG00000119411	BSPRY	9	B-box and SPRY domain containing [Source:HGNC Symbol;Acc:18232]	11.9066	6.86501	10.4968	4.66276	1.15376
ENSG00000115009	CCL20	2	chemokine (C-C motif) ligand 20 [Source:HGNC Symbol;Acc:10619]	191.903	30.8523	38.1958	17.1207	1.15304
ENSG00000135750	KCNK1	1	potassium channel, subfamily K, member 1 [Source:HGNC Symbol;Acc:6272]	8.19336	7.95986	12.5505	5.62667	1.14342
ENSG00000159228	CBR1	21	carbonyl reductase 1 [Source:HGNC Symbol;Acc:1548]	9.73004	16.142	21.8782	9.85862	1.14206
ENSG00000149782	PLCB3	11	phospholipase C, beta 3 (phosphatidylinositol-specific) [Source:HGNC Symbol;Acc:9056]	16.6901	16.8562	25.8448	11.6574	1.14188
ENSG00000010438	PRSS3	9	protease, serine, 3 [Source:HGNC Symbol;Acc:9486]	27.7699	36.4735	48.0441	21.7465	1.13996
ENSG00000198176	TFDP1	13	transcription factor Dp-1 [Source:HGNC Symbol;Acc:11749]	46.3265	26.8493	40.7652	18.5028	1.13536
ENSG00000076716	GPC4	X	glypican 4 [Source:HGNC Symbol;Acc:4452]	0.238282	4.44107	10.042	4.52164	1.13387
ENSG00000108846	ABCC3	17	ATP-binding cassette, sub-family C (CFTR/MRP), member 3 [Source:HGNC Symbol;Acc:54]	10.3206	6.73706	10.18	4.62286	1.12211
ENSG00000137440	FGFBP1	4	fibroblast growth factor binding protein 1 [Source:HGNC Symbol;Acc:19695]	48.5811	11.105	18.0012	8.22615	1.12036
ENSG00000050405	LIMA1	12	LIM domain and actin binding 1 [Source:HGNC Symbol;Acc:24636]	70.343	48.9103	73.5896	33.799	1.12022
ENSG00000095203	EPB41L4B	9	erythrocyte membrane protein band 4.1 like 4B [Source:HGNC Symbol;Acc:19818]	26.448	16.001	23.2615	10.7261	1.10963
ENSG00000165215	CLDN3	7	claudin 3 [Source:HGNC Symbol;Acc:2045]	23.7902	122.325	163.316	75.9717	1.10311
ENSG00000120756	PLS1	3	plastin 1 [Source:HGNC Symbol;Acc:9090]	68.6711	42.9194	65.8229	30.627	1.10127
ENSG00000173890	GPR160	3	G protein-coupled receptor 160 [Source:HGNC Symbol;Acc:23693]	32.8157	22.2238	30.1691	14.0134	1.10078
ENSG00000134240	HMGCS2	1	3-hydroxy-3-methylglutaryl-CoA synthase 2 (mitochondrial) [Source:HGNC Symbol;Acc:5008]	207.274	48.4813	65.1009	30.3315	1.09933
ENSG00000121900	TMEM54	1	transmembrane protein 54 [Source:HGNC Symbol;Acc:24143]	22.3359	32.3096	45.3828	21.3208	1.08631
ENSG00000130821	SLC6A8	X	solute carrier family 6 (neurotransmitter transporter), member 8 [Source:HGNC Symbol;Acc:11055]	21.2395	41.0847	47.9751	22.5425	1.08626
ENSG00000078237	C12orf5	12	chromosome 12 open reading frame 5 [Source:HGNC Symbol;Acc:1185]	22.2498	11.2703	17.0103	7.9831	1.08189
ENSG00000176658	MYO1D	17	myosin ID [Source:HGNC Symbol;Acc:7598]	33.0556	22.8731	35.0241	16.5079	1.08059
ENSG00000163251	FZD5	2	frizzled family receptor 5 [Source:HGNC Symbol;Acc:4043]	14.2942	10.6757	16.4926	7.74823	1.0801
ENSG00000245848	CEBPA	19	CCAAT/enhancer binding protein (C/EBP), alpha [Source:HGNC Symbol;Acc:1833]	10.9695	15.1043	19.2039	9.03208	1.07988
ENSG00000104783	KCNN4	19	potassium intermediate/small conductance calcium-activated channel, subfamily N, member 4 [Source:HGNC Symbol;Acc:6293]	10.2993	16.3699	21.8574	10.3157	1.07595
ENSG00000159921	GNE	9	glucosamine (UDP-N-acetyl)-2-epimerase/N-acetylmannosamine kinase [Source:HGNC Symbol;Acc:23657]	25.6426	11.3836	21.1512	9.98842	1.07484
ENSG00000140284	SLC27A2	15	solute carrier family 27 (fatty acid transporter), member 2 [Source:HGNC Symbol;Acc:10996]	10.4895	17.6583	24.6732	11.7326	1.06602
ENSG00000090776	EFNB1	X	ephrin-B1 [Source:HGNC Symbol;Acc:3226]	8.87911	37.338	51.3535	24.5879	1.05946
ENSG00000163624	CDS1	4	CDP-diacylglycerol synthase (phosphatidate cytidylyltransferase) 1 [Source:HGNC Symbol;Acc:1800]	15.8481	11.5859	17.2348	8.22	1.05902
ENSG00000105523	FAM83E	19	family with sequence similarity 83, member E [Source:HGNC Symbol;Acc:25972]	2.80884	7.32352	10.0829	4.79847	1.05575
ENSG00000074416	MGLL	3	monoglyceride lipase [Source:HGNC Symbol;Acc:17038]	7.79888	11.694	17.359	8.38535	1.04093
ENSG00000123191	ATP7B	13	ATPase, Cu++ transporting, beta polypeptide [Source:HGNC Symbol;Acc:870]	8.30812	14.4494	25.5505	12.382	1.03914
ENSG00000165474	GJB2	13	gap junction protein, beta 2, 26kDa [Source:HGNC Symbol;Acc:4284]	17.7384	15.1529	22.4628	10.9167	1.03425
ENSG00000105289	TJP3	19	tight junction protein 3 [Source:HGNC Symbol;Acc:11829]	11.6357	12.0044	18.4162	8.96259	1.03079
ENSG00000173153	ESRRA	11	estrogen-related receptor alpha [Source:HGNC Symbol;Acc:3471]	9.92548	22.173	33.0931	16.207	1.02539
ENSG00000071073	MGAT4A	2	mannosyl (alpha-1,3-)-glycoprotein beta-1,4-N-acetylglucosaminyltransferase, isozyme A [Source:HGNC Symbol;Acc:7047]	9.61237	8.14485	13.3512	6.52743	1.02121
ENSG00000254087	LYN	8	v-yes-1 Yamaguchi sarcoma viral related oncogene homolog [Source:HGNC Symbol;Acc:6735]	15.3523	11.0956	15.7815	7.73343	1.01963
ENSG00000116514	RNF19B	1	ring finger protein 19B [Source:HGNC Symbol;Acc:26886]	11.2773	9.74976	13.0933	6.45481	1.00918
ENSG00000163586	FABP1	2	fatty acid binding protein 1, liver [Source:HGNC Symbol;Acc:3555]	1045.34	333.425	389.619	194.182	1.00428
ENSG00000121039	RDH10	8	retinol dehydrogenase 10 (all-trans) [Source:HGNC Symbol;Acc:19975]	8.824	11.6344	17.0545	8.45894	1.00308
ENSG00000060762	MPC1	6	mitochondrial pyruvate carrier 1 [Source:HGNC Symbol;Acc:21606]	10.5152	12.1778	16.363	8.11752	1.00245
ENSG00000161921	CXCL16	17	chemokine (C-X-C motif) ligand 16 [Source:HGNC Symbol;Acc:16642]	21.6152	23.7598	30.237	15.0481	1.00194
ENSG00000106991	ENG	9	endoglin [Source:HGNC Symbol;Acc:3349]	0.548205	6.0268	12.9441	6.83476	0.911482
ENSG00000269531	AC073569.1	12		1.6853	0.277471	1.87399	0.97551	0.876097
ENSG00000188211	NCR3LG1	11	natural killer cell cytotoxicity receptor 3 ligand 1 [Source:HGNC Symbol;Acc:42400]	5.28391	4.55513	10.2682	5.56092	0.873053
ENSG00000257743	RP11-1220K2.2	7	Putative inactive maltase-glucoamylase-like protein LOC93432 [Source:UniProtKB/Swiss-Prot;Acc:Q2M2H8]	9.13719	7.22024	16.2826	10.3383	0.65028
ENSG00000214239	AL591025.1	6	Uncharacterized protein [Source:UniProtKB/TrEMBL;Acc:H7BYS0]	0	0.126123	0.60844	1.33024	-1.01354
ENSG00000158874	APOA2	1	apolipoprotein A-II [Source:HGNC Symbol;Acc:601]	157.17	95.0977	53.7297	108.7	-1.0152
ENSG00000140545	MFGE8	15	milk fat globule-EGF factor 8 protein [Source:HGNC Symbol;Acc:7036]	20.8798	43.7315	27.8187	56.6079	-1.02232
ENSG00000114353	GNAI2	3	guanine nucleotide binding protein (G protein), alpha inhibiting activity polypeptide 2 [Source:HGNC Symbol;Acc:4385]	16.9896	21.5056	13.3489	27.2237	-1.02266
ENSG00000088826	SMOX	20	spermine oxidase [Source:HGNC Symbol;Acc:15862]	4.05594	15.4163	9.02919	18.6062	-1.03496
ENSG00000172116	CD8B	2	CD8b molecule [Source:HGNC Symbol;Acc:1707]	38.6923	28.7057	17.545	36.1734	-1.03965
ENSG00000188483	IER5L	9	immediate early response 5-like [Source:HGNC Symbol;Acc:23679]	3.66207	12.8738	8.42021	17.4698	-1.04413
ENSG00000008083	JARID2	6	jumonji, AT rich interactive domain 2 [Source:HGNC Symbol;Acc:6196]	4.30025	6.51565	4.90052	10.2241	-1.04586
ENSG00000165905	GYLTL1B	11	glycosyltransferase-like 1B [Source:HGNC Symbol;Acc:16522]	19.2146	44.5414	30.0114	62.1727	-1.04829
ENSG00000185920	PTCH1	9	patched 1 [Source:HGNC Symbol;Acc:9585]	4.8692	9.1886	9.07799	18.9898	-1.05655
ENSG00000102226	USP11	X	ubiquitin specific peptidase 11 [Source:HGNC Symbol;Acc:12609]	7.90844	15.1524	9.80075	20.5153	-1.05811
ENSG00000120896	SORBS3	8	sorbin and SH3 domain containing 3 [Source:HGNC Symbol;Acc:30907]	4.3691	11.8432	6.13331	12.9051	-1.06101
ENSG00000163346	PBXIP1	1	pre-B-cell leukemia homeobox interacting protein 1 [Source:HGNC Symbol;Acc:21199]	19.0608	29.8121	18.9471	39.6435	-1.06115
ENSG00000170835	CEL	9	carboxyl ester lipase [Source:HGNC Symbol;Acc:1848]	1.0109	7.46867	4.58841	9.72236	-1.06697
ENSG00000136048	DRAM1	12	DNA-damage regulated autophagy modulator 1 [Source:HGNC Symbol;Acc:25645]	12.9105	17.2878	10.013	21.1557	-1.07163
ENSG00000175745	NR2F1	5	nuclear receptor subfamily 2, group F, member 1 [Source:HGNC Symbol;Acc:7975]	2.20241	11.2904	6.66065	14.188	-1.07957
ENSG00000185633	NDUFA4L2	12	NADH dehydrogenase (ubiquinone) 1 alpha subcomplex, 4-like 2 [Source:HGNC Symbol;Acc:29836]	0.234236	13.2783	7.92836	16.875	-1.08023
ENSG00000117394	SLC2A1	1	solute carrier family 2 (facilitated glucose transporter), member 1 [Source:HGNC Symbol;Acc:11005]	201.567	843.91	496.667	1051.58	-1.08205
ENSG00000166681	NGFRAP1	X	nerve growth factor receptor (TNFRSF16) associated protein 1 [Source:HGNC Symbol;Acc:13388]	18.5544	24.7218	14.394	30.8195	-1.09306
ENSG00000120068	HOXB8	17	homeobox B8 [Source:HGNC Symbol;Acc:5119]	14.0921	23.79	16.2948	35.3946	-1.11436
ENSG00000127418	FGFRL1	4	fibroblast growth factor receptor-like 1 [Source:HGNC Symbol;Acc:3693]	9.13193	27.7518	20.9185	45.6901	-1.12338
ENSG00000122642	FKBP9	7	FK506 binding protein 9, 63 kDa [Source:HGNC Symbol;Acc:3725]	45.2707	49.7725	30.5936	68.0535	-1.15085
ENSG00000183579	ZNRF3	22	zinc and ring finger 3 [Source:HGNC Symbol;Acc:18126]	23.5502	32.9537	27.4598	61.3767	-1.15747
ENSG00000110400	PVRL1	11	poliovirus receptor-related 1 (herpesvirus entry mediator C) [Source:HGNC Symbol;Acc:9706]	9.15547	18.0015	12.7185	28.9737	-1.18148
ENSG00000168785	TSPAN5	4	tetraspanin 5 [Source:HGNC Symbol;Acc:17753]	11.4625	15.2994	9.54148	21.8315	-1.18568
ENSG00000110492	MDK	11	midkine (neurite growth-promoting factor 2) [Source:HGNC Symbol;Acc:6972]	61.7038	75.9299	44.8241	102.712	-1.19444
ENSG00000135821	GLUL	1	glutamate-ammonia ligase [Source:HGNC Symbol;Acc:4341]	21.4087	19.0638	13.5321	31.2645	-1.20212
ENSG00000203896	LIME1	20	Lck interacting transmembrane adaptor 1 [Source:HGNC Symbol;Acc:26016]	0.641596	10.2224	5.79726	13.5571	-1.21154
ENSG00000196924	FLNA	X	filamin A, alpha [Source:HGNC Symbol;Acc:3754]	28.0968	64.469	36.7669	85.6771	-1.21827
ENSG00000124216	SNAI1	20	snail family zinc finger 1 [Source:HGNC Symbol;Acc:11128]	8.95129	12.5257	7.38355	17.3231	-1.21921
ENSG00000092068	SLC7A8	14	solute carrier family 7 (amino acid transporter light chain, L system), member 8 [Source:HGNC Symbol;Acc:11066]	7.10765	6.90782	5.05646	12.0043	-1.23106
ENSG00000213654	GPSM3	6	G-protein signaling modulator 3 [Source:HGNC Symbol;Acc:13945]	5.56313	23.5042	13.4117	31.9435	-1.24583
ENSG00000149212	SESN3	11	sestrin 3 [Source:HGNC Symbol;Acc:23060]	17.178	10.6263	8.21495	19.6551	-1.24844
ENSG00000267314	AC104532.2	19	Uncharacterized protein [Source:UniProtKB/TrEMBL;Acc:K7ERU9]	1.35115	10.8788	5.73276	13.8926	-1.26241
ENSG00000125841	NRSN2	20	neurensin 2 [Source:HGNC Symbol;Acc:16229]	10.8657	8.84417	6.01435	14.594	-1.26496
ENSG00000124766	SOX4	6	SRY (sex determining region Y)-box 4 [Source:HGNC Symbol;Acc:11200]	42.0565	74.0841	44.1282	106.898	-1.27454
ENSG00000268387	AL590714.1	1	Uncharacterized protein [Source:UniProtKB/TrEMBL;Acc:M0R2L1]	0	12.7925	6.11916	14.9916	-1.27895
ENSG00000175938	ORAI3	16	ORAI calcium release-activated calcium modulator 3 [Source:HGNC Symbol;Acc:28185]	7.05875	10.9697	6.73994	16.5575	-1.28411
ENSG00000170873	MTSS1	8	metastasis suppressor 1 [Source:HGNC Symbol;Acc:20443]	1.02153	6.94515	5.89024	14.7285	-1.30768
ENSG00000158869	FCER1G	1	Fc fragment of IgE, high affinity I, receptor for; gamma polypeptide [Source:HGNC Symbol;Acc:3611]	15.2184	95.1662	44.6809	111.04	-1.31142
ENSG00000101335	MYL9	20	myosin, light chain 9, regulatory [Source:HGNC Symbol;Acc:15754]	4.30813	9.18501	5.4927	13.815	-1.31502
ENSG00000176171	BNIP3	10	BCL2/adenovirus E1B 19kDa interacting protein 3 [Source:HGNC Symbol;Acc:1084]	53.9759	24.2902	10.4929	26.391	-1.3224
ENSG00000167800	TBX10	11	T-box 10 [Source:HGNC Symbol;Acc:11593]	0.451809	6.2431	4.32181	10.9902	-1.32658
ENSG00000110031	LPXN	11	leupaxin [Source:HGNC Symbol;Acc:14061]	6.401	6.52569	4.24196	10.7951	-1.32726
ENSG00000126218	F10	13	coagulation factor X [Source:HGNC Symbol;Acc:3528]	0.912037	10.2532	4.92247	12.5914	-1.33738
ENSG00000075213	SEMA3A	7	sema domain, immunoglobulin domain (Ig), short basic domain, secreted, (semaphorin) 3A [Source:HGNC Symbol;Acc:10723]	33.3878	30.351	18.6038	47.8079	-1.35693
ENSG00000136425	CIB2	15	calcium and integrin binding family member 2 [Source:HGNC Symbol;Acc:24579]	14.3832	7.61429	3.86226	10.0642	-1.3591
ENSG00000183762	KREMEN1	22	kringle containing transmembrane protein 1 [Source:HGNC Symbol;Acc:17550]	13.7463	26.2538	17.1411	44.4354	-1.3691
ENSG00000164379	FOXQ1	6	forkhead box Q1 [Source:HGNC Symbol;Acc:20951]	21.6443	45.7576	23.2904	61.7668	-1.40325
ENSG00000142798	HSPG2	1	heparan sulfate proteoglycan 2 [Source:HGNC Symbol;Acc:5273]	5.34098	22.352	16.0428	42.6442	-1.40484
ENSG00000254726	MEX3A	1	mex-3 RNA binding family member A [Source:HGNC Symbol;Acc:33482]	3.69682	7.48061	5.48747	14.7037	-1.40569
ENSG00000145506	NKD2	5	naked cuticle homolog 2 (Drosophila) [Source:HGNC Symbol;Acc:17046]	3.00487	7.49144	3.77148	10.196	-1.41113
ENSG00000139182	CLSTN3	12	calsyntenin 3 [Source:HGNC Symbol;Acc:18371]	3.03305	7.37713	4.01395	10.9203	-1.42157
ENSG00000120093	HOXB3	17	homeobox B3 [Source:HGNC Symbol;Acc:5114]	5.41575	6.03767	3.91122	10.7233	-1.43203
ENSG00000129965	INS-IGF2	11	INS-IGF2 readthrough [Source:HGNC Symbol;Acc:33527]	343.077	359.007	307.503	842.633	-1.45401
ENSG00000102547	CAB39L	13	calcium binding protein 39-like [Source:HGNC Symbol;Acc:20290]	39.6106	34.8804	22.9864	63.1643	-1.45435
ENSG00000164638	SLC29A4	7	solute carrier family 29 (equilibrative nucleoside transporter), member 4 [Source:HGNC Symbol;Acc:23097]	5.88678	15.5766	7.98064	22.155	-1.46159
ENSG00000021300	PLEKHB1	11	pleckstrin homology domain containing, family B (evectins) member 1 [Source:HGNC Symbol;Acc:19079]	18.0915	13.3797	8.4368	23.5127	-1.4678
ENSG00000179820	MYADM	19	myeloid-associated differentiation marker [Source:HGNC Symbol;Acc:7544]	25.4584	16.2156	8.8859	24.9996	-1.48193
ENSG00000111907	TPD52L1	6	tumor protein D52-like 1 [Source:HGNC Symbol;Acc:12006]	4.69643	10.0514	5.88899	16.6768	-1.48608
ENSG00000139679	LPAR6	13	lysophosphatidic acid receptor 6 [Source:HGNC Symbol;Acc:15520]	6.06978	14.1475	7.33084	20.7342	-1.48735
ENSG00000167244	IGF2	11	insulin-like growth factor 2 (somatomedin A) [Source:HGNC Symbol;Acc:5466]	806.58	1050.25	643.57	1812.59	-1.49374
ENSG00000092758	COL9A3	20	collagen, type IX, alpha 3 [Source:HGNC Symbol;Acc:2219]	0.708168	15.2629	9.49438	28.1931	-1.56019
ENSG00000105767	CADM4	19	cell adhesion molecule 4 [Source:HGNC Symbol;Acc:30825]	3.5717	8.29819	4.3125	12.9605	-1.56554
ENSG00000010810	FYN	6	FYN oncogene related to SRC, FGR, YES [Source:HGNC Symbol;Acc:4037]	5.00178	8.84305	4.3782	13.5079	-1.60345
ENSG00000057019	DCBLD2	3	discoidin, CUB and LCCL domain containing 2 [Source:HGNC Symbol;Acc:24627]	1.0905	7.22621	4.43244	13.7743	-1.61405
ENSG00000070031	SCT	11	secretin [Source:HGNC Symbol;Acc:10607]	0.966976	10.6895	5.52982	17.1647	-1.61667
ENSG00000172037	LAMB2	3	laminin, beta 2 (laminin S) [Source:HGNC Symbol;Acc:6487]	4.93316	16.7562	7.39497	23.0257	-1.6255
ENSG00000102038	SMARCA1	X	SWI/SNF related, matrix associated, actin dependent regulator of chromatin, subfamily a, member 1 [Source:HGNC Symbol;Acc:11097]	51.5576	27.6558	12.8197	40.1122	-1.63806
ENSG00000019582	CD74	5	CD74 molecule, major histocompatibility complex, class II invariant chain [Source:HGNC Symbol;Acc:1697]	8.83142	30.0129	17.6469	55.1757	-1.63908
ENSG00000162512	SDC3	1	syndecan 3 [Source:HGNC Symbol;Acc:10660]	5.07951	8.58091	5.22547	16.5079	-1.64089
ENSG00000164588	HCN1	5	hyperpolarization activated cyclic nucleotide-gated potassium channel 1 [Source:HGNC Symbol;Acc:4845]	0.0124722	4.42773	2.48446	8.17226	-1.67842
ENSG00000168056	LTBP3	11	latent transforming growth factor beta binding protein 3 [Source:HGNC Symbol;Acc:6716]	1.69381	9.35474	4.92038	15.9939	-1.68064
ENSG00000198211	TUBB3	16	tubulin, beta 3 class III [Source:HGNC Symbol;Acc:20772]	2.04288	10.9659	4.83157	15.7888	-1.68789
ENSG00000168916	ZNF608	5	zinc finger protein 608 [Source:HGNC Symbol;Acc:29238]	6.70102	5.98086	3.9333	13.1426	-1.71515
ENSG00000182379	NXPH4	12	neurexophilin 4 [Source:HGNC Symbol;Acc:8078]	0.380173	11.2085	4.38925	14.6826	-1.71935
ENSG00000213190	MLLT11	1	myeloid/lymphoid or mixed-lineage leukemia (trithorax homolog, Drosophila); translocated to, 11 [Source:HGNC Symbol;Acc:16997]	2.4191	9.1868	4.17349	14.0194	-1.72419
ENSG00000116774	OLFML3	1	olfactomedin-like 3 [Source:HGNC Symbol;Acc:24956]	64.845	75.6338	37.6146	126.097	-1.74248
ENSG00000095739	BAMBI	10	BMP and activin membrane-bound inhibitor [Source:HGNC Symbol;Acc:30251]	12.1445	19.7419	10.3325	35.1925	-1.75827
ENSG00000184564	SLITRK6	13	SLIT and NTRK-like family, member 6 [Source:HGNC Symbol;Acc:23503]	6.16279	4.75775	2.18362	7.63599	-1.76027
ENSG00000197043	ANXA6	5	annexin A6 [Source:HGNC Symbol;Acc:544]	6.05398	24.5874	11.336	39.0312	-1.77473
ENSG00000132970	WASF3	13	WAS protein family, member 3 [Source:HGNC Symbol;Acc:12734]	1.61609	3.92502	2.29802	8.145	-1.78167
ENSG00000139292	LGR5	12	leucine-rich repeat containing G protein-coupled receptor 5 [Source:HGNC Symbol;Acc:4504]	14.3544	10.488	5.5062	19.2835	-1.78974
ENSG00000187017	ESPN	1	espin [Source:HGNC Symbol;Acc:13281]	3.60316	7.64953	3.27003	11.6211	-1.79828
ENSG00000078579	FGF20	8	fibroblast growth factor 20 [Source:HGNC Symbol;Acc:3677]	1.98682	4.72917	2.58832	9.30433	-1.80662
ENSG00000162738	VANGL2	1	VANGL planar cell polarity protein 2 [Source:HGNC Symbol;Acc:15511]	10.0818	8.21969	4.12549	14.6966	-1.80807
ENSG00000059804	SLC2A3	12	solute carrier family 2 (facilitated glucose transporter), member 3 [Source:HGNC Symbol;Acc:11007]	115.196	441.534	133.357	467.709	-1.80954
ENSG00000118418	HMGN3	6	high mobility group nucleosomal binding domain 3 [Source:HGNC Symbol;Acc:12312]	9.67309	5.75625	2.6802	9.93409	-1.85165
ENSG00000111432	FZD10	12	frizzled family receptor 10 [Source:HGNC Symbol;Acc:4039]	26.8252	91.1089	44.0479	159.776	-1.85654
ENSG00000161638	ITGA5	12	integrin, alpha 5 (fibronectin receptor, alpha polypeptide) [Source:HGNC Symbol;Acc:6141]	7.29771	12.5977	3.78304	14.072	-1.86778
ENSG00000073067	CYP2W1	7	cytochrome P450, family 2, subfamily W, polypeptide 1 [Source:HGNC Symbol;Acc:20243]	1.72906	7.74177	3.33652	12.4428	-1.86783
ENSG00000226887	ERVMER34-1	4	endogenous retrovirus group MER34, member 1 [Source:HGNC Symbol;Acc:42970]	4.98935	6.24157	3.58133	13.4973	-1.88502
ENSG00000204335	SP5	2	Sp5 transcription factor [Source:HGNC Symbol;Acc:14529]	9.27734	31.6761	15.6768	58.6206	-1.89606
ENSG00000112559	MDFI	6	MyoD family inhibitor [Source:HGNC Symbol;Acc:6967]	1.6666	30.8253	12.7522	47.9674	-1.90304
ENSG00000067715	SYT1	12	synaptotagmin I [Source:HGNC Symbol;Acc:11509]	3.89275	20.5245	11.1344	42.1794	-1.91204
ENSG00000163083	INHBB	2	inhibin, beta B [Source:HGNC Symbol;Acc:6067]	1.2887	4.62971	2.1382	8.35151	-1.91687
ENSG00000134986	NREP	5	neuronal regeneration related protein [Source:HGNC Symbol;Acc:16834]	3.13975	4.71971	1.97667	7.90793	-1.94716
ENSG00000169696	ASPSCR1	17	alveolar soft part sarcoma chromosome region, candidate 1 [Source:HGNC Symbol;Acc:13825]	0.561442	5.63222	2.53815	10.1083	-1.95214
ENSG00000146411	SLC2A12	6	solute carrier family 2 (facilitated glucose transporter), member 12 [Source:HGNC Symbol;Acc:18067]	9.31103	8.59427	4.87313	19.1456	-1.9523
ENSG00000075618	FSCN1	7	fascin homolog 1, actin-bundling protein (Strongylocentrotus purpuratus) [Source:HGNC Symbol;Acc:11148]	5.88395	5.97581	2.79994	11.1323	-1.95357
ENSG00000117707	PROX1	1	prospero homeobox 1 [Source:HGNC Symbol;Acc:9459]	6.87822	12.0692	7.59971	30.1406	-1.97361
ENSG00000144355	DLX1	2	distal-less homeobox 1 [Source:HGNC Symbol;Acc:2914]	0.686843	9.38058	3.96298	16.2016	-2.0044
ENSG00000198910	L1CAM	X	L1 cell adhesion molecule [Source:HGNC Symbol;Acc:6470]	2.25409	2.66623	1.051	4.54268	-2.01207
ENSG00000144730	IL17RD	3	interleukin 17 receptor D [Source:HGNC Symbol;Acc:17616]	1.60505	3.47795	1.91559	8.05183	-2.01592
ENSG00000160094	ZNF362	1	zinc finger protein 362 [Source:HGNC Symbol;Acc:18079]	1.69541	3.84383	1.75559	7.42967	-2.02071
ENSG00000172638	EFEMP2	11	EGF containing fibulin-like extracellular matrix protein 2 [Source:HGNC Symbol;Acc:3219]	0.688547	2.59271	1.16222	5.02847	-2.02256
ENSG00000170961	HAS2	8	hyaluronan synthase 2 [Source:HGNC Symbol;Acc:4819]	5.9971	7.03876	3.22406	13.5198	-2.03468
ENSG00000182742	HOXB4	17	homeobox B4 [Source:HGNC Symbol;Acc:5115]	2.21821	2.83158	1.29118	5.63703	-2.04399
ENSG00000117122	MFAP2	1	microfibrillar-associated protein 2 [Source:HGNC Symbol;Acc:7033]	4.08751	3.8865	1.52362	6.59933	-2.0448
ENSG00000164294	GPX8	5	glutathione peroxidase 8 (putative) [Source:HGNC Symbol;Acc:33100]	2.52055	4.65488	1.86043	8.03509	-2.05299
ENSG00000140931	CMTM3	16	CKLF-like MARVEL transmembrane domain containing 3 [Source:HGNC Symbol;Acc:19174]	3.69775	3.4186	1.14009	5.05489	-2.0555
ENSG00000165816	VWA2	10	von Willebrand factor A domain containing 2 [Source:HGNC Symbol;Acc:24709]	5.7838	14.1159	8.81335	37.2747	-2.06802
ENSG00000101144	BMP7	20	bone morphogenetic protein 7 [Source:HGNC Symbol;Acc:1074]	12.2649	12.099	4.44558	18.9934	-2.07054
ENSG00000115844	DLX2	2	distal-less homeobox 2 [Source:HGNC Symbol;Acc:2915]	0.215628	4.10601	1.71174	7.57744	-2.08325
ENSG00000163520	FBLN2	3	fibulin 2 [Source:HGNC Symbol;Acc:3601]	9.41826	11.8564	5.34998	23.2533	-2.0993
ENSG00000161642	ZNF385A	12	zinc finger protein 385A [Source:HGNC Symbol;Acc:17521]	10.4145	17.5097	6.90968	31.266	-2.16178
ENSG00000227507	LTB	6	lymphotoxin beta (TNF superfamily, member 3) [Source:HGNC Symbol;Acc:6711]	6.29106	2.84702	1.14585	5.52259	-2.17411
ENSG00000131634	TMEM204	16	transmembrane protein 204 [Source:HGNC Symbol;Acc:14158]	0.0987964	1.59407	0.557137	2.94035	-2.20997
ENSG00000176788	BASP1	5	brain abundant, membrane attached signal protein 1 [Source:HGNC Symbol;Acc:957]	1.66466	1.60898	0.662869	3.45428	-2.22005
ENSG00000236609	ZNF853	7	zinc finger protein 853 [Source:HGNC Symbol;Acc:21767]	0.742809	4.96815	1.82825	8.98622	-2.23639
ENSG00000168386	FILIP1L	3	filamin A interacting protein 1-like [Source:HGNC Symbol;Acc:24589]	6.74035	3.26218	1.55943	7.76669	-2.24507
ENSG00000189184	PCDH18	4	protocadherin 18 [Source:HGNC Symbol;Acc:14268]	1.26007	2.24506	0.977323	5.01832	-2.24822
ENSG00000154016	GRAP	17	GRB2-related adaptor protein [Source:HGNC Symbol;Acc:4562]	0.151878	1.75752	0.641065	3.42229	-2.24884
ENSG00000112655	PTK7	6	protein tyrosine kinase 7 [Source:HGNC Symbol;Acc:9618]	9.3687	19.4368	7.53122	36.4584	-2.26022
ENSG00000156076	WIF1	12	WNT inhibitory factor 1 [Source:HGNC Symbol;Acc:18081]	13.4226	22.7226	9.13029	44.2234	-2.26362
ENSG00000106366	SERPINE1	7	serpin peptidase inhibitor, clade E (nexin, plasminogen activator inhibitor type 1), member 1 [Source:HGNC Symbol;Acc:8583]	0.689441	1.80574	0.66215	3.5626	-2.26472
ENSG00000125848	FLRT3	20	fibronectin leucine rich transmembrane protein 3 [Source:HGNC Symbol;Acc:3762]	2.06685	4.7539	2.03338	10.3077	-2.28644
ENSG00000164822	DEFA6	8	defensin, alpha 6, Paneth cell-specific [Source:HGNC Symbol;Acc:2765]	15.0563	3.67398	2.10632	10.6703	-2.28734
ENSG00000184489	PTP4A3	8	protein tyrosine phosphatase type IVA, member 3 [Source:HGNC Symbol;Acc:9636]	3.07049	21.0181	8.87877	44.1615	-2.30146
ENSG00000137710	RDX	11	radixin [Source:HGNC Symbol;Acc:9944]	1.76384	1.21425	0.510801	3.00738	-2.34692
ENSG00000122176	FMOD	1	fibromodulin [Source:HGNC Symbol;Acc:3774]	16.1103	10.098	3.95388	20.6203	-2.35367
ENSG00000103647	CORO2B	15	coronin, actin binding protein, 2B [Source:HGNC Symbol;Acc:2256]	0.052692	2.94405	1.08679	6.01459	-2.36519
ENSG00000137285	TUBB2B	6	tubulin, beta 2B class IIb [Source:HGNC Symbol;Acc:30829]	8.34116	4.93622	1.63808	8.85684	-2.36549
ENSG00000170373	CST1	20	cystatin SN [Source:HGNC Symbol;Acc:2473]	25.5598	13.5554	8.17877	42.6226	-2.36751
ENSG00000110944	IL23A	12	interleukin 23, alpha subunit p19 [Source:HGNC Symbol;Acc:15488]	1.14134	3.45439	1.1264	6.25975	-2.37454
ENSG00000143344	RGL1	1	ral guanine nucleotide dissociation stimulator-like 1 [Source:HGNC Symbol;Acc:30281]	1.34594	4.21421	1.90132	10.2853	-2.37552
ENSG00000140807	NKD1	16	naked cuticle homolog 1 (Drosophila) [Source:HGNC Symbol;Acc:17045]	26.9264	46.0166	22.173	116.523	-2.38848
ENSG00000162344	FGF19	11	fibroblast growth factor 19 [Source:HGNC Symbol;Acc:3675]	2.05928	3.60928	1.22752	6.94059	-2.40696
ENSG00000110237	ARHGEF17	11	Rho guanine nucleotide exchange factor (GEF) 17 [Source:HGNC Symbol;Acc:21726]	1.16517	1.26969	0.442868	2.79185	-2.41332
ENSG00000185269	NOTUM	17	notum pectinacetylesterase homolog (Drosophila) [Source:HGNC Symbol;Acc:27106]	10.4115	141.773	47.4716	254.231	-2.41854
ENSG00000188322	SBK1	16	SH3 domain binding kinase 1 [Source:HGNC Symbol;Acc:17699]	0.0607681	1.08887	0.307291	2.10266	-2.43511
ENSG00000181458	TMEM45A	3	transmembrane protein 45A [Source:HGNC Symbol;Acc:25480]	0.106647	0.777658	0.208643	1.57089	-2.43661
ENSG00000099250	NRP1	10	neuropilin 1 [Source:HGNC Symbol;Acc:8004]	3.49159	5.31616	2.18318	12.2983	-2.44103
ENSG00000123405	NFE2	12	nuclear factor, erythroid 2 [Source:HGNC Symbol;Acc:7780]	3.39245	3.4018	1.1255	6.58637	-2.44785
ENSG00000128602	SMO	7	smoothened, frizzled family receptor [Source:HGNC Symbol;Acc:11119]	0.238468	1.15854	0.359559	2.44839	-2.47126
ENSG00000136490	LIMD2	17	LIM domain containing 2 [Source:HGNC Symbol;Acc:28142]	0.11188	0.540323	0.115097	1.14512	-2.53322
ENSG00000163430	FSTL1	3	follistatin-like 1 [Source:HGNC Symbol;Acc:3972]	0.112006	0.971005	0.211668	1.7203	-2.5461
ENSG00000105707	HPN	19	hepsin [Source:HGNC Symbol;Acc:5155]	1.60054	2.11059	0.544139	3.67403	-2.55066
ENSG00000144369	FAM171B	2	family with sequence similarity 171, member B [Source:HGNC Symbol;Acc:29412]	1.2584	0.906943	0.455467	3.15503	-2.5509
ENSG00000069667	RORA	15	RAR-related orphan receptor A [Source:HGNC Symbol;Acc:10258]	0.238453	1.11034	0.346567	2.54287	-2.56515
ENSG00000176842	IRX5	16	iroquois homeobox 5 [Source:HGNC Symbol;Acc:14361]	0.124398	1.09721	0.398041	2.85281	-2.56775
ENSG00000164488	DACT2	6	dishevelled-binding antagonist of beta-catenin 2 [Source:HGNC Symbol;Acc:21231]	0.688734	1.96813	0.481389	3.3557	-2.5714
ENSG00000120693	SMAD9	13	SMAD family member 9 [Source:HGNC Symbol;Acc:6774]	2.21006	0.941065	0.343822	2.53977	-2.57236
ENSG00000165868	HSPA12A	10	heat shock 70kDa protein 12A [Source:HGNC Symbol;Acc:19022]	0.244536	0.435063	0.199774	1.68699	-2.57559
ENSG00000074219	TEAD2	19	TEA domain family member 2 [Source:HGNC Symbol;Acc:11715]	12.3909	3.17881	1.043	6.73364	-2.57982
ENSG00000184113	CLDN5	22	claudin 5 [Source:HGNC Symbol;Acc:2047]	0.0589782	1.26234	0.459071	3.24316	-2.58011
ENSG00000145431	PDGFC	4	platelet derived growth factor C [Source:HGNC Symbol;Acc:8801]	0.0828639	1.15642	0.315914	2.41566	-2.59658
ENSG00000243509	TNFRSF6B	20	tumor necrosis factor receptor superfamily, member 6b, decoy [Source:HGNC Symbol;Acc:11921]	0.11995	2.76977	0.585921	4.05305	-2.59806
ENSG00000123999	INHA	2	inhibin, alpha [Source:HGNC Symbol;Acc:6065]	0.0480691	0.821491	0.109956	1.17974	-2.60769
ENSG00000088882	CPXM1	20	carboxypeptidase X (M14 family), member 1 [Source:HGNC Symbol;Acc:15771]	0.14097	0.706733	0.275439	2.195	-2.61184
ENSG00000187244	BCAM	19	basal cell adhesion molecule (Lutheran blood group) [Source:HGNC Symbol;Acc:6722]	3.6092	19.5288	6.12779	38.0192	-2.61372
ENSG00000130203	APOE	19	apolipoprotein E [Source:HGNC Symbol;Acc:613]	1.16533	6.73225	2.35334	14.9911	-2.62088
ENSG00000111186	WNT5B	12	wingless-type MMTV integration site family, member 5B [Source:HGNC Symbol;Acc:16265]	3.16508	3.61389	1.33577	8.75126	-2.62406
ENSG00000164816	DEFA5	8	defensin, alpha 5, Paneth cell-specific [Source:HGNC Symbol;Acc:2764]	10.7799	0.112488	0.108532	1.18643	-2.62503
ENSG00000121440	PDZRN3	3	PDZ domain containing ring finger 3 [Source:HGNC Symbol;Acc:17704]	0.444946	0.789544	0.239528	1.99999	-2.62878
ENSG00000004399	PLXND1	3	plexin D1 [Source:HGNC Symbol;Acc:9107]	1.87948	2.42595	0.822274	5.62987	-2.63523
ENSG00000165655	ZNF503	10	zinc finger protein 503 [Source:HGNC Symbol;Acc:23589]	1.96745	11.785	3.65877	23.421	-2.64562
ENSG00000118922	KLF12	13	Kruppel-like factor 12 [Source:HGNC Symbol;Acc:6346]	0.104495	0.800554	0.24863	2.18791	-2.71426
ENSG00000106624	AEBP1	7	AE binding protein 1 [Source:HGNC Symbol;Acc:303]	0.119042	1.71354	0.458706	3.65595	-2.74902
ENSG00000121966	CXCR4	2	chemokine (C-X-C motif) receptor 4 [Source:HGNC Symbol;Acc:2561]	0.829768	25.4028	8.02779	54.8022	-2.75593
ENSG00000142149	HUNK	21	hormonally up-regulated Neu-associated kinase [Source:HGNC Symbol;Acc:13326]	0.0365751	3.14037	1.24044	8.97295	-2.75886
ENSG00000164651	SP8	7	Sp8 transcription factor [Source:HGNC Symbol;Acc:19196]	0.13274	0.806188	0.39829	3.28964	-2.76608
ENSG00000038427	VCAN	5	versican [Source:HGNC Symbol;Acc:2464]	0.602827	3.59322	1.43072	10.4306	-2.78231
ENSG00000178662	CSRNP3	2	cysteine-serine-rich nuclear protein 3 [Source:HGNC Symbol;Acc:30729]	0.0187777	0.577687	0.18089	1.85553	-2.79948
ENSG00000196549	MME	3	membrane metallo-endopeptidase [Source:HGNC Symbol;Acc:7154]	1.3407	5.49605	1.83616	13.618	-2.8248
ENSG00000132718	SYT11	1	synaptotagmin XI [Source:HGNC Symbol;Acc:19239]	0.250865	0.954733	0.223776	2.19676	-2.82653
ENSG00000144476	ACKR3	2	atypical chemokine receptor 3 [Source:HGNC Symbol;Acc:23692]	0.0298548	1.82851	0.569098	4.78682	-2.86861
ENSG00000115935	WIPF1	2	WAS/WASL interacting protein family, member 1 [Source:HGNC Symbol;Acc:12736]	0.163523	0.583173	0.134723	1.64813	-2.89678
ENSG00000188015	S100A3	1	S100 calcium binding protein A3 [Source:HGNC Symbol;Acc:10493]	0.591179	5.02934	1.32035	10.6029	-2.91369
ENSG00000013297	CLDN11	3	claudin 11 [Source:HGNC Symbol;Acc:8514]	1.23623	0.816009	0.22456	2.35949	-2.9218
ENSG00000154856	APCDD1	18	adenomatosis polyposis coli down-regulated 1 [Source:HGNC Symbol;Acc:15718]	5.27872	68.8852	23.3554	177.897	-2.92386
ENSG00000163536	SERPINI1	3	serpin peptidase inhibitor, clade I (neuroserpin), member 1 [Source:HGNC Symbol;Acc:8943]	14.7585	18.4027	5.61604	44.3869	-2.96029
ENSG00000124006	OBSL1	2	obscurin-like 1 [Source:HGNC Symbol;Acc:29092]	0.395737	3.4773	0.694113	6.14718	-2.97579
ENSG00000178573	MAF	16	v-maf avian musculoaponeurotic fibrosarcoma oncogene homolog [Source:HGNC Symbol;Acc:6776]	0.306814	0.770841	0.254435	2.73243	-2.99845
ENSG00000128045	RASL11B	4	RAS-like, family 11, member B [Source:HGNC Symbol;Acc:23804]	1.33391	0.606617	0.136566	1.85623	-3.04776
ENSG00000212747	FAM127C	X	family with sequence similarity 127, member C [Source:HGNC Symbol;Acc:33156]	0.589062	0.86254	0.207056	2.4424	-3.04962
ENSG00000154269	ENPP3	6	ectonucleotide pyrophosphatase/phosphodiesterase 3 [Source:HGNC Symbol;Acc:3358]	1.42397	1.13093	0.345084	3.58733	-3.05043
ENSG00000113758	DBN1	5	drebrin 1 [Source:HGNC Symbol;Acc:2695]	3.37949	6.14025	1.54541	13.6712	-3.06514
ENSG00000198848	CES1	16	carboxylesterase 1 [Source:HGNC Symbol;Acc:1863]	0.186491	1.10818	0.404715	4.13853	-3.07002
ENSG00000129757	CDKN1C	11	cyclin-dependent kinase inhibitor 1C (p57, Kip2) [Source:HGNC Symbol;Acc:1786]	9.03911	13.307	3.65233	31.4419	-3.07141
ENSG00000118257	NRP2	2	neuropilin 2 [Source:HGNC Symbol;Acc:8005]	1.07886	2.9449	0.934409	8.81473	-3.10738
ENSG00000130584	ZBTB46	20	zinc finger and BTB domain containing 46 [Source:HGNC Symbol;Acc:16094]	0.223575	1.62569	0.401907	4.39348	-3.16234
ENSG00000135636	DYSF	2	dysferlin [Source:HGNC Symbol;Acc:3097]	0.32657	0.580684	0.115884	1.86238	-3.18428
ENSG00000182492	BGN	X	biglycan [Source:HGNC Symbol;Acc:1044]	0.117762	1.29257	0.190185	2.5751	-3.20455
ENSG00000183508	FAM46C	1	family with sequence similarity 46, member C [Source:HGNC Symbol;Acc:24712]	0.943605	1.85849	0.393819	4.5612	-3.23865
ENSG00000143320	CRABP2	1	cellular retinoic acid binding protein 2 [Source:HGNC Symbol;Acc:2339]	3.28634	25.0556	5.98704	57.6704	-3.24652
ENSG00000177807	KCNJ10	1	potassium inwardly-rectifying channel, subfamily J, member 10 [Source:HGNC Symbol;Acc:6256]	0.33273	0.718709	0.16084	2.45306	-3.29099
ENSG00000077782	FGFR1	8	fibroblast growth factor receptor 1 [Source:HGNC Symbol;Acc:3688]	0.108832	0.999709	0.170773	2.59434	-3.31478
ENSG00000115457	IGFBP2	2	insulin-like growth factor binding protein 2, 36kDa [Source:HGNC Symbol;Acc:5471]	0.0919191	1.70429	0.126359	2.24693	-3.37409
ENSG00000168140	VASN	16	vasorin [Source:HGNC Symbol;Acc:18517]	0.432437	3.34923	0.704107	8.24281	-3.37507
ENSG00000011677	GABRA3	X	gamma-aminobutyric acid (GABA) A receptor, alpha 3 [Source:HGNC Symbol;Acc:4077]	0.107295	0.806294	0.193572	2.95669	-3.38019
ENSG00000078814	MYH7B	20	myosin, heavy chain 7B, cardiac muscle, beta [Source:HGNC Symbol;Acc:15906]	1.01067	3.96312	1.01089	12.0841	-3.45521
ENSG00000131686	CA6	1	carbonic anhydrase VI [Source:HGNC Symbol;Acc:1380]	1.56472	1.99949	0.403622	5.43012	-3.4569
ENSG00000135363	LMO2	11	LIM domain only 2 (rhombotin-like 1) [Source:HGNC Symbol;Acc:6642]	0.15178	3.22898	0.560571	7.64343	-3.55119
ENSG00000064300	NGFR	17	nerve growth factor receptor [Source:HGNC Symbol;Acc:7809]	0.310664	0.611773	0.0657994	1.84994	-3.55592
ENSG00000144057	ST6GAL2	2	ST6 beta-galactosamide alpha-2,6-sialyltranferase 2 [Source:HGNC Symbol;Acc:10861]	0.594709	1.0011	0.182342	3.2576	-3.57191
ENSG00000137868	STRA6	15	stimulated by retinoic acid 6 [Source:HGNC Symbol;Acc:30650]	0.207101	2.96486	0.625593	8.75041	-3.60851
ENSG00000186081	KRT5	12	keratin 5 [Source:HGNC Symbol;Acc:6442]	0.0294496	0.273463	0.0486525	1.75919	-3.64466
ENSG00000080644	CHRNA3	15	cholinergic receptor, nicotinic, alpha 3 (neuronal) [Source:HGNC Symbol;Acc:1957]	0.420883	7.93107	1.51526	21.3711	-3.73256
ENSG00000182022	CHST15	10	carbohydrate (N-acetylgalactosamine 4-sulfate 6-O) sulfotransferase 15 [Source:HGNC Symbol;Acc:18137]	2.58281	10.5319	1.94345	27.3956	-3.75012
ENSG00000124491	F13A1	6	coagulation factor XIII, A1 polypeptide [Source:HGNC Symbol;Acc:3531]	0.756409	2.88594	0.597646	9.38902	-3.76569
ENSG00000169783	LINGO1	15	leucine rich repeat and Ig domain containing 1 [Source:HGNC Symbol;Acc:21205]	0.297386	0.43132	0.0393214	1.86465	-3.81778
ENSG00000135547	HEY2	6	hes-related family bHLH transcription factor with YRPW motif 2 [Source:HGNC Symbol;Acc:4881]	0.024594	2.05902	0.419004	7.59837	-3.89073
ENSG00000114115	RBP1	3	retinol binding protein 1, cellular [Source:HGNC Symbol;Acc:9919]	2.01977	3.41066	0.625236	10.7269	-3.90002
ENSG00000010610	CD4	12	CD4 molecule [Source:HGNC Symbol;Acc:1678]	0.125028	0.909969	0.106898	3.08213	-3.943
ENSG00000112562	SMOC2	6	SPARC related modular calcium binding 2 [Source:HGNC Symbol;Acc:20323]	27.0288	30.1192	4.69893	75.2149	-3.97215
ENSG00000174498	IGDCC3	15	immunoglobulin superfamily, DCC subclass, member 3 [Source:HGNC Symbol;Acc:9700]	2.55588	7.43804	1.21223	20.8666	-3.998
ENSG00000087245	MMP2	16	matrix metallopeptidase 2 (gelatinase A, 72kDa gelatinase, 72kDa type IV collagenase) [Source:HGNC Symbol;Acc:7166]	1.09837	3.41537	0.543784	11.2699	-4.1425
ENSG00000163328	GPR155	2	G protein-coupled receptor 155 [Source:HGNC Symbol;Acc:22951]	3.28185	2.57507	0.407111	9.14248	-4.18791
ENSG00000182985	CADM1	11	cell adhesion molecule 1 [Source:HGNC Symbol;Acc:5951]	0.262955	1.20565	0.141768	4.40478	-4.21976
ENSG00000138435	CHRNA1	2	cholinergic receptor, nicotinic, alpha 1 (muscle) [Source:HGNC Symbol;Acc:1955]	3.53631	6.53594	0.632326	16.9315	-4.53958
ENSG00000175899	A2M	12	alpha-2-macroglobulin [Source:HGNC Symbol;Acc:7]	1.71856	6.47519	0.708283	22.6335	-4.81382
