# Supplementary material for: Molecular dissection of colorectal cancer in pre-clinical models identifies biomarkers predicting sensitivity to EGFR inhibitors
Source: Nat Commun. 2017 Feb 10;8:14262. doi: 10.1038/ncomms14262 (PMC5309787; doi:10.1038/ncomms14262)
Supplement: Supplementary Data 14 — Drug sensitivity data. [file ncomms14262-s16.xlsx]

## Sheet: PDO_Drug_Response
Supplementary Data 14: Drug sensitivity data. Response categories (strong, moderate, minor, resistant) defined for PDOs based on the IC50 value and for PDXs based on tumour volume (treatment/control in %; T/C): Worksheets 1 and 2: Sensitivity of 35 PDOs to 15 drugs (irinotecan and cetuximab were tested on 21 and 19 PDOs, respectively). Worksheet 1 contains all drugs tested on PDOs except for cetu…
Patient ID	PDO	Drug	IC50(µM)	LOG10 IC50(µM)	Response category	Emax(% maximum inhibition)
108_T	108_T_XEN_CELL	sorafenib	11.5937	1.06422	Resistant	99			1.7782	≥	log10(IC50)	>	0.7046	Resistant	>60.000	≥	IC50(µM)	>	5.0656
108_T	108_T_XEN_CELL	linifanib	10.9098	1.03782	Resistant	77.742			0.7046	≥	log10(IC50)	>	-0.3689	Minor response	5.0656	≥	IC50(µM)	>	0.4277
108_T	108_T_XEN_CELL	regorafenib	9.176	0.962653	Resistant	93.8			-0.3689	≥	log10(IC50)	>	-1.4424	Moderate response	0.4277	≥	IC50(µM)	>	0.0361
108_T	108_T_XEN_CELL	sunitinib	8.2691	0.917458	Resistant	99.3			-1.4424	≥	log10(IC50)	≥	-2.5159	Strong response	0.0361	≥	IC50(µM)	≥	0.003
108_T	108_T_XEN_CELL	5-FU	>60.0000	1.77815	Resistant	44
108_T	108_T_XEN_CELL	oxaliplatin	3.8507	0.58554	Minor response	55.2
108_T	108_T_XEN_CELL	nintedanib	3.0562	0.485182	Minor response	98.684
108_T	108_T_XEN_CELL	vandetanib	1.3605	0.133699	Minor response	100.9
108_T	108_T_XEN_CELL	BI 860585	0.8373	-0.0771189	Minor response	99.3
108_T	108_T_XEN_CELL	gefitinib	0.7327	-0.135074	Minor response	80.2
108_T	108_T_XEN_CELL	selumetinib	0.0932	-1.03058	Moderate response	83.29
108_T	108_T_XEN_CELL	staurosporine	0.0416	-1.38091	Moderate response	101.136
108_T	108_T_XEN_CELL	AZD8931	0.0327	-1.48545	Strong response	89.9
108_T	108_T_XEN_CELL	afatinib	0.0251	-1.60033	Strong response	100.1
114_T	114_T_XEN_CELL	AZD8931	60	1.77815	Resistant	57.1
114_T	114_T_XEN_CELL	gefitinib	60	1.77815	Resistant	61.7
114_T	114_T_XEN_CELL	linifanib	60	1.77815	Resistant	85.543
114_T	114_T_XEN_CELL	regorafenib	60	1.77815	Resistant	62.6
114_T	114_T_XEN_CELL	sorafenib	60	1.77815	Resistant	71.3
114_T	114_T_XEN_CELL	vandetanib	60	1.77815	Resistant	98.2
114_T	114_T_XEN_CELL	sunitinib	28.5061	1.45494	Resistant	99.7
114_T	114_T_XEN_CELL	nintedanib	18.0403	1.25624	Resistant	78.688
114_T	114_T_XEN_CELL	afatinib	17.7482	1.24915	Resistant	99.8
114_T	114_T_XEN_CELL	BI 860585	10.1336	1.00576	Resistant	96.7
114_T	114_T_XEN_CELL	5-FU	>60.0000	1.77815	Resistant	19.4
114_T	114_T_XEN_CELL	oxaliplatin	>60.0000	1.77815	Resistant	24.3
114_T	114_T_XEN_CELL	selumetinib	2.169	0.33626	Minor response	95.811
114_T	114_T_XEN_CELL	staurosporine	0.2775	-0.556737	Moderate response	97.208
116_T	116_T_XEN_CELL	sorafenib	20.5653	1.31314	Resistant	86
116_T	116_T_XEN_CELL	regorafenib	10.8427	1.03514	Resistant	89
116_T	116_T_XEN_CELL	sunitinib	7.2437	0.85996	Resistant	97.8
116_T	116_T_XEN_CELL	linifanib	6.5276	0.814754	Resistant	75.337
116_T	116_T_XEN_CELL	5-FU	>60.0000	1.77815	Resistant	35.6
116_T	116_T_XEN_CELL	oxaliplatin	>60.0000	1.77815	Resistant	38.7
116_T	116_T_XEN_CELL	nintedanib	3.7354	0.572337	Minor response	97.768
116_T	116_T_XEN_CELL	gefitinib	2.3519	0.371419	Minor response	82.3
116_T	116_T_XEN_CELL	vandetanib	1.742	0.241048	Minor response	100.6
116_T	116_T_XEN_CELL	selumetinib	1.6475	0.216825	Minor response	89.82
116_T	116_T_XEN_CELL	BI 860585	0.3733	-0.427942	Moderate response	97
116_T	116_T_XEN_CELL	AZD8931	0.0664	-1.17783	Moderate response	62.6
116_T	116_T_XEN_CELL	staurosporine	0.0281	-1.55129	Strong response	97.771
116_T	116_T_XEN_CELL	afatinib	0.0142	-1.84771	Strong response	55.8
151_METa	151_MET_CELL1	AZD8931	60	1.77815	Resistant	63.7
151_METa	151_MET_CELL1	sorafenib	19.6655	1.2937	Resistant	95
151_METa	151_MET_CELL1	afatinib	10.9755	1.04042	Resistant	98.8
151_METa	151_MET_CELL1	vandetanib	9.4509	0.975473	Resistant	99
151_METa	151_MET_CELL1	regorafenib	7.9872	0.902395	Resistant	96.3
151_METa	151_MET_CELL1	5-FU	>60.0000	1.77815	Resistant	43.5
151_METa	151_MET_CELL1	gefitinib	>60.0000	1.77815	Resistant	33.6
151_METa	151_MET_CELL1	oxaliplatin	>60.0000	1.77815	Resistant	24
151_METa	151_MET_CELL1	nintedanib	4.709	0.672929	Minor response	98.7
151_METa	151_MET_CELL1	sunitinib	2.8715	0.458109	Minor response	98.7
151_METa	151_MET_CELL1	BI 860585	0.6493	-0.187555	Minor response	61.7
151_METa	151_MET_CELL1	linifanib	0.3925	-0.40616	Moderate response	86.447
151_METa	151_MET_CELL1	selumetinib	0.1358	-0.8671	Moderate response	56.473
151_METa	151_MET_CELL1	staurosporine	0.0186	-1.73049	Strong response	99.452
152_T	152_T_CELL	afatinib	0.0634	-1.19791	Moderate response	49.5
152_T	152_T_CELL	gefitinib	60	1.77815	Resistant	64.3
152_T	152_T_CELL	linifanib	60	1.77815	Resistant	81.643
152_T	152_T_CELL	regorafenib	60	1.77815	Resistant	86.7
152_T	152_T_CELL	sorafenib	60	1.77815	Resistant	75.5
152_T	152_T_CELL	sunitinib	60	1.77815	Resistant	99.2
152_T	152_T_CELL	vandetanib	17.5848	1.24514	Resistant	78.7
152_T	152_T_CELL	selumetinib	10.567	1.02395	Resistant	95.466
152_T	152_T_CELL	nintedanib	6.42	0.807535	Resistant	98.192
152_T	152_T_CELL	5-FU	>60.0000	1.77815	Resistant	27.1
152_T	152_T_CELL	oxaliplatin	>60.0000	1.77815	Resistant	33.6
152_T	152_T_CELL	BI 860585	4.2609	0.629501	Minor response	99.1
152_T	152_T_CELL	AZD8931	3.0893	0.48986	Minor response	93.7
152_T	152_T_CELL	staurosporine	0.0736	-1.13312	Moderate response	100.012
155_T	155_T_XEN_CELL	sorafenib	11.2622	1.05162	Resistant	90
155_T	155_T_XEN_CELL	linifanib	10.9659	1.04004	Resistant	105.547
155_T	155_T_XEN_CELL	sunitinib	7.8023	0.892223	Resistant	117.4
155_T	155_T_XEN_CELL	AZD8931	5.6477	0.751872	Resistant	87.7
155_T	155_T_XEN_CELL	vandetanib	5.57	0.745855	Resistant	113.2
155_T	155_T_XEN_CELL	5-FU	>60.0000	1.77815	Resistant	40.8
155_T	155_T_XEN_CELL	oxaliplatin	>60.0000	1.77815	Resistant	31.2
155_T	155_T_XEN_CELL	regorafenib	4.3466	0.63815	Minor response	76.6
155_T	155_T_XEN_CELL	gefitinib	2.568	0.409595	Minor response	91.3
155_T	155_T_XEN_CELL	afatinib	1.7544	0.244129	Minor response	117
155_T	155_T_XEN_CELL	nintedanib	1.5219	0.182386	Minor response	114.683
155_T	155_T_XEN_CELL	BI 860585	1.011	0.00475116	Minor response	105.7
155_T	155_T_XEN_CELL	selumetinib	0.3546	-0.450261	Moderate response	101.074
155_T	155_T_XEN_CELL	staurosporine	0.0922	-1.03527	Moderate response	93.076
155_T	155_T_XEN_CELL	irinotecan	14.2076	1.15252	Resistant	73.4
159_T	159_T_CELL	gefitinib	12.7291	1.1048	Resistant	91.5
159_T	159_T_CELL	sorafenib	8.81497	0.945221	Resistant	61.8
159_T	159_T_CELL	regorafenib	7.07221	0.849555	Resistant	74
159_T	159_T_CELL	5-FU	>60.0000	1.77815	Resistant	19.9
159_T	159_T_CELL	oxaliplatin	>60.0000	1.77815	Resistant	16.2
159_T	159_T_CELL	vandetanib	3.86597	0.587259	Minor response	91.7
159_T	159_T_CELL	afatinib	3.49712	0.54371	Minor response	100.1
159_T	159_T_CELL	nintedanib	2.99007	0.475681	Minor response	99.743
159_T	159_T_CELL	sunitinib	2.08858	0.319851	Minor response	94.2
159_T	159_T_CELL	selumetinib	0.581822	-0.23521	Minor response	59.282
159_T	159_T_CELL	AZD8931	0.395783	-0.402543	Moderate response	85.6
159_T	159_T_CELL	BI 860585	0.066947	-1.17427	Moderate response	57
159_T	159_T_CELL	linifanib	0.034142	-1.46671	Strong response	54.881
159_T	159_T_CELL	staurosporine	0.017941	-1.74615	Strong response	96.767
159_T	159_T_CELL	irinotecan	60	1.77815	Resistant	16.8
161_T	161_T_XEN_CELL	sunitinib	60	1.77815	Resistant	100.6
161_T	161_T_XEN_CELL	AZD8931	43.4151	1.63764	Resistant	69
161_T	161_T_XEN_CELL	linifanib	36.2038	1.55875	Resistant	74.235
161_T	161_T_XEN_CELL	gefitinib	30.3323	1.48191	Resistant	99.5
161_T	161_T_XEN_CELL	BI 860585	30.1616	1.47945	Resistant	90.7
161_T	161_T_XEN_CELL	nintedanib	28.1217	1.44904	Resistant	96.825
161_T	161_T_XEN_CELL	vandetanib	27.9638	1.4466	Resistant	87.2
161_T	161_T_XEN_CELL	afatinib	17.4685	1.24226	Resistant	100.8
161_T	161_T_XEN_CELL	selumetinib	11.8316	1.07304	Resistant	82.528
161_T	161_T_XEN_CELL	sorafenib	8.3529	0.921837	Resistant	98.9
161_T	161_T_XEN_CELL	oxaliplatin	>60.0000	1.77815	Resistant	26.5
161_T	161_T_XEN_CELL	regorafenib	3.5456	0.54969	Minor response	95.1
161_T	161_T_XEN_CELL	5-FU	0.6093	-0.215169	Minor response	57
161_T	161_T_XEN_CELL	staurosporine	0.1396	-0.855115	Moderate response	100.548
161_T	161_T_XEN_CELL	irinotecan	60	1.77815	Resistant	27.7
162_T	162_T_CELL	linifanib	17.5703	1.24478	Resistant	77.118
162_T	162_T_CELL	regorafenib	14.6938	1.16713	Resistant	85.4
162_T	162_T_CELL	oxaliplatin	14.5026	1.16145	Resistant	55.3
162_T	162_T_CELL	sunitinib	8.8065	0.944803	Resistant	98.6
162_T	162_T_CELL	vandetanib	8.3476	0.921562	Resistant	99
162_T	162_T_CELL	nintedanib	5.0821	0.706043	Resistant	99.248
162_T	162_T_CELL	5-FU	>60.0000	1.77815	Resistant	45.9
162_T	162_T_CELL	sorafenib	2.8027	0.447577	Minor response	55.8
162_T	162_T_CELL	BI 860585	2.2898	0.359798	Minor response	97.6
162_T	162_T_CELL	gefitinib	1.0095	0.00410632	Minor response	67.2
162_T	162_T_CELL	afatinib	0.6899	-0.161214	Minor response	99.3
162_T	162_T_CELL	selumetinib	0.5505	-0.259243	Minor response	62.954
162_T	162_T_CELL	AZD8931	0.0743	-1.12901	Moderate response	56
162_T	162_T_CELL	staurosporine	0.0095	-2.02228	Strong response	99.468
163_T	163_T_CELL	regorafenib	15.5994	1.19311	Resistant	52.2
163_T	163_T_CELL	gefitinib	10.4693	1.01992	Resistant	96.2
163_T	163_T_CELL	afatinib	10.4267	1.01815	Resistant	95.5
163_T	163_T_CELL	linifanib	8.1854	0.91304	Resistant	71.306
163_T	163_T_CELL	vandetanib	7.5632	0.878706	Resistant	108.8
163_T	163_T_CELL	nintedanib	7.3977	0.869097	Resistant	113.586
163_T	163_T_CELL	sorafenib	3.7812	0.57763	Minor response	87.3
163_T	163_T_CELL	selumetinib	3.6241	0.5592	Minor response	69.827
163_T	163_T_CELL	5-FU	>60.0000	1.77815	Resistant	19.7
163_T	163_T_CELL	oxaliplatin	>60.0000	1.77815	Resistant	22
163_T	163_T_CELL	sunitinib	1.7688	0.247679	Minor response	111.7
163_T	163_T_CELL	AZD8931	0.5661	-0.247107	Minor response	64.9
163_T	163_T_CELL	staurosporine	0.0434	-1.36251	Moderate response	87.431
163_T	163_T_CELL	BI 860585	0.0343	-1.46471	Strong response	85.4
163_T	163_T_CELL	irinotecan	7.7435	0.888937	Resistant	76.5
170_T	170_T2_CELL	AZD8931	60	1.77815	Resistant	55.5
170_T	170_T2_CELL	sorafenib	14.4199	1.15896	Resistant	95.2
170_T	170_T2_CELL	linifanib	11.0595	1.04374	Resistant	95.643
170_T	170_T2_CELL	regorafenib	10.9718	1.04028	Resistant	92.7
170_T	170_T2_CELL	afatinib	9.296	0.968296	Resistant	98.6
170_T	170_T2_CELL	vandetanib	8.5132	0.930093	Resistant	99.2
170_T	170_T2_CELL	sunitinib	8.3852	0.923513	Resistant	98.1
170_T	170_T2_CELL	oxaliplatin	6.4824	0.811736	Resistant	72.7
170_T	170_T2_CELL	nintedanib	4.1909	0.622307	Minor response	98.49
170_T	170_T2_CELL	gefitinib	>60.0000	1.77815	Resistant	22.3
170_T	170_T2_CELL	selumetinib	1.4223	0.152991	Minor response	64.346
170_T	170_T2_CELL	BI 860585	0.1832	-0.737075	Moderate response	98.8
170_T	170_T2_CELL	5-FU	0.099	-1.00436	Moderate response	52.4
170_T	170_T2_CELL	staurosporine	0.0827	-1.08249	Moderate response	99.513
190_T	190_T_CELL	nintedanib	8.6014	0.934569	Resistant	100.107
190_T	190_T_CELL	sunitinib	8.5717	0.933067	Resistant	100.2
190_T	190_T_CELL	BI 860585	4.9846	0.69763	Minor response	100.2
190_T	190_T_CELL	regorafenib	3.0833	0.489016	Minor response	100.1
190_T	190_T_CELL	oxaliplatin	>60.0000	1.77815	Resistant	34.2
190_T	190_T_CELL	linifanib	2.7093	0.432857	Minor response	99.868
190_T	190_T_CELL	sorafenib	1.1074	0.0443045	Minor response	100.2
190_T	190_T_CELL	gefitinib	1.0529	0.0223871	Minor response	100
190_T	190_T_CELL	vandetanib	0.7266	-0.138705	Minor response	100.1
190_T	190_T_CELL	5-FU	0.4457	-0.350957	Minor response	55.1
190_T	190_T_CELL	AZD8931	0.1027	-0.98843	Moderate response	99.6
190_T	190_T_CELL	afatinib	0.0789	-1.10292	Moderate response	100.2
190_T	190_T_CELL	selumetinib	0.028	-1.55284	Strong response	99.563
190_T	190_T_CELL	staurosporine	0.0081	-2.09151	Strong response	100.025
190_T	190_T_CELL	irinotecan	9.4978	0.977623	Resistant	77.5
195_T	195_T_CELL2	BI 860585	60	1.77815	Resistant	72.7
195_T	195_T_CELL2	linifanib	60	1.77815	Resistant	77.131
195_T	195_T_CELL2	regorafenib	60	1.77815	Resistant	57.7
195_T	195_T_CELL2	sunitinib	60	1.77815	Resistant	96
195_T	195_T_CELL2	vandetanib	60	1.77815	Resistant	90.1
195_T	195_T_CELL2	afatinib	39.4478	1.59602	Resistant	82.1
195_T	195_T_CELL2	sorafenib	10.4104	1.01747	Resistant	82.2
195_T	195_T_CELL2	5-FU	>60.0000	1.77815	Resistant	10.9
195_T	195_T_CELL2	AZD8931	>60.0000	1.77815	Resistant	41.5
195_T	195_T_CELL2	gefitinib	>60.0000	1.77815	Resistant	25.6
195_T	195_T_CELL2	nintedanib	>60.0000	1.77815	Resistant	44.927
195_T	195_T_CELL2	oxaliplatin	>60.0000	1.77815	Resistant	18.5
195_T	195_T_CELL2	selumetinib	>60.0000	1.77815	Resistant	36.6
195_T	195_T_CELL2	staurosporine	0.1643	-0.784362	Moderate response	100.769
195_T	195_T_CELL2	irinotecan	6.7846	0.831524	Resistant	59.3
209_MET2	209_MET2_CELL	sorafenib	15.4191	1.18806	Resistant	94
209_MET2	209_MET2_CELL	AZD8931	10.1485	1.0064	Resistant	87.2
209_MET2	209_MET2_CELL	afatinib	9.0102	0.954734	Resistant	105.2
209_MET2	209_MET2_CELL	gefitinib	8.3718	0.922819	Resistant	103.2
209_MET2	209_MET2_CELL	regorafenib	8.2094	0.914311	Resistant	99.5
209_MET2	209_MET2_CELL	sunitinib	7.4815	0.873989	Resistant	104.6
209_MET2	209_MET2_CELL	vandetanib	5.6718	0.753721	Resistant	104.7
209_MET2	209_MET2_CELL	linifanib	4.9979	0.698788	Minor response	78.644
209_MET2	209_MET2_CELL	nintedanib	4.8855	0.688909	Minor response	102.87
209_MET2	209_MET2_CELL	BI 860585	2.9255	0.4662	Minor response	99.5
209_MET2	209_MET2_CELL	oxaliplatin	>60.0000	1.77815	Resistant	33.5
209_MET2	209_MET2_CELL	selumetinib	1.4931	0.174089	Minor response	93.09
209_MET2	209_MET2_CELL	5-FU	0.1936	-0.713095	Moderate response	55.7
209_MET2	209_MET2_CELL	staurosporine	0.1409	-0.851089	Moderate response	99.84
209_MET2	209_T2_CELL	irinotecan	17.604	1.24561	Resistant	67.8
216_T	216_T_CELL	sunitinib	60	1.77815	Resistant	102.4
216_T	216_T_CELL	linifanib	14.1845	1.15181	Resistant	92.936
216_T	216_T_CELL	nintedanib	13.2634	1.12265	Resistant	103.7
216_T	216_T_CELL	sorafenib	12.3558	1.09187	Resistant	90.2
216_T	216_T_CELL	selumetinib	7.6282	0.882422	Resistant	68.219
216_T	216_T_CELL	vandetanib	5.0403	0.702456	Minor response	103.4
216_T	216_T_CELL	regorafenib	3.232	0.509471	Minor response	67.2
216_T	216_T_CELL	AZD8931	2.6128	0.417106	Minor response	74.1
216_T	216_T_CELL	gefitinib	>60.0000	1.77815	Resistant	48.7
216_T	216_T_CELL	oxaliplatin	>60.0000	1.77815	Resistant	37.4
216_T	216_T_CELL	BI 860585	1.3928	0.143889	Minor response	87.7
216_T	216_T_CELL	afatinib	0.743	-0.129011	Minor response	104.3
216_T	216_T_CELL	5-FU	0.7139	-0.146363	Minor response	63.6
216_T	216_T_CELL	staurosporine	0.0868	-1.06148	Moderate response	101.771
227_T	227_T_CELL	sorafenib	6.1062	0.785771	Resistant	113.2
227_T	227_T_CELL	nintedanib	5.286	0.723127	Resistant	112.209
227_T	227_T_CELL	linifanib	5.1078	0.708234	Resistant	113.255
227_T	227_T_CELL	regorafenib	3.0555	0.485082	Minor response	107.3
227_T	227_T_CELL	sunitinib	2.9224	0.46574	Minor response	113.8
227_T	227_T_CELL	5-FU	>60.0000	1.77815	Resistant	45.9
227_T	227_T_CELL	oxaliplatin	>60.0000	1.77815	Resistant	34.6
227_T	227_T_CELL	gefitinib	1.462	0.164947	Minor response	86
227_T	227_T_CELL	afatinib	1.1028	0.0424968	Minor response	113.8
227_T	227_T_CELL	vandetanib	0.5831	-0.234257	Minor response	66.9
227_T	227_T_CELL	BI 860585	0.3283	-0.483729	Moderate response	112.3
227_T	227_T_CELL	selumetinib	0.2272	-0.643592	Moderate response	104.46
227_T	227_T_CELL	AZD8931	0.128	-0.89279	Moderate response	96.9
227_T	227_T_CELL	staurosporine	0.0104	-1.98297	Strong response	100.237
227_T	227_T_CELL	irinotecan	4.1908	0.622297	Minor response	97.1
234_T	234_T_CELL	gefitinib	29.1772	1.46504	Resistant	98.3
234_T	234_T_CELL	linifanib	26.1921	1.41817	Resistant	98.465
234_T	234_T_CELL	sunitinib	25.8534	1.41252	Resistant	98.5
234_T	234_T_CELL	selumetinib	22.5891	1.3539	Resistant	98.954
234_T	234_T_CELL	vandetanib	18.7665	1.27338	Resistant	98.9
234_T	234_T_CELL	nintedanib	9.08838	0.958486	Resistant	98.166
234_T	234_T_CELL	afatinib	6.95825	0.8425	Resistant	60.9
234_T	234_T_CELL	5-FU	>60.0000	1.77815	Resistant	35
234_T	234_T_CELL	AZD8931	>60.0000	1.77815	Resistant	17.6
234_T	234_T_CELL	oxaliplatin	>60.0000	1.77815	Resistant	48.7
234_T	234_T_CELL	sorafenib	0.961803	-0.0169139	Minor response	53.8
234_T	234_T_CELL	regorafenib	0.578732	-0.237523	Minor response	57.3
234_T	234_T_CELL	BI 860585	0.199848	-0.6993	Moderate response	62.2
234_T	234_T_CELL	staurosporine	0.129811	-0.886689	Moderate response	93.797
234_T	234_T_CELL	irinotecan	28.0514	1.44795	Resistant	98.4
238_T	238_T_CELL	AZD8931	60	1.77815	Resistant	75.7
238_T	238_T_CELL	sunitinib	35.6152	1.55164	Resistant	97.4
238_T	238_T_CELL	nintedanib	26.0984	1.41661	Resistant	97.832
238_T	238_T_CELL	vandetanib	23.8361	1.37724	Resistant	97.2
238_T	238_T_CELL	sorafenib	14.1427	1.15053	Resistant	98.5
238_T	238_T_CELL	linifanib	12.3578	1.09194	Resistant	98.019
238_T	238_T_CELL	afatinib	10.765	1.03201	Resistant	98.9
238_T	238_T_CELL	regorafenib	9.4151	0.973825	Resistant	97.5
238_T	238_T_CELL	BI 860585	7.6689	0.884733	Resistant	98.5
238_T	238_T_CELL	gefitinib	>60.0000	1.77815	Resistant	26.9
238_T	238_T_CELL	oxaliplatin	>60.0000	1.77815	Resistant	21.7
238_T	238_T_CELL	selumetinib	0.6802	-0.167363	Minor response	55.945
238_T	238_T_CELL	5-FU	0.5549	-0.255785	Minor response	52.8
238_T	238_T_CELL	staurosporine	0.0865	-1.06298	Moderate response	99.148
239_T	239_T_CELL	AZD8931	60	1.77815	Resistant	56.4
239_T	239_T_CELL	vandetanib	60	1.77815	Resistant	98.6
239_T	239_T_CELL	sunitinib	26.4841	1.42299	Resistant	98.4
239_T	239_T_CELL	sorafenib	17.4098	1.24079	Resistant	98.5
239_T	239_T_CELL	linifanib	15.2179	1.18235	Resistant	98.403
239_T	239_T_CELL	afatinib	12.0476	1.0809	Resistant	98.9
239_T	239_T_CELL	BI 860585	11.3511	1.05504	Resistant	98.5
239_T	239_T_CELL	nintedanib	8.317	0.919967	Resistant	98.538
239_T	239_T_CELL	regorafenib	7.4269	0.870808	Resistant	98.8
239_T	239_T_CELL	5-FU	>60.0000	1.77815	Resistant	39.3
239_T	239_T_CELL	gefitinib	>60.0000	1.77815	Resistant	41.1
239_T	239_T_CELL	oxaliplatin	>60.0000	1.77815	Resistant	31.9
239_T	239_T_CELL	selumetinib	0.3602	-0.443456	Moderate response	57.358
239_T	239_T_CELL	staurosporine	0.0758	-1.12033	Moderate response	99.338
250_T	250_T_CELL	sorafenib	5.54527	0.743922	Resistant	98.5
250_T	250_T_CELL	regorafenib	3.40132	0.531647	Minor response	83
250_T	250_T_CELL	afatinib	2.99256	0.476042	Minor response	101.7
250_T	250_T_CELL	BI 860585	2.35845	0.372626	Minor response	97.7
250_T	250_T_CELL	nintedanib	2.16255	0.334967	Minor response	98.412
250_T	250_T_CELL	linifanib	1.91159	0.281394	Minor response	99.397
250_T	250_T_CELL	AZD8931	1.62388	0.210553	Minor response	96.1
250_T	250_T_CELL	selumetinib	1.26912	0.103504	Minor response	91.395
250_T	250_T_CELL	5-FU	>60.0000	1.77815	Resistant	38.5
250_T	250_T_CELL	oxaliplatin	>60.0000	1.77815	Resistant	-1.3
250_T	250_T_CELL	sunitinib	0.71981	-0.142782	Minor response	101.5
250_T	250_T_CELL	gefitinib	0.600164	-0.22173	Minor response	96.9
250_T	250_T_CELL	vandetanib	0.443729	-0.352882	Minor response	100.7
250_T	250_T_CELL	staurosporine	0.024283	-1.6147	Strong response	98.8
261_T	261_T_CELL	sorafenib	60	1.77815	Resistant	99.6
261_T	261_T_CELL	5-FU	21.6715	1.33589	Resistant	75.7
261_T	261_T_CELL	gefitinib	15.2659	1.18372	Resistant	99.7
261_T	261_T_CELL	AZD8931	10.4135	1.0176	Resistant	61.5
261_T	261_T_CELL	linifanib	9.914	0.996249	Resistant	96.061
261_T	261_T_CELL	vandetanib	7.6346	0.882786	Resistant	99.9
261_T	261_T_CELL	nintedanib	7.55	0.877947	Resistant	99.749
261_T	261_T_CELL	BI 860585	6.3604	0.803484	Resistant	99.6
261_T	261_T_CELL	afatinib	4.5457	0.657601	Minor response	99.8
261_T	261_T_CELL	regorafenib	2.4192	0.383672	Minor response	99.1
261_T	261_T_CELL	sunitinib	1.4017	0.146655	Minor response	99.7
261_T	261_T_CELL	oxaliplatin	>60.0000	1.77815	Resistant	8.9
261_T	261_T_CELL	selumetinib	0.1102	-0.957818	Moderate response	98.767
261_T	261_T_CELL	staurosporine	0.0133	-1.87615	Strong response	99.928
261_T	261_T_CELL	irinotecan	3.9849	0.600417	Minor response	82
276_T	276_T_CELL	oxaliplatin	50.1041	1.69987	Resistant	55.4
276_T	276_T_CELL	sorafenib	11.7125	1.06865	Resistant	77.9
276_T	276_T_CELL	regorafenib	9.72358	0.987826	Resistant	68.1
276_T	276_T_CELL	linifanib	3.18877	0.503623	Minor response	61.28
276_T	276_T_CELL	sunitinib	1.86452	0.270566	Minor response	107.2
276_T	276_T_CELL	BI 860585	1.45672	0.163376	Minor response	93.3
276_T	276_T_CELL	AZD8931	1.19374	0.0769094	Minor response	89
276_T	276_T_CELL	afatinib	0.990157	-0.00429594	Minor response	104.5
276_T	276_T_CELL	5-FU	>60.0000	1.77815	Resistant	37.3
276_T	276_T_CELL	selumetinib	0.795354	-0.0994395	Minor response	84.035
276_T	276_T_CELL	vandetanib	0.609188	-0.215249	Minor response	101.1
276_T	276_T_CELL	nintedanib	0.580464	-0.236225	Minor response	104.819
276_T	276_T_CELL	gefitinib	0.35948	-0.444325	Moderate response	102.7
276_T	276_T_CELL	staurosporine	0.062346	-1.20519	Moderate response	94.11
276_T	276_T_CELL	irinotecan	4.78676	0.680042	Minor response	75.3
278_T	278_T_CELL	AZD8931	60	1.77815	Resistant	77.4
278_T	278_T_CELL	nintedanib	13.1786	1.11987	Resistant	92.718
278_T	278_T_CELL	linifanib	11.7868	1.0714	Resistant	98.942
278_T	278_T_CELL	sorafenib	10.3797	1.01618	Resistant	99.7
278_T	278_T_CELL	vandetanib	9.2665	0.966916	Resistant	100
278_T	278_T_CELL	sunitinib	8.4355	0.926111	Resistant	100
278_T	278_T_CELL	regorafenib	5.784	0.762228	Resistant	100
278_T	278_T_CELL	afatinib	5.6523	0.752225	Resistant	100
278_T	278_T_CELL	5-FU	>60.0000	1.77815	Resistant	40.9
278_T	278_T_CELL	gefitinib	>60.0000	1.77815	Resistant	32.1
278_T	278_T_CELL	oxaliplatin	>60.0000	1.77815	Resistant	-10.6
278_T	278_T_CELL	selumetinib	>60.0000	1.77815	Resistant	47.02
278_T	278_T_CELL	BI 860585	0.1931	-0.714218	Moderate response	75.6
278_T	278_T_CELL	staurosporine	0.0284	-1.54668	Strong response	99.992
281_T	281_T_CELL	AZD8931	15.5799	1.19256	Resistant	65.5
281_T	281_T_CELL	linifanib	13.6218	1.13423	Resistant	90.938
281_T	281_T_CELL	sorafenib	12.3821	1.09279	Resistant	84.8
281_T	281_T_CELL	regorafenib	8.5547	0.932205	Resistant	95.7
281_T	281_T_CELL	sunitinib	8.4557	0.92715	Resistant	100.7
281_T	281_T_CELL	nintedanib	7.999	0.903036	Resistant	89.907
281_T	281_T_CELL	afatinib	6.004	0.778441	Resistant	100.5
281_T	281_T_CELL	vandetanib	4.5222	0.65535	Minor response	100.5
281_T	281_T_CELL	selumetinib	4.0334	0.605671	Minor response	93.253
281_T	281_T_CELL	5-FU	3.553	0.550595	Minor response	62.5
281_T	281_T_CELL	gefitinib	0.9569	-0.0191334	Minor response	53.6
281_T	281_T_CELL	oxaliplatin	>60.0000	1.77815	Resistant	-13.1
281_T	281_T_CELL	BI 860585	0.1087	-0.96377	Moderate response	99.4
281_T	281_T_CELL	staurosporine	0.0319	-1.49621	Strong response	100.042
288_MET	288_MET_CELL	sorafenib	31.4168	1.49716	Resistant	84.3
288_MET	288_MET_CELL	linifanib	26.1197	1.41697	Resistant	85.913
288_MET	288_MET_CELL	regorafenib	20.8124	1.31832	Resistant	62.2
288_MET	288_MET_CELL	gefitinib	15.7062	1.19607	Resistant	96.7
288_MET	288_MET_CELL	AZD8931	11.7689	1.07074	Resistant	72.2
288_MET	288_MET_CELL	vandetanib	11.2657	1.05176	Resistant	102.9
288_MET	288_MET_CELL	afatinib	9.8469	0.9933	Resistant	105.6
288_MET	288_MET_CELL	sunitinib	8.2227	0.915014	Resistant	105.6
288_MET	288_MET_CELL	nintedanib	7.5895	0.880213	Resistant	99.799
288_MET	288_MET_CELL	5-FU	2.425	0.384712	Minor response	58.5
288_MET	288_MET_CELL	oxaliplatin	>60.0000	1.77815	Resistant	7.3
288_MET	288_MET_CELL	BI 860585	0.1431	-0.84436	Moderate response	66.1
288_MET	288_MET_CELL	selumetinib	0.0479	-1.31966	Moderate response	74.785
288_MET	288_MET_CELL	staurosporine	0.0149	-1.82681	Strong response	102.101
288_MET	288_MET_CELL	irinotecan	23.8755	1.37795	Resistant	77.5
292_MET	292_MET_CELL	gefitinib	60	1.77815	Resistant	103.8
292_MET	292_MET_CELL	selumetinib	18.0741	1.25706	Resistant	81.186
292_MET	292_MET_CELL	regorafenib	15.9985	1.20408	Resistant	90.9
292_MET	292_MET_CELL	AZD8931	15.669	1.19504	Resistant	94.8
292_MET	292_MET_CELL	sorafenib	13.5044	1.13048	Resistant	103.6
292_MET	292_MET_CELL	sunitinib	9.5643	0.980653	Resistant	106.1
292_MET	292_MET_CELL	linifanib	9.3995	0.973105	Resistant	102.434
292_MET	292_MET_CELL	nintedanib	7.9741	0.901682	Resistant	102.168
292_MET	292_MET_CELL	afatinib	5.2455	0.719787	Resistant	76
292_MET	292_MET_CELL	vandetanib	2.6493	0.423131	Minor response	105.5
292_MET	292_MET_CELL	BI 860585	2.3138	0.364326	Minor response	104.4
292_MET	292_MET_CELL	5-FU	>60.0000	1.77815	Resistant	32.1
292_MET	292_MET_CELL	oxaliplatin	>60.0000	1.77815	Resistant	19.6
292_MET	292_MET_CELL	staurosporine	0.002	-2.69897	Strong response	104.192
292_MET	292_MET_CELL	irinotecan	44.3364	1.64676	Resistant	57.1
299_T1	299_T1_CELL	sorafenib	20.5081	1.31193	Resistant	99.6
299_T1	299_T1_CELL	linifanib	13.5232	1.13108	Resistant	92.871
299_T1	299_T1_CELL	regorafenib	10.6571	1.02764	Resistant	97.8
299_T1	299_T1_CELL	oxaliplatin	9.4085	0.97352	Resistant	56.6
299_T1	299_T1_CELL	nintedanib	7.1378	0.853564	Resistant	98.751
299_T1	299_T1_CELL	sunitinib	6.4517	0.809674	Resistant	100
299_T1	299_T1_CELL	selumetinib	5.154	0.712144	Resistant	94.099
299_T1	299_T1_CELL	5-FU	2.0789	0.317834	Minor response	61.6
299_T1	299_T1_CELL	vandetanib	1.913	0.281715	Minor response	100
299_T1	299_T1_CELL	BI 860585	0.7704	-0.113284	Minor response	99.6
299_T1	299_T1_CELL	gefitinib	0.6678	-0.175354	Minor response	99.9
299_T1	299_T1_CELL	AZD8931	0.1516	-0.819301	Moderate response	97.7
299_T1	299_T1_CELL	afatinib	0.0795	-1.09963	Moderate response	100
299_T1	299_T1_CELL	staurosporine	0.0195	-1.70997	Strong response	99.96
299_T1	299_T1_CELL	irinotecan	9.2268	0.965051	Resistant	74.5
300_T	300_T_CELL	selumetinib	16.7201	1.22324	Resistant	98.968
300_T	300_T_CELL	AZD8931	14.9039	1.1733	Resistant	99.9
300_T	300_T_CELL	gefitinib	11.8565	1.07396	Resistant	101.1
300_T	300_T_CELL	vandetanib	9.3525	0.970928	Resistant	101.5
300_T	300_T_CELL	linifanib	8.5322	0.931061	Resistant	100.095
300_T	300_T_CELL	nintedanib	7.9518	0.900465	Resistant	101.297
300_T	300_T_CELL	sunitinib	7.5594	0.878487	Resistant	101.8
300_T	300_T_CELL	afatinib	6.3045	0.799651	Resistant	101.8
300_T	300_T_CELL	regorafenib	5.3042	0.72462	Resistant	98.5
300_T	300_T_CELL	sorafenib	4.3084	0.634316	Minor response	101.9
300_T	300_T_CELL	BI 860585	1.2601	0.100405	Minor response	101.7
300_T	300_T_CELL	5-FU	>60.0000	1.77815	Resistant	23.9
300_T	300_T_CELL	oxaliplatin	>60.0000	1.77815	Resistant	41.3
300_T	300_T_CELL	staurosporine	0.0901	-1.04528	Moderate response	100.491
300_T	300_T_CELL	irinotecan	10.5853	1.0247	Resistant	88
302_MET	302_MET_CELL	gefitinib	60	1.77815	Resistant	99.5
302_MET	302_MET_CELL	sorafenib	60	1.77815	Resistant	99.1
302_MET	302_MET_CELL	nintedanib	24.1781	1.38342	Resistant	99.785
302_MET	302_MET_CELL	linifanib	20	1.30103	Resistant	92.764
302_MET	302_MET_CELL	afatinib	15.3661	1.18656	Resistant	99.9
302_MET	302_MET_CELL	BI 860585	12.3045	1.09006	Resistant	92
302_MET	302_MET_CELL	regorafenib	11.9193	1.07625	Resistant	98.6
302_MET	302_MET_CELL	sunitinib	8.0256	0.904478	Resistant	99.7
302_MET	302_MET_CELL	vandetanib	0.1986	-0.702021	Moderate response	56.1
302_MET	302_MET_CELL	5-FU	>60.0000	1.77815	Resistant	19.7
302_MET	302_MET_CELL	AZD8931	>60.0000	1.77815	Resistant	37.3
302_MET	302_MET_CELL	oxaliplatin	>60.0000	1.77815	Resistant	19.1
302_MET	302_MET_CELL	staurosporine	0.079	-1.10237	Moderate response	100.017
302_MET	302_MET_CELL	selumetinib	0.0604	-1.21896	Moderate response	75.561
302_MET	302_MET_CELL	irinotecan	29.8935	1.47558	Resistant	66.6
315_MET	315_MET_CELL	gefitinib	60	1.77815	Resistant	101.8
315_MET	315_MET_CELL	selumetinib	28.2495	1.45101	Resistant	86.24
315_MET	315_MET_CELL	sorafenib	11.5169	1.06134	Resistant	96.2
315_MET	315_MET_CELL	vandetanib	10.9707	1.04023	Resistant	101.4
315_MET	315_MET_CELL	afatinib	10.8866	1.03689	Resistant	103.1
315_MET	315_MET_CELL	linifanib	8.7756	0.943277	Resistant	85.262
315_MET	315_MET_CELL	sunitinib	7.4168	0.870217	Resistant	103.1
315_MET	315_MET_CELL	regorafenib	6.5026	0.813087	Resistant	91.1
315_MET	315_MET_CELL	nintedanib	2.0735	0.316704	Minor response	102.998
315_MET	315_MET_CELL	5-FU	2.0082	0.302807	Minor response	53.2
315_MET	315_MET_CELL	BI 860585	1.5264	0.183668	Minor response	101.8
315_MET	315_MET_CELL	AZD8931	>60.0000	1.77815	Resistant	43.5
315_MET	315_MET_CELL	oxaliplatin	>60.0000	1.77815	Resistant	-12.6
315_MET	315_MET_CELL	staurosporine	0.0025	-2.60206	Strong response	100.523
326_T	326_T_CELL	sorafenib	17.093	1.23282	Resistant	101.9
326_T	326_T_CELL	sunitinib	6.7913	0.831953	Resistant	102
326_T	326_T_CELL	regorafenib	5.7213	0.757495	Resistant	100.5
326_T	326_T_CELL	BI 860585	4.3265	0.636137	Minor response	100.1
326_T	326_T_CELL	nintedanib	3.3659	0.527101	Minor response	99.668
326_T	326_T_CELL	linifanib	2.9706	0.472844	Minor response	89.12
326_T	326_T_CELL	vandetanib	0.7267	-0.138645	Minor response	102
326_T	326_T_CELL	selumetinib	0.2431	-0.614215	Moderate response	96.096
326_T	326_T_CELL	AZD8931	0.2116	-0.674484	Moderate response	98.9
326_T	326_T_CELL	afatinib	0.1927	-0.715118	Moderate response	102.1
326_T	326_T_CELL	gefitinib	0.1219	-0.913996	Moderate response	101.6
326_T	326_T_CELL	5-FU	>60.0000	1.77815	Resistant	46.8
326_T	326_T_CELL	oxaliplatin	>60.0000	1.77815	Resistant	-0.5
326_T	326_T_CELL	staurosporine	0.016	-1.79588	Strong response	99.585
326_T	326_T_CELL	irinotecan	6.1808	0.791045	Resistant	82.4
327_T	327_T_CELL	sorafenib	7.2008	0.857381	Resistant	99.7
327_T	327_T_CELL	linifanib	5.2697	0.721786	Resistant	99.765
327_T	327_T_CELL	regorafenib	4.8145	0.682551	Minor response	100
327_T	327_T_CELL	nintedanib	3.2472	0.511509	Minor response	99.843
327_T	327_T_CELL	5-FU	2.8226	0.450649	Minor response	83.5
327_T	327_T_CELL	vandetanib	2.1643	0.335317	Minor response	99.9
327_T	327_T_CELL	sunitinib	1.6861	0.226883	Minor response	99.7
327_T	327_T_CELL	oxaliplatin	1.4631	0.165274	Minor response	85.7
327_T	327_T_CELL	gefitinib	0.4801	-0.318668	Minor response	99.6
327_T	327_T_CELL	BI 860585	0.3181	-0.497436	Moderate response	99.9
327_T	327_T_CELL	selumetinib	0.1515	-0.819587	Moderate response	99.745
327_T	327_T_CELL	AZD8931	0.0428	-1.36856	Moderate response	99.7
327_T	327_T_CELL	afatinib	0.0074	-2.13077	Strong response	100
327_T	327_T_CELL	staurosporine	0.0007	-3.1549	Strong response	99.961
327_T	327_T_CELL	irinotecan	1.8114	0.258014	Minor response	91.9
330_T	330_T_CELL	regorafenib	23.9985	1.38018	Resistant	92.4
330_T	330_T_CELL	linifanib	17.5952	1.24539	Resistant	93.505
330_T	330_T_CELL	sorafenib	14.7063	1.1675	Resistant	105.6
330_T	330_T_CELL	sunitinib	9.0341	0.955885	Resistant	108.4
330_T	330_T_CELL	nintedanib	5.9894	0.777383	Resistant	108.179
330_T	330_T_CELL	vandetanib	2.8352	0.452584	Minor response	105.7
330_T	330_T_CELL	gefitinib	2.0101	0.303218	Minor response	103.6
330_T	330_T_CELL	5-FU	0.5057	-0.296107	Minor response	59
330_T	330_T_CELL	selumetinib	0.352	-0.453457	Moderate response	97.51
330_T	330_T_CELL	oxaliplatin	0.1935	-0.713319	Moderate response	55.9
330_T	330_T_CELL	BI 860585	0.1915	-0.717831	Moderate response	104.5
330_T	330_T_CELL	AZD8931	0.1153	-0.938171	Moderate response	95.4
330_T	330_T_CELL	afatinib	0.0386	-1.41341	Moderate response	108
330_T	330_T_CELL	staurosporine	0.0222	-1.65365	Strong response	101.684
330_T	330_T_CELL	irinotecan	2.1361	0.329622	Minor response	69.3
352_MET	352_MET_CELL	gefitinib	8.9871	0.95362	Resistant	100.6
352_MET	352_MET_CELL	sorafenib	6.2573	0.796387	Resistant	100.4
352_MET	352_MET_CELL	linifanib	5.9985	0.778043	Resistant	100.117
352_MET	352_MET_CELL	regorafenib	5.6538	0.75234	Resistant	97.7
352_MET	352_MET_CELL	AZD8931	3.749	0.573915	Minor response	100.6
352_MET	352_MET_CELL	afatinib	3.1251	0.494864	Minor response	101.1
352_MET	352_MET_CELL	vandetanib	2.93	0.466868	Minor response	101.1
352_MET	352_MET_CELL	sunitinib	2.5959	0.414288	Minor response	101.1
352_MET	352_MET_CELL	nintedanib	2.0213	0.305631	Minor response	100.904
352_MET	352_MET_CELL	5-FU	1.8544	0.268203	Minor response	64.4
352_MET	352_MET_CELL	selumetinib	0.9643	-0.0157878	Minor response	100.224
352_MET	352_MET_CELL	BI 860585	0.7192	-0.14315	Minor response	101.1
352_MET	352_MET_CELL	oxaliplatin	>60.0000	1.77815	Resistant	20.5
352_MET	352_MET_CELL	staurosporine	0.008	-2.09691	Strong response	100.535
352_MET	352_MET_CELL	irinotecan	21.4537	1.3315	Resistant	81.5
364_MET	364_MET_CELL	oxaliplatin	33.299	1.52243	Resistant	65.7
364_MET	364_MET_CELL	linifanib	27.005	1.43144	Resistant	93.446
364_MET	364_MET_CELL	regorafenib	14.8816	1.17265	Resistant	98
364_MET	364_MET_CELL	sorafenib	14.1781	1.15162	Resistant	99.6
364_MET	364_MET_CELL	sunitinib	7.6416	0.883184	Resistant	100
364_MET	364_MET_CELL	nintedanib	7.2231	0.858724	Resistant	100.051
364_MET	364_MET_CELL	AZD8931	6.508	0.813448	Resistant	88.3
364_MET	364_MET_CELL	vandetanib	5.5518	0.744434	Resistant	100.1
364_MET	364_MET_CELL	gefitinib	4.7125	0.673251	Minor response	99.8
364_MET	364_MET_CELL	selumetinib	1.8302	0.262499	Minor response	86.627
364_MET	364_MET_CELL	BI 860585	0.573	-0.241845	Minor response	99.1
364_MET	364_MET_CELL	afatinib	0.3685	-0.433563	Moderate response	100.1
364_MET	364_MET_CELL	5-FU	>60.0000	1.77815	Resistant	35.1
364_MET	364_MET_CELL	staurosporine	0.0593	-1.22695	Moderate response	100.142
364_MET	364_MET_CELL	irinotecan	40.6065	1.6086	Resistant	63.8

## Sheet: PDO_cetuximab_response
Supplementary Data 14: Drug sensitivity data. Response categories (strong, moderate, minor, resistant) defined for PDOs based on the IC50 value and for PDXs based on tumour volume (treatment/control in %; T/C): Worksheets 1 and 2: Sensitivity of 35 PDOs to 15 drugs (irinotecan and cetuximab were tested on 21 and 19 PDOs, respectively). Worksheet 1 contains all drugs tested on PDOs except for cetu…
Patient ID	PDO	Drug	IC50 (µg/ml)	IC50 (µM)	LOG IC50 (µM)	Response category	Emax (% maximum inhibition)
151_METa	151_MET_CELL1	Cetuximab (IMC-C225)	>5.0000	0.0329	-1.4828	Resistant	11.3		-1.483	≥	log10(IC50)	>	-2.556	Resistant
155_T	155_T_XEN_CELL	Cetuximab (IMC-C225)	>5.0000	0.0329	-1.4828	Resistant	2		-2.556	≥	log10(IC50)	>	-3.63	Minor response
161_T	161_T_XEN_CELL	Cetuximab (IMC-C225)	>5.0000	0.0329	-1.4828	Resistant	39.5		-3.63	≥	log10(IC50)	>	-4.703	Moderate response
162_T	162_T_CELL	Cetuximab (IMC-C225)	0.0068	4.4744e-05	-4.34927	Moderate response	54.8		-4.703	≥	log10(IC50)	≥	-5.777	Strong response
190_T	190_T_CELL	Cetuximab (IMC-C225)	>5.0000	0.0329	-1.4828	Resistant	-0.2
209_MET2	209_MET2_CELL	Cetuximab (IMC-C225)	>5.0000	0.0329	-1.4828	Resistant	4.5
227_T	227_T_CELL	Cetuximab (IMC-C225)	0.9483	0.00623981	-2.20483	Resistant	52.9
234_T	234_T_CELL	Cetuximab (IMC-C225)	0.2234	0.00146997	-2.83269	Minor response	98.2
261_T	261_T_CELL	Cetuximab (IMC-C225)	0.708	0.00465864	-2.33174	Resistant	57.4
288_MET	288_MET_CELL	Cetuximab (IMC-C225)	>5.0000	0.0329	-1.4828	Resistant	0.8
292_MET	292_MET_CELL	Cetuximab (IMC-C225)	0.3503	0.00230497	-2.63733	Resistant	84.5
299_T1	299_T1_CELL	Cetuximab (IMC-C225)	>5.0000	0.0329	-1.4828	Resistant	33.8
300_T	300_T_CELL	Cetuximab (IMC-C225)	>5.0000	0.0329	-1.4828	Resistant	2.3
302_MET	302_MET_CELL	Cetuximab (IMC-C225)	>5.0000	0.0329	-1.4828	Resistant	30.7
326_T	326_T_CELL	Cetuximab (IMC-C225)	3.8189	0.0251284	-1.59984	Resistant	56.7
327_T	327_T_CELL	Cetuximab (IMC-C225)	>5.0000	0.0329	-1.4828	Resistant	16.5
330_T	330_T_CELL	Cetuximab (IMC-C225)	>2.0000	0.01316	-1.88074	Resistant	51
352_MET	352_MET_CELL	Cetuximab (IMC-C225)	>5.0000	0.0329	-1.4828	Resistant	12.5
364_MET	364_MET_CELL	Cetuximab (IMC-C225)	>5.0000	0.0329	-1.4828	Resistant	16.9

## Sheet: Summary_PDO_Drug_Response
Supplementary Data 14: Drug sensitivity data. Response categories (strong, moderate, minor, resistant) defined for PDOs based on the IC50 value and for PDXs based on tumour volume (treatment/control in %; T/C): Worksheets 1 and 2: Sensitivity of 35 PDOs to 15 drugs (irinotecan and cetuximab were tested on 21 and 19 PDOs, respectively). Worksheet 1 contains all drugs tested on PDOs except for cetu…
		Analysis for treatment response in CRC PDO
		Response - n (%)
		Resistant	Strong response	Moderate responder	Minor response	responder (sum of strong, moderate, minor)
MEK	selumetinib	10 (29%)	1 (3%)	11 (31%)	13 (37%)	25 (71%)
control	staurosporine	0 (0%)	18 (51%)	17 (49%)	0 (0%)	35 (100%)
mTOR	BI 860585	7 (20%)	1 (3%)	10 (29%)	17 (49%)	28 (80%)
VEGF	linifanib	28 (80%)	1 (3%)	1 (3%)	5 (14%)	7 (20%)
	nintedanib	22 (63%)	0 (0%)	0 (0%)	13 (37%)	13 (37%)
	sunitinib	26 (74%)	0 (0%)	0 (0%)	9 (26%)	9 (26%)
	regorafenib	26 (74%)	0 (0%)	0 (0%)	9 (26%)	9 (26%)
	sorafenib	30 (86%)	0 (0%)	0 (0%)	5 (14%)	5 (14%)
	vandetanib	19 (54%)	0 (0%)	1 (3%)	15 (43%)	16 (46%)
EGFR	AZD8931	19 (54%)	1 (3%)	9 (26%)	6 (17%)	16 (46%)
	afatinib	17 (49%)	3 (9%)	6 (17%)	9 (26%)	18 (51%)
	cetuximab	17 (90%)	0 (0%)	1 (5%)	1 (5%)	2 (10%)
	gefitinib	21 (60%)	0 (0%)	2 (6%)	12 (34%)	14 (40)
chemotherapy	5-FU	22 (63%)	0 (0%)	2 (6%)	11 (31%)	13 (37%)
	oxaliplatin	32 (91%)	0 (0%)	1 (3%)	2 (6%)	3 (9%)
	irinotecan	16 (76%)	0 (0%)	0 (0%)	6 (24%)	6 (24%)

## Sheet: PDX_Drug_Response_TC
Supplementary Data 14: Drug sensitivity data. Response categories (strong, moderate, minor, resistant) defined for PDOs based on the IC50 value and for PDXs based on tumour volume (treatment/control in %; T/C): Worksheets 1 and 2: Sensitivity of 35 PDOs to 15 drugs (irinotecan and cetuximab were tested on 21 and 19 PDOs, respectively). Worksheet 1 contains all drugs tested on PDOs except for cetu…
Table with T/C as parameter			T/C:	0 - 10	Strong response
				11 - 25	Moderate response
				26 - 50	Minor response
				>50	Resistant
PDX	cetuximab	AZD8931	selumetinib	afatinib	Avastin	regorafenib	nintedanib	BI 860585	oxaliplatin	irinotecan	5-FU
273_T_XEN	0.7	38.7	35.7	20.4	32.6	58.3	45.3	35.8	45.8	10.1	40.4
259_T_XEN	1.4	25.8	57.9	19.6	48.9	34.7	50.4	33.1	68.3	9.8	33.8
139_MET_XEN	1.94767	4.14173	33.2629	24.5688	51	14.6	13.5	11.4	60.2336	5.98381	27.5842
191_T_XEN	2	34.5	60.2	35	28.2	39.3	39.2	40.2	75.8	2.4	25.5
116_T_XEN	4.2	22	39	10	16.9	35.9	30.8	37.8	43	6	53
208_MET2_XEN	5.3	22.6	35.8	11.6	35.2	32.2	41.2	32.9	78.2	4.9	15.2
208_MET1_XEN	14.5	33.2	65.1	21.3	62.4	32.6	16.3	28.1	55.4	10	10.3
161_T_XEN	15	67.1804	25.8602	64.6271	41	30	30	38	70.2025	8.14261	34
209_T2_XEN	15.8	77.8	48.5	75.1	32.6	26.1	27.5	33	63	7.5	35.3
234_T_XEN	20.7	75	89.8	65.7	38.2	43.3	65	43.3	32	8.8	27.3
216_T_XEN	21.4	35.3	32.9	24.9	75	85.6	65.3	79	81.4	16.3	47.8
109_T_XEN	21.4748	30.1727	17.3022	35.7194	87.5	94.7	58.5	78.9	42.0863	12.9364	39.3885
154_MET_XEN	21.8129	42.2396	34.4046	28.8163	22.6	36.2	33.6	37.6	92.4921	27.3573	80.887
230_T_XEN	22	58.9	59.1	43.4	35.7	48.6	75.1	37.3	62.8	36.2	88.4
159_T_XEN	22	80	30	60	37	30	24	50	37	24	58
278_T_CELL_XEN	24.5	80.7	43.1	N/A	N/A	35.7	30.7	14.6	N/A	N/A	N/A
277_MET_XEN	28.4	38.3	28.1	35.1	39.1	56.6	28.2	31.3	33.4	12.5	33.3
327_T_XEN	31.1	55.7	54.1	38.4	27.9	22.1	18.5	22.3	36	19.8	19.8
227_T_XEN	32.1	41.1	23.6	46.6	67.4	45.9	52.5	42.3	29.2	11.1	35.2
100_MET_XEN	33	56	64	70	21.7	26.3	23.9	22	64	15	86
118_T1_XEN	33	31.5529	16.9293	25.1931	43.3	58.3	40.6	69.6	29.7189	7.93327	36.9787
323_T_XEN	36.7	67.1	44.6	94.9	55.5	31.4	30.5	28.7	26.4	28.6	27.9
135_T_XEN	37	72.6511	45.6109	42.1262	49.5	37.6	42.7	29.8	37.8192	15.3066	70.0265
171_MET2_XEN	38.6	53.7	40.8	46.1	49.7	60.2	40.5	48	75	5.1	23
299_T1_XEN	38.9	57.8	71.1	20.4	57	52	37.6	23.7	59.4	24.4	37.3
278_T_XEN	40.3	66.6	70.2	89	103.3	51.5	53.1	23.8	88.9	30.3	15.3
150_MET1_XEN1	41.5	109.5	49	95	39.7	34.6	30.6	84.1	73.8	42.9	77.4
171_MET1_XEN	42.2	59.7	44.1	74.7	20.7	36.3	31.9	50.4	39	3.3	21.9
209_MET2_XEN	42.3	74.8	61.9	44.2	38.4	75	58.2	24.3	25.8	12.8	18.5
372_T1_XEN	43.6	66.4	59.2	55.7	43.9	21.5	18.9	34.8	12	7.5	17.8
352_MET_XEN	45.3	64.5	42.6	56.9	46.2	37.6	42.7	36.6	63.4	5.9	23
155_T_XEN	50.1425	53.3101	24.8474	78.9599	37.2	43.7	49.8	79.5	52.7757	20.7475	47.2013
151_MET_XEN	52.0369	64.007	18.2637	103	23.2	18.8	29.1	19.2	40.3405	4.55306	17.129
108_T_XEN	53	33.8	69.2	6	27	37	49	40	13.8	0.1	76.9
280_T_XEN	54.3	67.4	45.6	57.2	34.3	53.8	45.4	28.9	42.2	10	24.5
114_T_XEN	63.5	58.5	47.4	38.1	30.5	28.7	23.5	30.6	34.9	3.5	52.6
150_MET1_XEN5	64.9	62.2	36.6	60.9	73.1	58.3	43.3	77.2	36.6	31.2	39.9
181_T_XEN	69.2548	62.7381	44.6797	78.7213	59	67	63	93	72.8084	23.8751	46.2943
111_T_XEN	70.7	53.2	34.1	75	91	79.1	55.6	34.5	51.2	30	46.3
150_MET1_XEN4	71.6	55.7	62.7	107.1	30.6	40.2	52.3	42	65.7	26.2	37.4
212_T_XEN	73.1	103.6	25.3	90.4	34.1	36.4	45.8	16.8	67.1	12.7	51.5
102_MET_XEN	73.9	72.1	19.3	89.8	26.5	12.3	21.4	44.3	67.2	16.7	44.5
157_T_XEN	73.9283	78.1272	52.5872	55.883	71	56.4	38.8	56.3	52.6856	20.1631	16.6901
128_T_XEN	74.9	81.6	32.4	48	26	39.2	36	12	30.1	4.3	44.9
289_T_XEN	78.4	50.3	17.6	61.3	72.3	54.1	68.8	56.5	35	7.9	15.4
106_T_XEN	79.4	22.5	17.1	21.3	39.4	35.6	48	68.9	32.8	7.5	4.8
190_T_XEN	81.9	76.7	34.4	80.8	49	40	68	84	59	46.2	86
183_T_XEN	88.7167	53.7803	36.3085	77.5514	25.8	20.7	19.5	12.8	33.0037	31.6484	64.2351
150_MET1_XEN3	89.3	63	58	111	60.2	64.9	102.3	77.9	48.3	30.9	103
320_T_XEN	90.8	56.3	49	85.1	30.6	34.9	26.4	25	78.5	45.9	62.5
283_T_XEN	91.7	94.9	45.3	69.7	36.1	29	22.2	0.9	12.2	5.1	26.3
302_MET_XEN	92.5	68.5	39.9	59.1	49.5	25.6	32	48.1	65.9	9.2	16.8
150_MET2_XEN	96.6	62.1	57	69.8	75.4	80.2	72.1	56.2	97.7	90.5	77.9
184_T_XEN	98.4211	49.3371	35.996	57.8223	41.3	51.7	47.1	57	50.0829	22.0086	30.295
353_T_XEN	99.8	64.3	40.9	59.5	59	36.5	43	30.9	91.8	17.7	9.4
238_T_XEN	105.4	63.1	35.7	49.1	38	40.8	34.2	14.8	61.4	5.8	36.6
261_T_XEN	120	63.7	45	64.3	72.1	74.1	58.5	64.2	57.2	9.6	18.3
150_MET1_XEN2	124.3	83	68.9	109.1	57.1	39.2	44.9	65.6	35.4	17.8	67
302_MET_CELL_XEN	N/A	83.7	33	94.1	N/A	29	47	44	N/A	N/A	N/A

## Sheet: Summary_PDX_Drug_Response
Supplementary Data 14: Drug sensitivity data. Response categories (strong, moderate, minor, resistant) defined for PDOs based on the IC50 value and for PDXs based on tumour volume (treatment/control in %; T/C): Worksheets 1 and 2: Sensitivity of 35 PDOs to 15 drugs (irinotecan and cetuximab were tested on 21 and 19 PDOs, respectively). Worksheet 1 contains all drugs tested on PDOs except for cetu…
		Analysis for treatment response in CRC PDX
		Response - n (%)
		Resistant (with T/C > 50)	Strong response (with T/C 0-10)	Moderate response (with T/C 11-25)	Minor response (with T/C 26-50)	responder(sum of strong, moderate, minor) (with T/C < 50)
EGFR	cetuximab	27 (47%)	6 (10%)	10 (17%)	15 (26%)	31 (53%)
	Afatinib	34 (59%)	2 (4%)	8 (14%)	14 (24%)	24 (41%)
	AZD8931	43 (73%)	1 (2%)	3 (5%)	12 (20%)	16 (27%)
VEGFR	Avastin	21 (37%)	0 (0)	5 (9%)	31 (54%)	36 (63%)
	regorafenib	19 (32%)	0 (0)	6 (10%)	34 (58%)	40 (68%)
	nintedanib	17 (29%)	0 (0)	10 (17%)	32 (54%)	42 (71%)
MEK	selumetinib	17 (29%)	0 (0)	8 (14%)	34 (58%)	42 (71%)
mTOR	BI 860585	18 (31%)	1 (2%)	12 (21%)	28 (47%)	41 (69%)
Chemotherapy	oxaliplatin	31 (54%)	0 (0)	3 (5%)	23 (40%)	26 (46%)
	irinotecan	1 (2%)	26 (46%)	18 (32%)	12 (21%)	56 (98%)
	5-FU	16 (28%)	3 (5%)	14 (25%)	24 (42%)	41 (72%)
	T/C:
responder	0 - 10	Strong response
	11 - 25	Moderate response
	26 - 50	Minor response
resistant	>50	Resistant

## Sheet: PDX_Drug_Response_recist
Supplementary Data 14: Drug sensitivity data. Response categories (strong, moderate, minor, resistant) defined for PDOs based on the IC50 value and for PDXs based on tumour volume (treatment/control in %; T/C): Worksheets 1 and 2: Sensitivity of 35 PDOs to 15 drugs (irinotecan and cetuximab were tested on 21 and 19 PDOs, respectively). Worksheet 1 contains all drugs tested on PDOs except for cetu…
				Color Code RECIST
				RTV < 0.7	RTV 0.7-1.2	RTV > 1.2
				CR+ PR	SD	P
PDX	cetuximab	AZD8931	selumetinib	afatinib	Avastin	regorafenib	nintedanib	BI 860585	oxaliplatin	irinotecan	5-FU
273_T_XEN	0.0333333	2.96667	2.41667	1.48333	1.84	3.7	2.7	2.26	3.3	0.98	3.14
259_T_XEN	0.133333	2.56667	6.6	2.68333	5.48333	4.33333	5.43333	3.41667	7.96	1.01667	3.78
139_MET_XEN	0.25	0.533333	4.26667	3.21667	8.4	3.9	3.9	3.5	8.53333	0.8	3.53333
191_T_XEN	0.2	2.1	4.8	3.7	2	2.6	2.7	2.8	7	0.2	1.7
116_T_XEN	0.5	1.31667	2.26667	0.666667	1.8	3.2	2.5	2.48	2.62	0.266667	3.55
208_MET2_XEN	0.88	3.88333	5.71667	1.95	5.48333	6.2	7.82	5.56	13.8667	0.716667	2.51667
208_MET1_XEN	2.2	3.98333	8.96667	2.85	8.3	3.93333	1.96	3.33333	10.5333	1.14	1.43333
161_T_XEN	2	8.28333	2.68333	7.1	5.63333	4.6	3.86667	5.83333	7.8	0.966667	4.9
209_T2_XEN	2.65	10.1	7.1	10.12	5.48333	3.83333	5.18333	4.9	8.72	0.983333	4.625
234_T_XEN	2.42	8.92	9.58	7	4.26	5.14	7.25	4.74	3.86	1	3.18
216_T_XEN	1.23333	1.61667	1.73333	1.16667	3.71667	4.05	3.38333	4.38333	4.66667	0.766667	2.26667
109_T_XEN	1.1	1.5	0.916667	1.78333	3.8	6	3.4	3.7	2.38333	0.833333	2.25
154_MET_XEN	1.61667	3.38333	2.5	2.51667	1.5	2.2	1.5	1.7	8.45	2.56667	7.38333
159_T_XEN	3.1	11.2667	5.48333	9.38333	4.11667	4.04	2.88333	5.75	14.4	7.43333	13.925
230_T_XEN	1.2	2	1.58333	1.16	1.71667	2.36667	3.28333	1.93333	2	0.966667	2.51667
278_T_CELL_XEN	2.96667	8.58333	4.78333	N/A	N/A	3.65	3.46667	1.63333	N/A	N/A	N/A
277_MET_XEN	4.01667	5.45	3.96667	4.88333	4.66667	6.31667	4.03333	3.55	5.85	1.8	5.08333
327_T_XEN	3.48333	6.58333	5.91667	4.21667	5.23333	3.58333	3.36667	3.88333	4.66667	1.98333	2.1
227_T_XEN	1.65	1.9	1.35	2.31667	3.85	2.65	3.33333	2.51667	1.3	0.52	1.81667
100_MET_XEN	3.1	6.83333	6	8.51667	1.9	2.3	2.2	1.8	6.85	1.55	7.73333
118_T1_XEN	1.7	5	3	4.63333	2.2	3	2	3.6	6.03333	1.4	6.91667
323_T_XEN	1.5	2.71667	1.71667	3.95	2.41667	1.21667	1.23333	1.32	1.13333	1.21667	1.13333
135_T_XEN	1.6	4.7	2.71667	2.76667	2.6	1.7	2.2	1.5	2.43333	0.95	4.4
171_MET2_XEN	6.4	8.5	5.4	7.3	5.2	6.7	4.4	5.2	7.8	0.7	2.3
299_T1_XEN	3.38333	4.9	5.93333	1.81667	6.13333	5.76667	3.98333	2.46667	5.2	2.1	3.05
278_T_XEN	4.15	6.45	6.65	8.7	17.4	7.68333	8.03333	3.23333	8.72	2.86667	1.55
150_MET1_XEN1	2.18333	4.63333	1.9	4.56667	1.6	1.35	1.2	3	2.65	1.85	3.91667
171_MET1_XEN	5.35	7.85	5.58333	9.21667	2.55	4.13333	3.46667	5.46667	4.68333	0.45	2.71667
209_MET2_XEN	2.01667	3.5	2.8	2.35	1.76667	2.76667	2.12	0.95	1.1	0.633333	0.85
372_T1_XEN	6.86	12.2	9.18	9.16	5.8	2.375	2.02	3.4	1.94	1.27	2.64
352_MET_XEN	5.01667	7.16667	4.65	7.45	4.71667	3.75	4.93333	4.03333	9.01667	0.666667	2.1
155_T_XEN	10.8	10.9	4.31667	15.35	3.1	3.2	3.4	5.4	12.7333	5.03333	10.1833
151_MET_XEN	11.95	12.3	3.43333	17.6	2.2	2.2	3.1	1.9	10.04	0.816667	3.01667
108_T_XEN	11.5	7.6	15.7	0.583333	3.01667	4.95	5.41667	5.31667	2.4	0.02	17
280_T_XEN	3.95	4.81667	3.25	4.017	3.46667	5.4	4.08333	2.46667	3.08333	0.716667	1.88333
114_T_XEN	6.1	9.2	4.9	4.8	3.4	2.6	2.5	3.2	3.7	0.3	7.5
150_MET1_XEN5	3.2	2.08333	1.325	2.61667	4.65	3.14	2.05	3.83333	1.2	1.1	1.46667
181_T_XEN	4.62	4.63333	2.83333	5.21667	3.2	2.8	2.4	4.5	5.6	1.41667	2.56667
111_T_XEN	6.81667	5.03333	3.16667	6.91667	9.36667	7.8	5.41667	3.36667	4.5	2.61667	4.51667
150_MET1_XEN4	3.68333	3.34	2.83333	5.01667	1.4	1.66667	2.18333	1.73333	2.93333	1.03333	1.73333
212_T_XEN	8.88333	9.38333	2.05	7.76667	4.16667	4.15	5.38333	1.88333	5.93333	1.28333	4.725
102_MET_XEN	7.96667	8.36667	1.9	8.48333	2.96667	1.43333	2.53333	5.1	6.31667	1.75	4.1
157_T_XEN	5.78333	6.36667	4.71667	4.54	5	3.3	2.4	2.5	4.28333	1.63333	1.45
128_T_XEN	6.97	6.5	2.6	5.91667	4.13333	3.2	4.95	1.6	2.4	0.36	3.5
289_T_XEN	8.93333	6.56667	1.96667	6.68333	3.06667	2.16667	3.06667	2.14	3.8	0.916667	1.6
106_T_XEN	9.95	2.23333	1.76667	2.3	6.45	2.38	3.48333	5.93333	3.65	0.683333	0.516667
190_T_XEN	2.08333	1.76667	0.816667	1.93333	1.7	1.5	2.7	2.3	1.38333	1.1	1.82
183_T_XEN	8.51667	5.88	3.01667	6.31667	4.1	3.3	3.2	2	2.9	2.73333	5.91667
150_MET1_XEN3	2.45	1.85	1.58333	3.04	1.35	1.38333	2.13333	1.63333	1.275	0.966667	3.075
320_T_XEN	12.0333	6.4	4.86667	9.3	4.56667	5.7	3.78333	4.66667	7.93333	4.1	6
283_T_XEN	16.5333	15.4	6.35	11.15	5.46667	4.05	2.96667	0.166667	1.7	0.8	3.82
302_MET_XEN	10.2667	10.0833	5.45	6.71667	6.05	3.38333	3.93333	5.85	8.25	0.966667	2.53333
302_MET_CELL_XEN	N/A	11.68	3.9	11.2	N/A	3.6	6.1	5.6	N/A	N/A	N/A
150_MET2_XEN	1.88333	1.61667	2.28333	2.2	1.91667	2.01667	2.16667	1.45	2.15	1.7	1.41667
184_T_XEN	13.4333	5.46667	4.01667	6.05	2.9	3	2.9	2.9	5.26667	2.35	3.13333
353_T_XEN	11.3	10.32	5.48333	9.6	9.28333	5.06	6.1	4.41667	9.3	1.95	1.05
238_T_XEN	18.42	9.9	4.91667	7.96	5.58333	5.6	5.775	2.45	9.25	0.966667	6.31667
261_T_XEN	11.1667	9.98333	6.36667	9.2	4.15	3.81667	2.78	3.71667	8.63333	1.38333	2.38333
150_MET1_XEN2	6.2	4.6	3	5.1	3.56667	2.41667	2.66667	4.68333	1.6	0.8	5.4

## Sheet: Drug Information
Supplementary Data 14: Drug sensitivity data. Response categories (strong, moderate, minor, resistant) defined for PDOs based on the IC50 value and for PDXs based on tumour volume (treatment/control in %; T/C): Worksheets 1 and 2: Sensitivity of 35 PDOs to 15 drugs (irinotecan and cetuximab were tested on 21 and 19 PDOs, respectively). Worksheet 1 contains all drugs tested on PDOs except for cetu…
Drug name	Alias name	Targets/ mode of action	Drug category	Reference
5-FU		Interferes with DNA/RNA synthesis and causes DNA damage	Chemotherapy
irinotecan	Camptosar,Campto,CPT-11	Topoisomerase I	Chemotherapy	Kunimoto T, Nitta K, Tanaka T, Uehara N, Baba H, Takeuchi M, Yokokura T, Sawada S, Miyasaka T, Mutai M. (1987) Antitumor activity of 7-ethyl-10-[4-(1-piperidino)-1-piperidino]carbonyloxy-camptothec in, a novel water-soluble derivative of camptothecin, against murine tumors. Cancer Res., 47 (22): 5944-7.
oxaliplatin	Eloxatin	Interferes with DNA/RNA synthesis and causes DNA damage	Chemotherapy	Mathé G., et al. A phase I trial of trans-1-diaminocyclohexane oxalato-platinum (l-OHP) Biomed Pharmacother. 1986;40(10):372-6.
cetuximab	Erbitux	EGFR	EGFR-Blockade	Goldstein NI, Prewett M, Zuklys K, Rockwell P, Mendelsohn J . Biological efficacy of a chimeric antibody to the epidermal growth factor receptor in a human tumor xenograft model. Clin Cancer Res 1995;1:1311–8.
AZD8931		EGFR, ERBB2, ERBB3	EGFR-Blockade	Hickinson DM, Klinowska T, Speake G, et al. AZD8931, an equipotent, reversible inhibitor of signaling by epidermal growth factor receptor, ERBB2 (HER2), and ERBB3: a unique agent for simultaneous ERBB receptor blockade in cancer. Clin Cancer Res. 2010;16(4):1159-69. doi:10.1158/1078-0432.CCR-09-2353.
afatinib	BIBW2992,Tomtovok,Tovok	EGFR, ERBB2, ERBB3 and ERBB4	EGFR-Blockade	Solca F, Dahl G, Zoephel A, et al. Target binding properties and cellular activity of afatinib (BIBW 2992), an irreversible ErbB family blocker. J Pharmacol Exp Ther. 2012;343(2):342-50. doi:10.1124/jpet.112.197756.
				LI, D., et al. BIBW2992, an irreversible EGFR/HER2 inhibitor highly effective in preclinical lung cancer models. Oncogene, 2008, 27. Jg., Nr. 34, S. 4702-4711.
gefitinib	ZD-1839,Iressa	EGFR	EGFR-Blockade	Wakeling AE, Guy SP, Woodburn JR, Ashton SE, Curry BJ, Barker AJ, Gibson KH. (2002) ZD1839 (Iressa): an orally active inhibitor of epidermal growth factor signaling with potential for cancer therapy. Cancer Res., 62 (20): 5749-54.
selumetinib	AZD6244,AZD-6244,ARRY-142886	MEK1, MEK2	MEK Inhibitor	Troiani T, Vecchione L, Martinelli E, et al. Intrinsic resistance to selumetinib, a selective inhibitor of MEK1/2, by cAMP-dependent protein kinase A activation in human lung and colorectal cancer cells. Br J Cancer. 2012;106(10):1648-59. doi:10.1038/bjc.2012.129.
BI 860585	BI mTOR FR, mTOR-FR	mTORC1, mTORC2	mTOR Inhibitor	de Braud et al. American Society of Clinical Oncology (ASCO) Annual Meeting, Chicago, IL, USA, June 3-7 2016
bevacizumab	Avastin	VEGF1/2	VEGF Inhibitor	Presta LG, et al., Humanization of an anti-vascular endothelial growth factor monoclonal antibody for the therapy of solid tumors and other disorders. Cancer Res. 1997 Oct 15;57(20):4593-9. Yang JC, Haworth L, Sherry RM, Hwu P, Schwartzentruber DJ, Topalian SL, Steinberg SM, Chen HX, Rosenberg SA. (2003) A randomized trial of bevacizumab, an anti-vascular endothelial growth factor antibody, for m…
nintedanib	BIBF-1120,Vargatef	VEGFR2 (alias KDR), VEGFR1 (alias FLT1), VEGFR3 (alias FLT4), FGFR1, FGFR2, FGFR3, PDGFRA, PDGFRB	VEGF Inhibitor	Hilberg F, Roth GJ, Krssak M, et al. BIBF 1120: triple angiokinase inhibitor with sustained receptor blockade and good antitumor efficacy. Cancer Res. 2008;68(12):4774-82. doi:10.1158/0008-5472.CAN-07-6307.
regorafenib	BAY-734506,Stivarga	VEGFR2 (alias KDR), VEGFR1 (alias FLT1), VEGFR3 (alias FLT4), PDGFRB, KIT, RET, RAF1, FGFR1	VEGF Inhibitor	Schmieder R, Hoffmann J, Becker M, et al. Regorafenib (BAY 73-4506): antitumor and antimetastatic activities in preclinical models of colorectal cancer. Int J cancer. 2014;135(6):1487-96. doi:10.1002/ijc.28669.
				Wilhelm SM, Dumas J, Adnane L, et al. Regorafenib (BAY 73-4506): a new oral multikinase inhibitor of angiogenic, stromal and oncogenic receptor tyrosine kinases with potent preclinical antitumor activity. Int J cancer. 2011;129(1):245-55. doi:10.1002/ijc.25864.
vandetanib	Zactima,ZD-6474,Caprelsa	VEGFR2 (alias KDR), EGFR, PTK6, TEK, RET, PDGFRB	VEGF Inhibitor/ EGFR Blockade	Carlomagno F, Vitagliano D, Guida T, Ciardiello F, Tortora G, Vecchio G, Ryan AJ, Fontanini G, Fusco A, Santoro M. (2002) ZD6474, an orally available inhibitor of KDR tyrosine kinase activity, efficiently blocks oncogenic RET kinases. Cancer Res., 62 (24): 7284-90. Harris PA, Cheung M, Hunter 3rd RN, Brown ML, Veal JM, Nolte RT, Wang L, Liu W, Crosby RM, Johnson JH et al.. (2005) iscovery and eva…
sorafenib	Nexavar	RAF1, BRAF, VEGFR2 (alias KDR), CSF1R, PDGFRA/PDGFRB	VEGF Inhibitor	Wilhelm SM, Carter C, Tang L, et al. BAY 43-9006 Exhibits Broad Spectrum Oral Antitumor Activity and Targets the RAF / MEK / ERK Pathway and Receptor Tyrosine Kinases Involved in Tumor Progression and Angiogenesis. 2004:7099-7109.
				Wilhelm SM, Adnane L, Newell P, Villanueva A, Llovet JM, Lynch M. Preclinical overview of sorafenib, a multikinase inhibitor that targets both Raf and VEGF and PDGF recep tor tyrosine kinase signaling. Mol Cancer Ther. 2008;7(10):3129-40. doi:10.1158/1535-7163.MCT-08-0013. Ullrich K, et al., BAY 43-9006/Sorafenib blocks CSF1R activity and induces apoptosis in various classical Hodgkin lymphoma ce…
linifanib	ABT-869,BT-22222	VEGFR2 (alias KDR),VEGFR1 (alias FLT1), CSF-1R, FLT3	VEGF Inhibitor	Albert DH, Tapang P, Magoc TJ, et al. Preclinical activity of ABT-869, a multitargeted receptor tyrosine kinase inhibitor. Mol Cancer Ther. 2006;5(4):995-1006. doi:10.1158/1535-7163.MCT-05-0410.
sunitinib	SU-11248,Sutent	VEGFR2 (alias KDR), VEGFR1 (alias FLT1), VEGFR3 (alias FLT4), PDGFRA, PDGFRB, KIT, FLT3, CSF1R, RET	VEGF Inhibitor	Mendel DB, Laird AD, Xin X, Louie SG, Christensen JG, Li G, Schreck RE, Abrams TJ, Ngai TJ, Lee LB et al.. (2003) In vivo antitumor activity of SU11248, a novel tyrosine kinase inhibitor targeting vascular endothelial growth factor and platelet-derived growth factor receptors: determination of a pharmacokinetic/pharmacodynamic relationship. Clin. Cancer Res., 9 (1): 327-37. Papaetis GS1, Syrigos …

## Sheet: EPO_cohort_response
Supplementary Data 14: Drug sensitivity data. Response categories (strong, moderate, minor, resistant) defined for PDOs based on the IC50 value and for PDXs based on tumour volume (treatment/control in %; T/C): Worksheets 1 and 2: Sensitivity of 35 PDOs to 15 drugs (irinotecan and cetuximab were tested on 21 and 19 PDOs, respectively). Worksheet 1 contains all drugs tested on PDOs except for cetu…
	cetuximab	Mutation status Panel sequencing			Mutation status from RNAsequencing				Panel sequencing	Gene Fusions from RNAsequencing
Co Model	T/C [%] (optimal)	KRAS	BRAF	PIK3CA	NRAS	KRAS	BRAF	PIK3CA
8060	4.5	WT	WT	WT					yes				T/C:	0 - 10	Strong response
8169	7.6	WT	WT	WT					yes					11 - 25	Moderate response
8183	67.8	G12D	WT	WT					yes					26 - 50	Minor response
8213	94.7	WT	V600E	WT					yes	PTPRK-RSPO3 (chr6:128841403/chr6:127469792)				>50	Resistant
8233	8.9	WT	WT	WT					yes
8260	72.7	WT	V600E	WT					yes
8389	24.8	G12A	WT	WT					yes
8397	40.8	G12D	WT	WT					yes
8421	81	WT	V600E	WT					yes
8424	58.3	WT	WT	WT					yes
8428	88	G12V	WT	WT					yes	BAG4-FGFR1 (chr8:38066651/chr8:38289083)
8433	79.2	G13D	WT	WT					yes
8434	61	G12V	WT	H1047R					yes
8435	81.4	A146T	WT	E545K					yes
8439	19.6	G13D	WT	WT					yes
8469	55.2	G12V	WT	WT					yes
8497	38.1	WT	WT	WT					yes
8509	39.6	G12A	WT	WT					yes
8514	42	na	na	na					no
8521	1.73	WT	WT	WT					yes
8522	64.4	WT	WT	WT	Q61H				yes
8525	12	WT	WT	WT					yes
8537	60.9	WT	V600E	WT					yes
8541	42.4	WT	WT	WT					yes
8555	3.64	WT	WT	WT					yes
8578	32	G12A	WT	WT					yes
8579	65	na	na	na		G12D			no
8583	17.24	WT	WT	WT					yes
8590	27	G12D	WT	WT					yes
8610	62.5	G12D	WT	WT					yes
8611	74.7	G12V	WT	WT					yes
8623	2.7	WT	WT	WT					yes
8632	62.5	WT	WT	WT					yes
8649	79.3	G12V	WT	E545K					yes
8652	46.7	WT	WT	WT					yes
8676	17.31	G13D	WT	WT					yes
8683	120	G12V	WT	E545K					yes
8686	125	na	na	na		G12D		E545K	no
8690	89.7	WT	WT	WT					yes
8710	13.12	WT	WT	WT					yes
8722	73.1	WT	WT	WT	Q61K				yes
8723	65.7	G12S	WT	H1047R					yes
8724	42.9	G13D	WT	WT					yes
8729	53.2	G12V	WT	WT					yes
8732	51.6	G13D	WT	WT					yes
8733	28	G12V	WT	WT					yes
8734	79.2	Q61L	WT	E542K	Q61K				yes
8754	5.26	WT	WT	WT					yes
8760	33.8	WT	WT	E545K					yes
8764	82.1	G13D	WT	WT					yes
8774	95	na	na	na				H1047R	no
8784	27.1	G12A	WT	WT					yes
8814	63.4	WT	V600E	WT					yes
8815	3.19	WT	WT	WT					yes
8818	17.54	WT	WT	WT					yes
8823	69.3	WT	V600E	H1047R					yes
8833	69.7	WT	V600E	WT					yes
8847	93	G12V	WT	WT					yes
8858	1.19	G12S	WT	WT					yes
8873	47.7	G12V	WT	WT					yes	PTPRK-RSPO3 (chr6:128841403/chr6:127469792)

## Sheet: crizotinib drug response
Supplementary Data 14: Drug sensitivity data. Response categories (strong, moderate, minor, resistant) defined for PDOs based on the IC50 value and for PDXs based on tumour volume (treatment/control in %; T/C): Worksheets 1 and 2: Sensitivity of 35 PDOs to 15 drugs (irinotecan and cetuximab were tested on 21 and 19 PDOs, respectively). Worksheet 1 contains all drugs tested on PDOs except for cetu…
	crizotinib treatment				cetuximab treatment				AZD8931/afatinib treatment
Day	Control – Tumor volume mean [cm3]	crizotinib – Tumor volume mean [cm3]		Day	cetuximab – Tumor volume mean [cm3]	Control – Tumor volume mean [cm3]		Day	AZD8931 – Tumor volume mean [cm3]	afatinib – Tumor volume mean [cm3]	Control – Tumor volume mean [cm3]
8	0.101333	0.101333		12	0.112333	0.111667		12	0.101	0.100667	0.0998333
11	0.160667	0.112333		15	0.184	0.1645		15	0.179833	0.139667	0.2215
14	0.223	0.134		19	0.374667	0.3015		19	0.357333	0.349333	0.427667
18	0.258667	0.124333		22	0.377833	0.332		22	0.4905	0.366667	0.5355
21	0.338667	0.105333		26	0.579833	0.522833		27	0.6655	0.615333	1.03467
25	0.5	0.120333		29	0.843167	0.781667		30	0.741	0.8665	1.1398
28	0.629333	0.140667		34	0.927833	0.929333		32	0.9338	0.946667	1.3768
32	0.722	0.121		36	1.15283	1.12133
35	1.04867	0.132667
