# Supplementary material for: Molecular dissection of colorectal cancer in pre-clinical models identifies biomarkers predicting sensitivity to EGFR inhibitors
Source: Nat Commun. 2017 Feb 10;8:14262. doi: 10.1038/ncomms14262 (PMC5309787; doi:10.1038/ncomms14262)
Supplement: Supplementary Data 15 — Gene signatures related to drug sensitivity in patient derived models. [file ncomms14262-s17.xlsx]

## Sheet: afatinib PDO
Supplementary Data 15: Gene signatures related to drug sensitivity in patient derived models. Gene signatures related to drug sensitivity in PDO models (AZD8931, afatinib, gefitinib and vandetanib – worksheet 1-4) and in PDX models (AZD8931, afatinib, cetuximab, Avastin and 5-FU – worksheet 5-9). Column E in every worksheet indicates the relationship between gene up-regulation and drug response i…
Ensembl gene ID	symbol	chr	description	respose.anno	setup-b_logFC	setup-b_FDR	setup-a_logFC	setup-a_FDR	setup-c_logFC	setup-c_FDR	setup-d_FDR	setup-d_disp
ENSG00000003096	KLHL13	X	kelch-like family member 13 [Source:HGNC Symbol;Acc:22931]	res	-2.43259	0.00899958	--	--	--	--	--	--
ENSG00000007038	PRSS21	16	protease, serine, 21 (testisin) [Source:HGNC Symbol;Acc:9485]	res	--	--	-4.77883	7.16393e-05	--	--	--	--
ENSG00000008513	ST3GAL1	8	ST3 beta-galactoside alpha-2,3-sialyltransferase 1 [Source:HGNC Symbol;Acc:10862]	non-res	1.77735	0.00658372	--	--	--	--	--	--
ENSG00000011677	GABRA3	X	gamma-aminobutyric acid (GABA) A receptor, alpha 3 [Source:HGNC Symbol;Acc:4077]	non-res	3.76611	4.32798e-05	--	--	5.9851	0.000972592	8.03716e-05	2.35089
ENSG00000013441	CLK1	2	CDC-like kinase 1 [Source:HGNC Symbol;Acc:2068]	non-res	--	--	--	--	1.03107	0.00767073	--	--
ENSG00000019186	CYP24A1	20	cytochrome P450, family 24, subfamily A, polypeptide 1 [Source:HGNC Symbol;Acc:2602]	non-res	1.78689	0.0034326	--	--	--	--	0.00685026	1.233
ENSG00000021826	CPS1	2	carbamoyl-phosphate synthase 1, mitochondrial [Source:HGNC Symbol;Acc:2323]	res	-2.21983	0.0080373	--	--	--	--	0.000690668	2.88253
ENSG00000023171	GRAMD1B	11	GRAM domain containing 1B [Source:HGNC Symbol;Acc:29214]	res	--	--	-2.298	0.00457071	--	--	0.00816794	2.14087
ENSG00000026103	FAS	10	Fas cell surface death receptor [Source:HGNC Symbol;Acc:11920]	res	-2.08409	4.32798e-05	--	--	-3.7899	1.17484e-05	0.000685259	0.814346
ENSG00000040199	PHLPP2	16	PH domain and leucine rich repeat protein phosphatase 2 [Source:HGNC Symbol;Acc:29149]	res	--	--	-1.30253	0.00148946	-1.54845	0.0016572	0.00140133	0.270097
ENSG00000049323	LTBP1	2	latent transforming growth factor beta binding protein 1 [Source:HGNC Symbol;Acc:6714]	res	--	--	--	--	-2.2731	0.00189932	--	--
ENSG00000059804	SLC2A3	12	solute carrier family 2 (facilitated glucose transporter), member 3 [Source:HGNC Symbol;Acc:11007]	non-res	--	--	4.61747	0.000166604	6.11637	0.00186944	0.000166185	2.27725
ENSG00000064270	ATP2C2	16	ATPase, Ca++ transporting, type 2C, member 2 [Source:HGNC Symbol;Acc:29103]	res	--	--	-1.23753	0.00184608	-1.33136	0.00186944	0.00114455	0.22624
ENSG00000064300	NGFR	17	nerve growth factor receptor [Source:HGNC Symbol;Acc:7809]	non-res	--	--	--	--	--	--	0.00364035	2.07354
ENSG00000066032	CTNNA2	2	catenin (cadherin-associated protein), alpha 2 [Source:HGNC Symbol;Acc:2510]	non-res	2.29934	0.000613062	--	--	--	--	--	--
ENSG00000075618	FSCN1	7	fascin homolog 1, actin-bundling protein (Strongylocentrotus purpuratus) [Source:HGNC Symbol;Acc:11148]	non-res	1.72782	0.00250668	--	--	--	--	0.00645257	0.835407
ENSG00000087245	MMP2	16	matrix metallopeptidase 2 (gelatinase A, 72kDa gelatinase, 72kDa type IV collagenase) [Source:HGNC Symbol;Acc:7166]	non-res	2.448	0.00035336	--	--	5.86985	0.00553975	0.000496828	2.26069
ENSG00000090402	SI	3	sucrase-isomaltase (alpha-glucosidase) [Source:HGNC Symbol;Acc:10856]	res	--	--	--	--	-5.26418	0.00909868	--	--
ENSG00000091513	TF	3	transferrin [Source:HGNC Symbol;Acc:11740]	non-res	--	--	--	--	6.08429	0.00261309	0.000929998	2.28243
ENSG00000092969	TGFB2	1	transforming growth factor, beta 2 [Source:HGNC Symbol;Acc:11768]	non-res	4.1983	1.76408e-06	--	--	6.87413	0.000347754	0.00364035	2.92824
ENSG00000104081	BMF	15	Bcl2 modifying factor [Source:HGNC Symbol;Acc:24132]	non-res	1.45652	0.00354153	--	--	--	--	--	--
ENSG00000104112	SCG3	15	secretogranin III [Source:HGNC Symbol;Acc:13707]	non-res	--	--	--	--	6.35946	0.00296705	--	--
ENSG00000104450	SPAG1	8	sperm associated antigen 1 [Source:HGNC Symbol;Acc:11212]	res	-1.22059	0.00416395	--	--	-2.03315	3.45731e-05	--	--
ENSG00000106404	CLDN15	7	claudin 15 [Source:HGNC Symbol;Acc:2036]	res	--	--	-2.37342	0.000662567	-2.16246	0.000972592	3.62745e-05	0.475688
ENSG00000107796	ACTA2	10	actin, alpha 2, smooth muscle, aorta [Source:HGNC Symbol;Acc:130]	res	--	--	--	--	-3.81077	0.00540491	0.00248644	1.33068
ENSG00000107984	DKK1	10	dickkopf WNT signaling pathway inhibitor 1 [Source:HGNC Symbol;Acc:2891]	res	--	--	--	--	--	--	0.00118012	1.84366
ENSG00000109511	ANXA10	4	annexin A10 [Source:HGNC Symbol;Acc:534]	res	--	--	-4.82966	0.00310886	--	--	--	--
ENSG00000109743	BST1	4	bone marrow stromal cell antigen 1 [Source:HGNC Symbol;Acc:1118]	res	--	--	-1.80681	0.00310886	--	--	--	--
ENSG00000111432	FZD10	12	frizzled family receptor 10 [Source:HGNC Symbol;Acc:4039]	non-res	--	--	--	--	--	--	0.00160893	3.46433
ENSG00000112208	BAG2	6	BCL2-associated athanogene 2 [Source:HGNC Symbol;Acc:938]	res	-1.87121	0.00278561	--	--	-3.00839	0.00374289	--	--
ENSG00000112655	PTK7	6	protein tyrosine kinase 7 [Source:HGNC Symbol;Acc:9618]	non-res	--	--	1.95759	0.00518474	3.17409	0.0087882	0.00258871	1.03258
ENSG00000113657	DPYSL3	5	dihydropyrimidinase-like 3 [Source:HGNC Symbol;Acc:3015]	non-res	3.15329	0.000335727	1.50252	0.00565542	4.19718	0.00374289	0.000496828	1.67089
ENSG00000114115	RBP1	3	retinol binding protein 1, cellular [Source:HGNC Symbol;Acc:9919]	non-res	--	--	3.90364	0.000420504	--	--	0.00268116	3.46114
ENSG00000114353	GNAI2	3	guanine nucleotide binding protein (G protein), alpha inhibiting activity polypeptide 2 [Source:HGNC Symbol;Acc:4385]	non-res	--	--	--	--	1.17847	0.00248513	0.000929998	0.141576
ENSG00000115414	FN1	2	fibronectin 1 [Source:HGNC Symbol;Acc:3778]	non-res	4.39076	0.00160038	--	--	4.71818	0.00675666	0.0060233	2.33132
ENSG00000116285	ERRFI1	1	ERBB receptor feedback inhibitor 1 [Source:HGNC Symbol;Acc:18185]	non-res	--	--	1.27053	0.00457071	1.97783	1.17484e-05	0.000457458	0.243982
ENSG00000117152	RGS4	1	regulator of G-protein signaling 4 [Source:HGNC Symbol;Acc:10000]	non-res	2.51155	0.000504393	--	--	--	--	--	--
ENSG00000117394	SLC2A1	1	solute carrier family 2 (facilitated glucose transporter), member 1 [Source:HGNC Symbol;Acc:11005]	non-res	--	--	--	--	2.07403	0.00374289	--	--
ENSG00000118971	CCND2	12	cyclin D2 [Source:HGNC Symbol;Acc:1583]	res	--	--	--	--	-2.43788	0.00553975	--	--
ENSG00000121769	FABP3	1	fatty acid binding protein 3, muscle and heart (mammary-derived growth inhibitor) [Source:HGNC Symbol;Acc:3557]	non-res	2.77333	0.00291483	--	--	--	--	--	--
ENSG00000122034	GTF3A	13	general transcription factor IIIA [Source:HGNC Symbol;Acc:4662]	non-res	--	--	--	--	1.3239	0.00812819	--	--
ENSG00000122711	SPINK4	9	serine peptidase inhibitor, Kazal type 4 [Source:HGNC Symbol;Acc:16646]	res	-3.10021	0.00174245	--	--	--	--	--	--
ENSG00000125726	CD70	19	CD70 molecule [Source:HGNC Symbol;Acc:11937]	res	--	--	-5.12249	1.10234e-05	-7.10929	0.00177659	4.30169e-05	2.87428
ENSG00000125780	TGM3	20	transglutaminase 3 [Source:HGNC Symbol;Acc:11779]	non-res	2.81227	0.00687317	--	--	--	--	0.000669949	1.57425
ENSG00000129965	INS-IGF2	11	INS-IGF2 readthrough [Source:HGNC Symbol;Acc:33527]	non-res	6.53607	4.32798e-05	--	--	--	--	--	--
ENSG00000130303	BST2	19	bone marrow stromal cell antigen 2 [Source:HGNC Symbol;Acc:1119]	res	--	--	--	--	-5.36618	0.00267469	--	--
ENSG00000132274	TRIM22	11	tripartite motif containing 22 [Source:HGNC Symbol;Acc:16379]	res	--	--	--	--	-4.59468	0.00186944	--	--
ENSG00000132639	SNAP25	20	synaptosomal-associated protein, 25kDa [Source:HGNC Symbol;Acc:11132]	non-res	--	--	--	--	9.3466	0.00417656	--	--
ENSG00000132688	NES	1	nestin [Source:HGNC Symbol;Acc:7756]	non-res	--	--	--	--	2.69138	0.00806858	--	--
ENSG00000134184	GSTM1	1	glutathione S-transferase mu 1 [Source:HGNC Symbol;Acc:4632]	res	-2.19204	0.00218865	-3.13069	0.00518474	-5.47731	0.00765003	0.000117323	2.87463
ENSG00000134193	REG4	1	regenerating islet-derived family, member 4 [Source:HGNC Symbol;Acc:22977]	res	-5.02859	0.00160038	-4.49673	0.00556414	--	--	1.54687e-05	1.74993
ENSG00000134326	CMPK2	2	cytidine monophosphate (UMP-CMP) kinase 2, mitochondrial [Source:HGNC Symbol;Acc:27015]	res	--	--	-3.73245	0.000166139	--	--	0.000581924	1.10739
ENSG00000134802	SLC43A3	11	solute carrier family 43, member 3 [Source:HGNC Symbol;Acc:17466]	non-res	2.17888	0.00746352	--	--	--	--	--	--
ENSG00000134873	CLDN10	13	claudin 10 [Source:HGNC Symbol;Acc:2033]	non-res	2.899	0.00511893	--	--	6.41438	0.00487874	--	--
ENSG00000135333	EPHA7	6	EPH receptor A7 [Source:HGNC Symbol;Acc:3390]	non-res	3.81067	0.00199701	--	--	--	--	--	--
ENSG00000135374	ELF5	11	E74-like factor 5 (ets domain transcription factor) [Source:HGNC Symbol;Acc:3320]	non-res	1.87269	0.00333369	--	--	--	--	--	--
ENSG00000135702	CHST5	16	carbohydrate (N-acetylglucosamine 6-O) sulfotransferase 5 [Source:HGNC Symbol;Acc:1973]	res	-3.23362	0.00199701	--	--	-3.33873	0.00689868	1.32444e-05	1.27438
ENSG00000136167	LCP1	13	lymphocyte cytosolic protein 1 (L-plastin) [Source:HGNC Symbol;Acc:6528]	non-res	3.23366	0.00654288	--	--	--	--	0.00268116	2.04716
ENSG00000137177	KIF13A	6	kinesin family member 13A [Source:HGNC Symbol;Acc:14566]	res	--	--	--	--	--	--	0.00327798	0.481208
ENSG00000137726	FXYD6	11	FXYD domain containing ion transport regulator 6 [Source:HGNC Symbol;Acc:4030]	non-res	2.76048	0.00285991	--	--	--	--	0.000423772	2.67226
ENSG00000137860	SLC28A2	15	solute carrier family 28 (concentrative nucleoside transporter), member 2 [Source:HGNC Symbol;Acc:11002]	res	-2.59477	0.00850763	-3.79103	2.93525e-06	-5.81673	0.00261309	3.228e-05	2.10594
ENSG00000138435	CHRNA1	2	cholinergic receptor, nicotinic, alpha 1 (muscle) [Source:HGNC Symbol;Acc:1955]	non-res	2.63574	0.000210988	--	--	--	--	--	--
ENSG00000138798	EGF	4	epidermal growth factor [Source:HGNC Symbol;Acc:3229]	res	--	--	-2.37499	0.00495039	--	--	0.00158078	1.59742
ENSG00000141655	TNFRSF11A	18	tumor necrosis factor receptor superfamily, member 11a, NFKB activator [Source:HGNC Symbol;Acc:11908]	res	--	--	--	--	--	--	0.00343439	0.555003
ENSG00000143851	PTPN7	1	protein tyrosine phosphatase, non-receptor type 7 [Source:HGNC Symbol;Acc:9659]	res	--	--	--	--	--	--	0.000669949	3.58705
ENSG00000143878	RHOB	2	ras homolog family member B [Source:HGNC Symbol;Acc:668]	non-res	1.09443	0.0065229	1.50991	0.00624048	1.72444	0.00122272	0.00744331	0.322933
ENSG00000145358	DDIT4L	4	DNA-damage-inducible transcript 4-like [Source:HGNC Symbol;Acc:30555]	non-res	2.04495	0.00184123	--	--	--	--	--	--
ENSG00000145824	CXCL14	5	chemokine (C-X-C motif) ligand 14 [Source:HGNC Symbol;Acc:10640]	non-res	2.99629	0.00256321	--	--	--	--	--	--
ENSG00000146112	PPP1R18	6	protein phosphatase 1, regulatory subunit 18 [Source:HGNC Symbol;Acc:29413]	non-res	1.17676	0.00752059	--	--	1.90491	0.000201321	--	--
ENSG00000147381	MAGEA4	X	melanoma antigen family A, 4 [Source:HGNC Symbol;Acc:6802]	non-res	3.59897	4.32798e-05	--	--	11.4485	8.02533e-05	--	--
ENSG00000154269	ENPP3	6	ectonucleotide pyrophosphatase/phosphodiesterase 3 [Source:HGNC Symbol;Acc:3358]	non-res	2.13563	0.00208954	--	--	--	--	--	--
ENSG00000155629	PIK3AP1	10	phosphoinositide-3-kinase adaptor protein 1 [Source:HGNC Symbol;Acc:30034]	res	-1.66107	0.00248606	--	--	--	--	--	--
ENSG00000157601	MX1	21	myxovirus (influenza virus) resistance 1, interferon-inducible protein p78 (mouse) [Source:HGNC Symbol;Acc:7532]	res	--	--	-3.12265	0.00395795	--	--	0.00887157	0.889099
ENSG00000159217	IGF2BP1	17	insulin-like growth factor 2 mRNA binding protein 1 [Source:HGNC Symbol;Acc:28866]	non-res	2.98328	0.00257562	--	--	5.44214	0.00186944	--	--
ENSG00000160808	MYL3	3	myosin, light chain 3, alkali; ventricular, skeletal, slow [Source:HGNC Symbol;Acc:7584]	non-res	2.76795	0.00156435	--	--	--	--	--	--
ENSG00000161570	CCL5	17	chemokine (C-C motif) ligand 5 [Source:HGNC Symbol;Acc:10632]	res	--	--	-3.0538	0.00382679	--	--	--	--
ENSG00000162344	FGF19	11	fibroblast growth factor 19 [Source:HGNC Symbol;Acc:3675]	non-res	2.08227	0.00473597	--	--	--	--	0.00114455	1.80982
ENSG00000162738	VANGL2	1	VANGL planar cell polarity protein 2 [Source:HGNC Symbol;Acc:15511]	non-res	1.68271	0.00333369	--	--	--	--	--	--
ENSG00000162896	PIGR	1	polymeric immunoglobulin receptor [Source:HGNC Symbol;Acc:8968]	res	-1.58016	0.00138935	--	--	-7.93944	6.33435e-08	--	--
ENSG00000162989	KCNJ3	2	potassium inwardly-rectifying channel, subfamily J, member 3 [Source:HGNC Symbol;Acc:6264]	res	--	--	--	--	-4.89759	0.00812819	--	--
ENSG00000163083	INHBB	2	inhibin, beta B [Source:HGNC Symbol;Acc:6067]	non-res	2.83453	0.00469178	--	--	--	--	--	--
ENSG00000163630	SYNPR	3	synaptoporin [Source:HGNC Symbol;Acc:16507]	non-res	2.30666	0.00333369	--	--	--	--	--	--
ENSG00000163659	TIPARP	3	TCDD-inducible poly(ADP-ribose) polymerase [Source:HGNC Symbol;Acc:23696]	non-res	--	--	--	--	1.09706	0.00596113	--	--
ENSG00000164181	ELOVL7	5	ELOVL fatty acid elongase 7 [Source:HGNC Symbol;Acc:26292]	res	-1.43015	0.00183334	--	--	--	--	--	--
ENSG00000164484	TMEM200A	6	transmembrane protein 200A [Source:HGNC Symbol;Acc:21075]	res	-2.73426	0.00258554	--	--	-5.21959	0.000173212	--	--
ENSG00000165272	AQP3	9	aquaporin 3 (Gill blood group) [Source:HGNC Symbol;Acc:636]	res	--	--	-2.13799	0.00395795	--	--	0.000369812	0.651943
ENSG00000165650	PDZD8	10	PDZ domain containing 8 [Source:HGNC Symbol;Acc:26974]	res	--	--	--	--	--	--	0.000690668	0.150698
ENSG00000166106	ADAMTS15	11	ADAM metallopeptidase with thrombospondin type 1 motif, 15 [Source:HGNC Symbol;Acc:16305]	res	--	--	--	--	-5.35819	0.00122272	0.00147739	2.53943
ENSG00000166592	RRAD	16	Ras-related associated with diabetes [Source:HGNC Symbol;Acc:10446]	res	--	--	--	--	--	--	0.00197094	0.999404
ENSG00000166869	CHP2	16	calcineurin-like EF-hand protein 2 [Source:HGNC Symbol;Acc:24927]	res	--	--	--	--	-3.46253	0.00806858	--	--
ENSG00000166920	C15orf48	15	chromosome 15 open reading frame 48 [Source:HGNC Symbol;Acc:29898]	res	-2.13891	0.00654288	--	--	-2.97477	0.00374289	--	--
ENSG00000166923	GREM1	15	gremlin 1, DAN family BMP antagonist [Source:HGNC Symbol;Acc:2001]	res	--	--	-3.65883	5.57244e-08	--	--	1.32444e-05	1.37749
ENSG00000167244	IGF2	11	insulin-like growth factor 2 (somatomedin A) [Source:HGNC Symbol;Acc:5466]	non-res	6.75299	4.32798e-05	--	--	--	--	--	--
ENSG00000167434	CA4	17	carbonic anhydrase IV [Source:HGNC Symbol;Acc:1375]	res	--	--	-2.8648	0.0011855	-4.98237	0.00286248	--	--
ENSG00000167759	KLK13	19	kallikrein-related peptidase 13 [Source:HGNC Symbol;Acc:6361]	non-res	--	--	--	--	--	--	0.00364035	1.5287
ENSG00000168903	BTNL3	5	butyrophilin-like 3 [Source:HGNC Symbol;Acc:1143]	res	--	--	--	--	-3.28243	0.00531775	--	--
ENSG00000169876	MUC17	7	mucin 17, cell surface associated [Source:HGNC Symbol;Acc:16800]	res	--	--	-3.31629	0.00497813	--	--	--	--
ENSG00000170627	GTSF1	12	gametocyte specific factor 1 [Source:HGNC Symbol;Acc:26565]	non-res	2.89708	0.0039613	--	--	--	--	--	--
ENSG00000171310	CHST11	12	carbohydrate (chondroitin 4) sulfotransferase 11 [Source:HGNC Symbol;Acc:17422]	non-res	--	--	--	--	4.26719	0.00186944	0.000587214	1.77748
ENSG00000171522	PTGER4	5	prostaglandin E receptor 4 (subtype EP4) [Source:HGNC Symbol;Acc:9596]	res	--	--	--	--	-2.956	0.00261309	--	--
ENSG00000172238	ATOH1	4	atonal homolog 1 (Drosophila) [Source:HGNC Symbol;Acc:797]	res	-2.64231	0.00267963	--	--	--	--	--	--
ENSG00000172716	SLFN11	17	schlafen family member 11 [Source:HGNC Symbol;Acc:26633]	non-res	2.17925	0.00192356	--	--	--	--	--	--
ENSG00000176788	BASP1	5	brain abundant, membrane attached signal protein 1 [Source:HGNC Symbol;Acc:957]	non-res	3.85693	0.00882303	--	--	--	--	--	--
ENSG00000178695	KCTD12	13	potassium channel tetramerization domain containing 12 [Source:HGNC Symbol;Acc:14678]	res	-2.41507	0.00581088	-3.72529	2.63604e-07	-4.84784	0.00122272	8.88924e-08	1.22648
ENSG00000181333	HEPHL1	11	hephaestin-like 1 [Source:HGNC Symbol;Acc:30477]	non-res	2.12209	0.00752059	--	--	--	--	0.00889253	1.88483
ENSG00000182601	HS3ST4	16	heparan sulfate (glucosamine) 3-O-sulfotransferase 4 [Source:HGNC Symbol;Acc:5200]	non-res	3.3056	0.00192356	--	--	7.3994	0.00814647	--	--
ENSG00000183844	FAM3B	21	family with sequence similarity 3, member B [Source:HGNC Symbol;Acc:1253]	non-res	2.23589	7.02404e-05	--	--	--	--	--	--
ENSG00000183943	PRKX	X	protein kinase, X-linked [Source:HGNC Symbol;Acc:9441]	res	-1.04268	0.00129857	--	--	--	--	--	--
ENSG00000185269	NOTUM	17	notum pectinacetylesterase homolog (Drosophila) [Source:HGNC Symbol;Acc:27106]	non-res	--	--	--	--	--	--	0.00744331	1.60106
ENSG00000185479	KRT6B	12	keratin 6B [Source:HGNC Symbol;Acc:6444]	non-res	--	--	--	--	--	--	0.0062988	2.03263
ENSG00000186007	LEMD1	1	LEM domain containing 1 [Source:HGNC Symbol;Acc:18725]	non-res	--	--	--	--	3.04951	0.0087882	--	--
ENSG00000187474	FPR3	19	formyl peptide receptor 3 [Source:HGNC Symbol;Acc:3828]	non-res	--	--	--	--	--	--	0.0062988	3.8378
ENSG00000196963	PCDHB16	5	protocadherin beta 16 [Source:HGNC Symbol;Acc:14546]	non-res	1.86586	0.0034326	--	--	--	--	0.000587214	1.48807
ENSG00000197043	ANXA6	5	annexin A6 [Source:HGNC Symbol;Acc:544]	non-res	--	--	--	--	2.97429	0.00675666	0.000496828	0.903075
ENSG00000198054	DSCR8	21	Down syndrome critical region gene 8 [Source:HGNC Symbol;Acc:16707]	non-res	2.72303	0.000476952	--	--	9.91939	0.00296705	--	--
ENSG00000198211	TUBB3	16	tubulin, beta 3 class III [Source:HGNC Symbol;Acc:20772]	non-res	--	--	--	--	--	--	0.00963005	0.600216
ENSG00000198535	C2CD4A	15	C2 calcium-dependent domain containing 4A [Source:HGNC Symbol;Acc:33627]	res	-2.58682	4.32798e-05	-2.33401	0.00188848	-2.95711	0.00765003	0.000250649	0.919643
ENSG00000198722	UNC13B	9	unc-13 homolog B (C. elegans) [Source:HGNC Symbol;Acc:12566]	res	--	--	--	--	-1.47041	0.00261309	0.00171823	0.232015
ENSG00000198732	SMOC1	14	SPARC related modular calcium binding 1 [Source:HGNC Symbol;Acc:20318]	non-res	2.65924	0.00511893	--	--	--	--	--	--
ENSG00000198788	MUC2	11	mucin 2, oligomeric mucus/gel-forming [Source:HGNC Symbol;Acc:7512]	res	-3.74144	1.57573e-05	-5.74092	0.000259447	-4.1738	0.00011269	2.10643e-09	1.30511
ENSG00000198835	GJC2	1	gap junction protein, gamma 2, 47kDa [Source:HGNC Symbol;Acc:17494]	non-res	1.42981	0.000751943	--	--	--	--	0.00889253	1.19884
ENSG00000198964	SGMS1	10	sphingomyelin synthase 1 [Source:HGNC Symbol;Acc:29799]	res	--	--	--	--	--	--	0.0061568	0.279786
ENSG00000205277	MUC12	7	mucin 12, cell surface associated [Source:HGNC Symbol;Acc:7510]	res	-2.20083	0.00333369	--	--	--	--	0.000929998	1.4999
ENSG00000205502	C2CD4B	15	C2 calcium-dependent domain containing 4B [Source:HGNC Symbol;Acc:33628]	res	--	--	-2.82178	0.00395795	--	--	0.000929998	1.76901
ENSG00000213658	LAT	16	linker for activation of T cells [Source:HGNC Symbol;Acc:18874]	non-res	2.39539	0.000106532	--	--	3.64645	0.000972592	0.00268182	1.21081
ENSG00000232237	ASCL5	1	achaete-scute family bHLH transcription factor 5 [Source:HGNC Symbol;Acc:33169]	non-res	1.31983	0.00258554	--	--	--	--	--	--
ENSG00000237412	PRSS56	2	protease, serine, 56 [Source:HGNC Symbol;Acc:39433]	non-res	--	--	1.97712	0.00565542	--	--	0.000348255	2.98828
ENSG00000258947	TUBB3	16	Tubulin beta-3 chain [Source:UniProtKB/Swiss-Prot;Acc:Q13509]	non-res	--	--	--	--	--	--	0.00685026	0.654274
ENSG00000260092	RP11-77K12.7	16		res	-3.21927	0.00376151	--	--	--	--	0.000340404	0.985207

## Sheet: AZD8931_PDO
Supplementary Data 15: Gene signatures related to drug sensitivity in patient derived models. Gene signatures related to drug sensitivity in PDO models (AZD8931, afatinib, gefitinib and vandetanib – worksheet 1-4) and in PDX models (AZD8931, afatinib, cetuximab, Avastin and 5-FU – worksheet 5-9). Column E in every worksheet indicates the relationship between gene up-regulation and drug response i…
Ensembl gene ID	symbol	chr	description	respose.anno	setup-b_logFC	setup-b_FDR	setup-a_logFC	setup-a_FDR	setup-c_logFC	setup-c_FDR	setup-d_FDR	setup-d_disp
ENSG00000011677	GABRA3	X	gamma-aminobutyric acid (GABA) A receptor, alpha 3 [Source:HGNC Symbol;Acc:4077]	non-res	--	--	--	--	--	--	0.00370972	2.53749
ENSG00000021826	CPS1	2	carbamoyl-phosphate synthase 1, mitochondrial [Source:HGNC Symbol;Acc:2323]	res	-2.45121	0.00278934	--	--	--	--	0.00994283	3.06616
ENSG00000022556	NLRP2	19	NLR family, pyrin domain containing 2 [Source:HGNC Symbol;Acc:22948]	res	-2.99697	0.00278934	--	--	--	--	--	--
ENSG00000023171	GRAMD1B	11	GRAM domain containing 1B [Source:HGNC Symbol;Acc:29214]	res	--	--	-2.37702	0.000909432	--	--	--	--
ENSG00000026103	FAS	10	Fas cell surface death receptor [Source:HGNC Symbol;Acc:11920]	res	-1.42641	0.00493698	-2.14472	0.00162636	-3.29641	0.00271398	0.00028755	0.805869
ENSG00000048392	RRM2B	8	ribonucleotide reductase M2 B (TP53 inducible) [Source:HGNC Symbol;Acc:17296]	res	-1.38248	0.00493698	-1.57667	6.7881e-05	-2.07365	0.000139145	1.12126e-05	0.26553
ENSG00000066032	CTNNA2	2	catenin (cadherin-associated protein), alpha 2 [Source:HGNC Symbol;Acc:2510]	non-res	2.76045	0.00157502	--	--	--	--	--	--
ENSG00000066230	SLC9A3	5	solute carrier family 9, subfamily A (NHE3, cation proton antiporter 3), member 3 [Source:HGNC Symbol;Acc:11073]	non-res	--	--	1.22348	0.00429738	--	--	--	--
ENSG00000090402	SI	3	sucrase-isomaltase (alpha-glucosidase) [Source:HGNC Symbol;Acc:10856]	res	--	--	--	--	--	--	0.00177446	3.06965
ENSG00000091482	SMPX	X	small muscle protein, X-linked [Source:HGNC Symbol;Acc:11122]	non-res	2.75379	0.00128896	--	--	--	--	--	--
ENSG00000091513	TF	3	transferrin [Source:HGNC Symbol;Acc:11740]	non-res	--	--	--	--	--	--	0.00950658	2.21244
ENSG00000092969	TGFB2	1	transforming growth factor, beta 2 [Source:HGNC Symbol;Acc:11768]	non-res	2.71599	0.00778768	--	--	--	--	--	--
ENSG00000096088	PGC	6	progastricsin (pepsinogen C) [Source:HGNC Symbol;Acc:8890]	non-res	--	--	--	--	--	--	0.0082433	0.745346
ENSG00000104537	ANXA13	8	annexin A13 [Source:HGNC Symbol;Acc:536]	res	--	--	--	--	-3.33623	0.00973485	--	--
ENSG00000107796	ACTA2	10	actin, alpha 2, smooth muscle, aorta [Source:HGNC Symbol;Acc:130]	res	--	--	-2.48878	0.00082653	--	--	0.00222456	1.29627
ENSG00000107984	DKK1	10	dickkopf WNT signaling pathway inhibitor 1 [Source:HGNC Symbol;Acc:2891]	res	--	--	-3.86547	0.000909432	--	--	--	--
ENSG00000109511	ANXA10	4	annexin A10 [Source:HGNC Symbol;Acc:534]	res	--	--	-4.82966	0.00266366	--	--	--	--
ENSG00000112208	BAG2	6	BCL2-associated athanogene 2 [Source:HGNC Symbol;Acc:938]	res	--	--	-2.25235	0.000909432	-3.24264	0.00096781	0.000433738	0.855915
ENSG00000115414	FN1	2	fibronectin 1 [Source:HGNC Symbol;Acc:3778]	non-res	--	--	3.62663	0.00554591	--	--	--	--
ENSG00000116285	ERRFI1	1	ERBB receptor feedback inhibitor 1 [Source:HGNC Symbol;Acc:18185]	non-res	--	--	--	--	1.53543	0.00440862	0.00823967	0.271504
ENSG00000117152	RGS4	1	regulator of G-protein signaling 4 [Source:HGNC Symbol;Acc:10000]	non-res	3.56937	0.00128896	--	--	--	--	0.00682221	3.3297
ENSG00000121769	FABP3	1	fatty acid binding protein 3, muscle and heart (mammary-derived growth inhibitor) [Source:HGNC Symbol;Acc:3557]	non-res	--	--	--	--	--	--	0.00743203	1.57909
ENSG00000122711	SPINK4	9	serine peptidase inhibitor, Kazal type 4 [Source:HGNC Symbol;Acc:16646]	res	--	--	--	--	-3.8072	0.00877438	--	--
ENSG00000125726	CD70	19	CD70 molecule [Source:HGNC Symbol;Acc:11937]	res	-4.40533	0.00842856	-6.05204	6.39616e-10	--	--	1.50009e-05	2.881
ENSG00000125780	TGM3	20	transglutaminase 3 [Source:HGNC Symbol;Acc:11779]	non-res	3.13001	0.00767833	--	--	4.53464	0.00730472	0.000401608	1.43615
ENSG00000125931	CITED1	X	Cbp/p300-interacting transactivator, with Glu/Asp-rich carboxy-terminal domain, 1 [Source:HGNC Symbol;Acc:1986]	res	--	--	--	--	--	--	0.00245535	0.712364
ENSG00000129965	INS-IGF2	11	INS-IGF2 readthrough [Source:HGNC Symbol;Acc:33527]	non-res	6.35542	0.00223347	--	--	8.39562	0.00096781	--	--
ENSG00000132274	TRIM22	11	tripartite motif containing 22 [Source:HGNC Symbol;Acc:16379]	res	--	--	--	--	--	--	0.00994283	1.9223
ENSG00000132329	RAMP1	2	receptor (G protein-coupled) activity modifying protein 1 [Source:HGNC Symbol;Acc:9843]	res	--	--	--	--	--	--	0.00705068	1.52091
ENSG00000133048	CHI3L1	1	chitinase 3-like 1 (cartilage glycoprotein-39) [Source:HGNC Symbol;Acc:1932]	non-res	2.35369	0.0057546	--	--	5.27509	0.00822046	0.00028755	1.30684
ENSG00000134184	GSTM1	1	glutathione S-transferase mu 1 [Source:HGNC Symbol;Acc:4632]	res	-2.50541	0.000302319	--	--	--	--	0.00222456	3.23477
ENSG00000134193	REG4	1	regenerating islet-derived family, member 4 [Source:HGNC Symbol;Acc:22977]	res	--	--	-4.50659	0.00553958	--	--	--	--
ENSG00000135679	MDM2	12	MDM2 oncogene, E3 ubiquitin protein ligase [Source:HGNC Symbol;Acc:6973]	res	--	--	-1.67039	0.000938755	--	--	--	--
ENSG00000136167	LCP1	13	lymphocyte cytosolic protein 1 (L-plastin) [Source:HGNC Symbol;Acc:6528]	non-res	--	--	--	--	--	--	0.00152068	1.97019
ENSG00000137860	SLC28A2	15	solute carrier family 28 (concentrative nucleoside transporter), member 2 [Source:HGNC Symbol;Acc:11002]	res	--	--	-3.78994	2.45591e-06	--	--	0.0015164	2.39684
ENSG00000138207	RBP4	10	retinol binding protein 4, plasma [Source:HGNC Symbol;Acc:9922]	non-res	--	--	--	--	--	--	0.00617098	1.03533
ENSG00000141576	RNF157	17	ring finger protein 157 [Source:HGNC Symbol;Acc:29402]	res	-1.64154	0.00284017	--	--	--	--	--	--
ENSG00000143851	PTPN7	1	protein tyrosine phosphatase, non-receptor type 7 [Source:HGNC Symbol;Acc:9659]	res	-2.7284	0.00423977	-3.69268	3.53775e-08	--	--	4.83546e-06	3.14241
ENSG00000143878	RHOB	2	ras homolog family member B [Source:HGNC Symbol;Acc:668]	non-res	--	--	--	--	1.82967	0.00096781	0.00384251	0.313786
ENSG00000145358	DDIT4L	4	DNA-damage-inducible transcript 4-like [Source:HGNC Symbol;Acc:30555]	non-res	--	--	--	--	5.86971	0.000890805	0.00571547	2.9671
ENSG00000145824	CXCL14	5	chemokine (C-X-C motif) ligand 14 [Source:HGNC Symbol;Acc:10640]	non-res	5.27883	0.00128896	--	--	6.78866	0.00973485	--	--
ENSG00000147642	SYBU	8	syntabulin (syntaxin-interacting) [Source:HGNC Symbol;Acc:26011]	res	--	--	--	--	--	--	0.00664927	0.199081
ENSG00000154217	PITPNC1	17	phosphatidylinositol transfer protein, cytoplasmic 1 [Source:HGNC Symbol;Acc:21045]	res	--	--	--	--	-1.74686	0.00877438	--	--
ENSG00000162989	KCNJ3	2	potassium inwardly-rectifying channel, subfamily J, member 3 [Source:HGNC Symbol;Acc:6264]	res	--	--	-2.28307	0.00158548	-5.27303	0.00440862	0.000433738	2.11802
ENSG00000164181	ELOVL7	5	ELOVL fatty acid elongase 7 [Source:HGNC Symbol;Acc:26292]	res	--	--	--	--	-1.97246	0.00271398	0.00578111	0.348824
ENSG00000164484	TMEM200A	6	transmembrane protein 200A [Source:HGNC Symbol;Acc:21075]	res	--	--	-2.82413	0.00266366	-4.23837	0.00411051	0.00617098	1.80367
ENSG00000165272	AQP3	9	aquaporin 3 (Gill blood group) [Source:HGNC Symbol;Acc:636]	res	--	--	-2.36424	0.000106724	-2.67178	0.00528358	0.00013387	0.625328
ENSG00000166923	GREM1	15	gremlin 1, DAN family BMP antagonist [Source:HGNC Symbol;Acc:2001]	res	--	--	-3.51327	2.73521e-05	--	--	0.00162536	1.62345
ENSG00000167244	IGF2	11	insulin-like growth factor 2 (somatomedin A) [Source:HGNC Symbol;Acc:5466]	non-res	6.54556	0.00213269	--	--	8.12398	0.00096781	0.00147411	3.96881
ENSG00000167656	LY6D	8	lymphocyte antigen 6 complex, locus D [Source:HGNC Symbol;Acc:13348]	res	--	--	-5.41404	0.000909432	--	--	0.00501506	2.11222
ENSG00000169876	MUC17	7	mucin 17, cell surface associated [Source:HGNC Symbol;Acc:16800]	res	--	--	-3.31436	0.00554591	--	--	--	--
ENSG00000172667	ZMAT3	3	zinc finger, matrin-type 3 [Source:HGNC Symbol;Acc:29983]	res	--	--	-1.64144	0.000251864	--	--	--	--
ENSG00000176788	BASP1	5	brain abundant, membrane attached signal protein 1 [Source:HGNC Symbol;Acc:957]	non-res	--	--	--	--	--	--	0.00384251	3.11481
ENSG00000178695	KCTD12	13	potassium channel tetramerization domain containing 12 [Source:HGNC Symbol;Acc:14678]	res	-2.5622	0.00378593	-3.70634	5.70621e-07	-5.46446	0.000781996	2.69784e-09	1.20063
ENSG00000182197	EXT1	8	exostosin glycosyltransferase 1 [Source:HGNC Symbol;Acc:3512]	res	--	--	--	--	--	--	0.0044885	0.149235
ENSG00000184956	MUC6	11	mucin 6, oligomeric mucus/gel-forming [Source:HGNC Symbol;Acc:7517]	res	--	--	-5.73442	0.00249109	--	--	--	--
ENSG00000185479	KRT6B	12	keratin 6B [Source:HGNC Symbol;Acc:6444]	non-res	--	--	--	--	--	--	0.00401982	1.97968
ENSG00000188175	HEPACAM2	7	HEPACAM family member 2 [Source:HGNC Symbol;Acc:27364]	res	-1.93333	0.00465094	--	--	--	--	--	--
ENSG00000196569	LAMA2	6	laminin, alpha 2 [Source:HGNC Symbol;Acc:6482]	res	--	--	-2.1277	0.00266366	--	--	--	--
ENSG00000198535	C2CD4A	15	C2 calcium-dependent domain containing 4A [Source:HGNC Symbol;Acc:33627]	res	-1.94279	0.00332532	-2.32983	0.00174454	-3.3849	0.00271398	0.00013387	0.895345
ENSG00000198788	MUC2	11	mucin 2, oligomeric mucus/gel-forming [Source:HGNC Symbol;Acc:7512]	res	--	--	--	--	-4.50515	0.000781996	0.000433738	1.49639
ENSG00000198964	SGMS1	10	sphingomyelin synthase 1 [Source:HGNC Symbol;Acc:29799]	res	--	--	--	--	-1.72887	0.00096781	0.000433738	0.248052
ENSG00000204421	LY6G6C	6	lymphocyte antigen 6 complex, locus G6C [Source:HGNC Symbol;Acc:13936]	non-res	2.41433	0.00842856	--	--	--	--	--	--
ENSG00000205502	C2CD4B	15	C2 calcium-dependent domain containing 4B [Source:HGNC Symbol;Acc:33628]	res	--	--	-2.91375	0.00113164	--	--	--	--
ENSG00000213658	LAT	16	linker for activation of T cells [Source:HGNC Symbol;Acc:18874]	non-res	2.97635	0.000302319	--	--	3.50461	0.00280483	0.00249118	1.14549

## Sheet: vandetanib_PDO
Supplementary Data 15: Gene signatures related to drug sensitivity in patient derived models. Gene signatures related to drug sensitivity in PDO models (AZD8931, afatinib, gefitinib and vandetanib – worksheet 1-4) and in PDX models (AZD8931, afatinib, cetuximab, Avastin and 5-FU – worksheet 5-9). Column E in every worksheet indicates the relationship between gene up-regulation and drug response i…
Ensembl gene ID	symbol	chr	description	respose.anno	setup-b_logFC	setup-b_FDR	setup-c_logFC	setup-c_FDR	setup-d_FDR	setup-d_disp
ENSG00000001617	SEMA3F	3	sema domain, immunoglobulin domain (Ig), short basic domain, secreted, (semaphorin) 3F [Source:HGNC Symbol;Acc:10728]	non-res	--	--	2.06294	0.00608951	--	--
ENSG00000004776	HSPB6	19	heat shock protein, alpha-crystallin-related, B6 [Source:HGNC Symbol;Acc:26511]	non-res	--	--	4.69156	0.00345045	--	--
ENSG00000016490	CLCA1	1	chloride channel accessory 1 [Source:HGNC Symbol;Acc:2015]	res	--	--	--	--	0.00705292	3.59143
ENSG00000021826	CPS1	2	carbamoyl-phosphate synthase 1, mitochondrial [Source:HGNC Symbol;Acc:2323]	res	-2.44788	0.00360998	-5.57546	0.00475667	--	--
ENSG00000026103	FAS	10	Fas cell surface death receptor [Source:HGNC Symbol;Acc:11920]	res	--	--	-3.92031	1.21068e-06	--	--
ENSG00000090402	SI	3	sucrase-isomaltase (alpha-glucosidase) [Source:HGNC Symbol;Acc:10856]	res	--	--	--	--	0.00805495	3.00791
ENSG00000102879	CORO1A	16	coronin, actin binding protein, 1A [Source:HGNC Symbol;Acc:2252]	non-res	1.76934	0.00165002	2.35184	9.96812e-06	0.00182039	0.487319
ENSG00000104327	CALB1	8	calbindin 1, 28kDa [Source:HGNC Symbol;Acc:1434]	res	--	--	-5.10314	0.000180957	--	--
ENSG00000104450	SPAG1	8	sperm associated antigen 1 [Source:HGNC Symbol;Acc:11212]	res	--	--	-1.63134	0.0047933	--	--
ENSG00000112208	BAG2	6	BCL2-associated athanogene 2 [Source:HGNC Symbol;Acc:938]	res	-1.83689	0.000405362	-3.9916	5.85619e-09	5.27889e-05	0.765338
ENSG00000113303	BTNL8	5	butyrophilin-like 8 [Source:HGNC Symbol;Acc:26131]	res	--	--	-4.4829	4.28293e-06	--	--
ENSG00000114353	GNAI2	3	guanine nucleotide binding protein (G protein), alpha inhibiting activity polypeptide 2 [Source:HGNC Symbol;Acc:4385]	non-res	--	--	1.17138	0.00627431	--	--
ENSG00000114405	C3orf14	3	chromosome 3 open reading frame 14 [Source:HGNC Symbol;Acc:25024]	non-res	--	--	6.05936	0.00338793	--	--
ENSG00000117152	RGS4	1	regulator of G-protein signaling 4 [Source:HGNC Symbol;Acc:10000]	non-res	--	--	5.7318	0.00608951	--	--
ENSG00000118971	CCND2	12	cyclin D2 [Source:HGNC Symbol;Acc:1583]	res	--	--	-2.47132	0.00475667	--	--
ENSG00000122711	SPINK4	9	serine peptidase inhibitor, Kazal type 4 [Source:HGNC Symbol;Acc:16646]	res	--	--	-4.45116	0.00645363	0.000266939	1.44007
ENSG00000122861	PLAU	10	plasminogen activator, urokinase [Source:HGNC Symbol;Acc:9052]	res	--	--	-2.47356	0.00433373	--	--
ENSG00000125780	TGM3	20	transglutaminase 3 [Source:HGNC Symbol;Acc:11779]	non-res	--	--	4.87578	0.00472604	1.30535e-05	1.44728
ENSG00000129965	INS-IGF2	11	INS-IGF2 readthrough [Source:HGNC Symbol;Acc:33527]	non-res	7.1326	0.000538075	9.77099	3.52934e-07	--	--
ENSG00000130303	BST2	19	bone marrow stromal cell antigen 2 [Source:HGNC Symbol;Acc:1119]	res	--	--	-4.52172	0.00926346	--	--
ENSG00000130635	COL5A1	9	collagen, type V, alpha 1 [Source:HGNC Symbol;Acc:2209]	non-res	--	--	--	--	0.000435159	1.77387
ENSG00000133048	CHI3L1	1	chitinase 3-like 1 (cartilage glycoprotein-39) [Source:HGNC Symbol;Acc:1932]	non-res	--	--	4.7581	0.00692305	--	--
ENSG00000133328	HRASLS2	11	HRAS-like suppressor 2 [Source:HGNC Symbol;Acc:17824]	res	--	--	--	--	0.00386284	0.882772
ENSG00000134184	GSTM1	1	glutathione S-transferase mu 1 [Source:HGNC Symbol;Acc:4632]	res	-2.49303	0.000538075	--	--	--	--
ENSG00000136167	LCP1	13	lymphocyte cytosolic protein 1 (L-plastin) [Source:HGNC Symbol;Acc:6528]	non-res	--	--	4.4673	0.00307052	--	--
ENSG00000137860	SLC28A2	15	solute carrier family 28 (concentrative nucleoside transporter), member 2 [Source:HGNC Symbol;Acc:11002]	res	-2.01764	0.00373844	-7.46658	3.48477e-07	0.00020943	2.13447
ENSG00000138207	RBP4	10	retinol binding protein 4, plasma [Source:HGNC Symbol;Acc:9922]	non-res	--	--	3.49962	0.00499396	--	--
ENSG00000138435	CHRNA1	2	cholinergic receptor, nicotinic, alpha 1 (muscle) [Source:HGNC Symbol;Acc:1955]	non-res	--	--	3.75938	0.00608951	0.00264945	1.35365
ENSG00000144824	PHLDB2	3	pleckstrin homology-like domain, family B, member 2 [Source:HGNC Symbol;Acc:29573]	res	--	--	-3.31967	0.00673004	--	--
ENSG00000145824	CXCL14	5	chemokine (C-X-C motif) ligand 14 [Source:HGNC Symbol;Acc:10640]	non-res	4.95094	0.000878965	9.46008	9.03889e-06	--	--
ENSG00000148735	PLEKHS1	10	pleckstrin homology domain containing, family S member 1 [Source:HGNC Symbol;Acc:26285]	res	--	--	-1.77488	0.00475667	--	--
ENSG00000149564	ESAM	11	endothelial cell adhesion molecule [Source:HGNC Symbol;Acc:17474]	res	--	--	-3.20963	0.0095505	--	--
ENSG00000159182	PRAC1	17	prostate cancer susceptibility candidate 1 [Source:HGNC Symbol;Acc:30591]	non-res	--	--	8.67704	0.0047933	--	--
ENSG00000164484	TMEM200A	6	transmembrane protein 200A [Source:HGNC Symbol;Acc:21075]	res	--	--	-4.62159	0.00092463	--	--
ENSG00000167244	IGF2	11	insulin-like growth factor 2 (somatomedin A) [Source:HGNC Symbol;Acc:5466]	non-res	7.64284	0.000405362	9.73749	3.67185e-07	0.00498675	3.96549
ENSG00000169902	TPST1	7	tyrosylprotein sulfotransferase 1 [Source:HGNC Symbol;Acc:12020]	res	--	--	-3.57264	0.000420421	--	--
ENSG00000175198	PCCA	13	propionyl CoA carboxylase, alpha polypeptide [Source:HGNC Symbol;Acc:8653]	non-res	--	--	2.44782	0.00608951	0.00266002	0.687903
ENSG00000176788	BASP1	5	brain abundant, membrane attached signal protein 1 [Source:HGNC Symbol;Acc:957]	non-res	--	--	5.08436	0.00768127	--	--
ENSG00000178695	KCTD12	13	potassium channel tetramerization domain containing 12 [Source:HGNC Symbol;Acc:14678]	res	--	--	-5.22676	0.000533407	0.00431849	1.41696
ENSG00000183844	FAM3B	21	family with sequence similarity 3, member B [Source:HGNC Symbol;Acc:1253]	non-res	--	--	3.3373	0.00245388	--	--
ENSG00000183960	KCNH8	3	potassium voltage-gated channel, subfamily H (eag-related), member 8 [Source:HGNC Symbol;Acc:18864]	non-res	--	--	3.36221	0.00475667	--	--
ENSG00000185499	MUC1	1	mucin 1, cell surface associated [Source:HGNC Symbol;Acc:7508]	res	--	--	-3.34495	0.000427712	--	--
ENSG00000185860	C1orf110	1	chromosome 1 open reading frame 110 [Source:HGNC Symbol;Acc:28736]	non-res	--	--	--	--	0.00351456	2.6042
ENSG00000185920	PTCH1	9	patched 1 [Source:HGNC Symbol;Acc:9585]	non-res	--	--	1.5201	0.00768127	--	--
ENSG00000196963	PCDHB16	5	protocadherin beta 16 [Source:HGNC Symbol;Acc:14546]	non-res	--	--	4.30265	0.00159773	--	--
ENSG00000198211	TUBB3	16	tubulin, beta 3 class III [Source:HGNC Symbol;Acc:20772]	non-res	--	--	2.2063	0.00747567	--	--
ENSG00000198535	C2CD4A	15	C2 calcium-dependent domain containing 4A [Source:HGNC Symbol;Acc:33627]	res	-1.95872	0.00314717	-3.20132	0.00019796	0.00222712	0.95725
ENSG00000198835	GJC2	1	gap junction protein, gamma 2, 47kDa [Source:HGNC Symbol;Acc:17494]	non-res	2.26523	0.00241718	3.5399	0.00435177	0.00976109	1.20163
ENSG00000198964	SGMS1	10	sphingomyelin synthase 1 [Source:HGNC Symbol;Acc:29799]	res	--	--	-1.57568	0.00446344	--	--
ENSG00000204516	MICB	6	MHC class I polypeptide-related sequence B [Source:HGNC Symbol;Acc:7091]	res	--	--	-3.08149	0.00364781	--	--
ENSG00000205517	RGL3	19	ral guanine nucleotide dissociation stimulator-like 3 [Source:HGNC Symbol;Acc:30282]	non-res	--	--	--	--	0.00352538	1.20289
ENSG00000213658	LAT	16	linker for activation of T cells [Source:HGNC Symbol;Acc:18874]	non-res	2.80582	0.00241718	3.59604	0.0036498	--	--
ENSG00000219435	TEX40	11	testis expressed 40 [Source:HGNC Symbol;Acc:19231]	res	--	--	--	--	0.00712688	1.03088
ENSG00000258947	TUBB3	16	Tubulin beta-3 chain [Source:UniProtKB/Swiss-Prot;Acc:Q13509]	non-res	--	--	2.3799	0.00622272	--	--

## Sheet: gefitinib_PDO
Supplementary Data 15: Gene signatures related to drug sensitivity in patient derived models. Gene signatures related to drug sensitivity in PDO models (AZD8931, afatinib, gefitinib and vandetanib – worksheet 1-4) and in PDX models (AZD8931, afatinib, cetuximab, Avastin and 5-FU – worksheet 5-9). Column E in every worksheet indicates the relationship between gene up-regulation and drug response i…
Ensembl gene ID	symbol	chr	description	respose.anno	setup-b_logFC	setup-b_FDR	setup-c_logFC	setup-c_FDR	setup-d_FDR	setup-d_disp
ENSG00000026103	FAS	10	Fas cell surface death receptor [Source:HGNC Symbol;Acc:11920]	res	-1.64253	0.00235229	-2.73658	0.00601795	0.0024926	0.861883
ENSG00000048392	RRM2B	8	ribonucleotide reductase M2 B (TP53 inducible) [Source:HGNC Symbol;Acc:17296]	res	-1.45857	0.000875171	-1.92019	6.85479e-05	0.000935269	0.273136
ENSG00000090402	SI	3	sucrase-isomaltase (alpha-glucosidase) [Source:HGNC Symbol;Acc:10856]	res	--	--	-5.94616	0.00185944	0.00230585	2.91667
ENSG00000092758	COL9A3	20	collagen, type IX, alpha 3 [Source:HGNC Symbol;Acc:2219]	non-res	--	--	2.69696	0.0031611	0.00948426	0.748449
ENSG00000104369	JPH1	8	junctophilin 1 [Source:HGNC Symbol;Acc:14201]	res	--	--	--	--	0.00445532	0.148858
ENSG00000104450	SPAG1	8	sperm associated antigen 1 [Source:HGNC Symbol;Acc:11212]	res	-1.35964	0.000875171	-1.46122	0.00869361	0.00183211	0.323239
ENSG00000108309	RUNDC3A	17	RUN domain containing 3A [Source:HGNC Symbol;Acc:16984]	non-res	--	--	4.96003	0.0050941	--	--
ENSG00000112208	BAG2	6	BCL2-associated athanogene 2 [Source:HGNC Symbol;Acc:938]	res	-1.93019	0.000225215	-3.19456	6.85479e-05	4.55049e-05	0.796565
ENSG00000114353	GNAI2	3	guanine nucleotide binding protein (G protein), alpha inhibiting activity polypeptide 2 [Source:HGNC Symbol;Acc:4385]	non-res	--	--	--	--	0.00817754	0.148745
ENSG00000116285	ERRFI1	1	ERBB receptor feedback inhibitor 1 [Source:HGNC Symbol;Acc:18185]	non-res	--	--	--	--	0.00528372	0.262251
ENSG00000117152	RGS4	1	regulator of G-protein signaling 4 [Source:HGNC Symbol;Acc:10000]	non-res	--	--	5.88506	0.00618542	--	--
ENSG00000118971	CCND2	12	cyclin D2 [Source:HGNC Symbol;Acc:1583]	res	--	--	-3.10929	0.000113712	--	--
ENSG00000122711	SPINK4	9	serine peptidase inhibitor, Kazal type 4 [Source:HGNC Symbol;Acc:16646]	res	--	--	-4.48786	0.00176025	7.89918e-07	1.13855
ENSG00000122861	PLAU	10	plasminogen activator, urokinase [Source:HGNC Symbol;Acc:9052]	res	-2.0019	0.000225215	-3.33881	7.38001e-05	0.000982593	0.804115
ENSG00000124570	SERPINB6	6	serpin peptidase inhibitor, clade B (ovalbumin), member 6 [Source:HGNC Symbol;Acc:8950]	res	--	--	-1.2151	0.00809982	--	--
ENSG00000125726	CD70	19	CD70 molecule [Source:HGNC Symbol;Acc:11937]	res	-4.65525	0.000632908	--	--	0.000673686	3.04824
ENSG00000129965	INS-IGF2	11	INS-IGF2 readthrough [Source:HGNC Symbol;Acc:33527]	non-res	7.09304	0.000632908	8.295	0.00176025	7.77852e-05	3.93425
ENSG00000132274	TRIM22	11	tripartite motif containing 22 [Source:HGNC Symbol;Acc:16379]	res	--	--	-4.46527	0.009298	--	--
ENSG00000132294	EFR3A	8	EFR3 homolog A (S. cerevisiae) [Source:HGNC Symbol;Acc:28970]	res	--	--	--	--	0.00329059	0.110792
ENSG00000132688	NES	1	nestin [Source:HGNC Symbol;Acc:7756]	non-res	2.07252	0.0069902	--	--	0.00635467	0.887382
ENSG00000134184	GSTM1	1	glutathione S-transferase mu 1 [Source:HGNC Symbol;Acc:4632]	res	-2.63773	0.000225215	--	--	0.000299994	2.99786
ENSG00000135702	CHST5	16	carbohydrate (N-acetylglucosamine 6-O) sulfotransferase 5 [Source:HGNC Symbol;Acc:1973]	res	--	--	--	--	0.00284879	1.53882
ENSG00000137860	SLC28A2	15	solute carrier family 28 (concentrative nucleoside transporter), member 2 [Source:HGNC Symbol;Acc:11002]	res	--	--	--	--	0.00186748	2.47635
ENSG00000138435	CHRNA1	2	cholinergic receptor, nicotinic, alpha 1 (muscle) [Source:HGNC Symbol;Acc:1955]	non-res	--	--	--	--	0.00445532	1.32206
ENSG00000143851	PTPN7	1	protein tyrosine phosphatase, non-receptor type 7 [Source:HGNC Symbol;Acc:9659]	res	-2.8518	0.000632908	--	--	0.000874035	3.26978
ENSG00000151790	TDO2	4	tryptophan 2,3-dioxygenase [Source:HGNC Symbol;Acc:11708]	res	--	--	--	--	0.000968527	2.10243
ENSG00000156219	ART3	4	ADP-ribosyltransferase 3 [Source:HGNC Symbol;Acc:725]	non-res	--	--	4.38002	0.00327297	--	--
ENSG00000159217	IGF2BP1	17	insulin-like growth factor 2 mRNA binding protein 1 [Source:HGNC Symbol;Acc:28866]	non-res	3.00678	0.00934732	--	--	--	--
ENSG00000162989	KCNJ3	2	potassium inwardly-rectifying channel, subfamily J, member 3 [Source:HGNC Symbol;Acc:6264]	res	--	--	-5.48395	0.00992017	--	--
ENSG00000164484	TMEM200A	6	transmembrane protein 200A [Source:HGNC Symbol;Acc:21075]	res	-2.75961	0.00155384	-4.20618	0.00176025	0.000454508	1.66865
ENSG00000164764	SBSPON	8	somatomedin B and thrombospondin, type 1 domain containing [Source:HGNC Symbol;Acc:30362]	non-res	--	--	--	--	0.00406648	1.51192
ENSG00000165272	AQP3	9	aquaporin 3 (Gill blood group) [Source:HGNC Symbol;Acc:636]	res	--	--	-2.50255	0.00185944	--	--
ENSG00000165650	PDZD8	10	PDZ domain containing 8 [Source:HGNC Symbol;Acc:26974]	res	--	--	--	--	0.00273924	0.15212
ENSG00000166682	TMPRSS5	11	transmembrane protease, serine 5 [Source:HGNC Symbol;Acc:14908]	non-res	--	--	--	--	0.00377304	0.817016
ENSG00000167244	IGF2	11	insulin-like growth factor 2 (somatomedin A) [Source:HGNC Symbol;Acc:5466]	non-res	7.4349	0.000632908	7.40404	0.00176025	7.77852e-05	3.64831
ENSG00000169213	RAB3B	1	RAB3B, member RAS oncogene family [Source:HGNC Symbol;Acc:9778]	res	--	--	-2.90536	0.00465591	--	--
ENSG00000176788	BASP1	5	brain abundant, membrane attached signal protein 1 [Source:HGNC Symbol;Acc:957]	non-res	--	--	7.55017	0.0012854	0.0024926	3.19483
ENSG00000177614	PGBD5	1	piggyBac transposable element derived 5 [Source:HGNC Symbol;Acc:19405]	non-res	--	--	4.24852	0.00465591	--	--
ENSG00000178695	KCTD12	13	potassium channel tetramerization domain containing 12 [Source:HGNC Symbol;Acc:14678]	res	--	--	-4.60266	0.00176025	1.0599e-09	1.2489
ENSG00000183844	FAM3B	21	family with sequence similarity 3, member B [Source:HGNC Symbol;Acc:1253]	non-res	1.74264	0.006977	3.67834	0.00176025	0.00125541	1.19484
ENSG00000183943	PRKX	X	protein kinase, X-linked [Source:HGNC Symbol;Acc:9441]	res	--	--	-1.40042	0.0012854	--	--
ENSG00000196963	PCDHB16	5	protocadherin beta 16 [Source:HGNC Symbol;Acc:14546]	non-res	2.17455	0.006977	--	--	--	--
ENSG00000198054	DSCR8	21	Down syndrome critical region gene 8 [Source:HGNC Symbol;Acc:16707]	non-res	2.50706	0.00682666	--	--	--	--
ENSG00000198535	C2CD4A	15	C2 calcium-dependent domain containing 4A [Source:HGNC Symbol;Acc:33627]	res	-1.9588	0.00626909	--	--	4.55049e-05	0.940522
ENSG00000198964	SGMS1	10	sphingomyelin synthase 1 [Source:HGNC Symbol;Acc:29799]	res	--	--	-1.49993	0.00508888	0.000108134	0.236404
ENSG00000204740	MALRD1	10	MAM and LDL receptor class A domain containing 1 [Source:HGNC Symbol;Acc:24331]	res	--	--	-4.76948	0.00947	--	--
ENSG00000216490	IFI30	19	interferon, gamma-inducible protein 30 [Source:HGNC Symbol;Acc:5398]	res	--	--	-2.19657	0.00176025	--	--
ENSG00000260092	RP11-77K12.7	16		res	--	--	--	--	0.00581031	1.14633

## Sheet: AZD8931_PDX
Supplementary Data 15: Gene signatures related to drug sensitivity in patient derived models. Gene signatures related to drug sensitivity in PDO models (AZD8931, afatinib, gefitinib and vandetanib – worksheet 1-4) and in PDX models (AZD8931, afatinib, cetuximab, Avastin and 5-FU – worksheet 5-9). Column E in every worksheet indicates the relationship between gene up-regulation and drug response i…
Ensembl gene ID	symbol	chr	description	respose.anno	setup-b_logFC	setup-b_FDR	setup-a_logFC	setup-a_FDR	setup-c_logFC	setup-c_FDR	setup-d_FDR	setup-d_disp
ENSG00000004399	PLXND1	3	plexin D1 [Source:HGNC Symbol;Acc:9107]	non-res	--	--	--	--	--	--	0.00310866	1.4837
ENSG00000006128	TAC1	7	tachykinin, precursor 1 [Source:HGNC Symbol;Acc:11517]	res	-3.53468	0.00415503	--	--	--	--	--	--
ENSG00000006625	GGCT	7	gamma-glutamylcyclotransferase [Source:HGNC Symbol;Acc:21705]	res	--	--	--	--	--	--	0.00565448	0.154195
ENSG00000007216	SLC13A2	17	solute carrier family 13 (sodium-dependent dicarboxylate transporter), member 2 [Source:HGNC Symbol;Acc:10917]	res	--	--	--	--	--	--	0.00594209	2.61181
ENSG00000007350	TKTL1	X	transketolase-like 1 [Source:HGNC Symbol;Acc:11835]	res	--	--	-5.96626	0.00120136	--	--	--	--
ENSG00000010810	FYN	6	FYN oncogene related to SRC, FGR, YES [Source:HGNC Symbol;Acc:4037]	non-res	1.27821	0.00877499	--	--	--	--	0.00042367	1.02885
ENSG00000036565	SLC18A1	8	solute carrier family 18 (vesicular monoamine transporter), member 1 [Source:HGNC Symbol;Acc:10934]	non-res	--	--	--	--	--	--	0.000199362	2.73823
ENSG00000041982	TNC	9	teNAscin C [Source:HGNC Symbol;Acc:5318]	non-res	--	--	--	--	4.18884	0.000200247	8.94902e-06	1.89303
ENSG00000043355	ZIC2	13	Zic family member 2 [Source:HGNC Symbol;Acc:12873]	non-res	--	--	--	--	4.39992	1.23277e-05	0.000124586	2.13405
ENSG00000060709	RIMBP2	12	RIMS binding protein 2 [Source:HGNC Symbol;Acc:30339]	non-res	--	--	--	--	--	--	0.00928821	2.31076
ENSG00000062582	MRPS24	7	mitochondrial ribosomal protein S24 [Source:HGNC Symbol;Acc:14510]	res	--	--	--	--	--	--	0.000826402	0.114827
ENSG00000066735	KIF26A	14	kinesin family member 26A [Source:HGNC Symbol;Acc:20226]	res	--	--	--	--	--	--	0.0005716	2.11087
ENSG00000069482	GAL	11	galanin/GMAP prepropeptide [Source:HGNC Symbol;Acc:4114]	res	--	--	--	--	--	--	0.00919676	1.70782
ENSG00000069535	MAOB	X	monoamine oxidase B [Source:HGNC Symbol;Acc:6834]	non-res	--	--	--	--	--	--	0.000400907	2.0687
ENSG00000071575	TRIB2	2	tribbles pseudokiNAse 2 [Source:HGNC Symbol;Acc:30809]	non-res	--	--	--	--	--	--	2.15163e-05	1.24601
ENSG00000074657	ZNF532	18	zinc finger protein 532 [Source:HGNC Symbol;Acc:30940]	non-res	--	--	--	--	--	--	0.00186214	0.642873
ENSG00000075618	FSCN1	7	fascin homolog 1, actin-bundling protein (Strongylocentrotus purpuratus) [Source:HGNC Symbol;Acc:11148]	non-res	--	--	--	--	--	--	0.0060016	2.09657
ENSG00000080493	SLC4A4	4	solute carrier family 4 (sodium bicarboNAte cotransporter), member 4 [Source:HGNC Symbol;Acc:11030]	res	--	--	-2.8373	0.00157851	--	--	--	--
ENSG00000080608	KIAA0020	9	KIAA0020 [Source:HGNC Symbol;Acc:29676]	res	--	--	--	--	--	--	0.00257195	0.1687
ENSG00000086730	LAT2	7	linker for activation of T cells family, member 2 [Source:HGNC Symbol;Acc:12749]	non-res	--	--	--	--	--	--	0.0011822	0.961295
ENSG00000090382	LYZ	12	lysozyme [Source:HGNC Symbol;Acc:6740]	non-res	--	--	--	--	--	--	0.00853412	1.85192
ENSG00000090920	FCGBP	19	Fc fragment of IgG binding protein [Source:HGNC Symbol;Acc:13572]	non-res	--	--	--	--	3.81766	0.00130749	0.00893994	2.28734
ENSG00000092964	DPYSL2	8	dihydropyrimidiNAse-like 2 [Source:HGNC Symbol;Acc:3014]	non-res	--	--	--	--	--	--	0.00015035	0.524888
ENSG00000099250	NRP1	10	neuropilin 1 [Source:HGNC Symbol;Acc:8004]	non-res	--	--	--	--	3.33607	0.000517774	0.00131882	1.76093
ENSG00000100473	COCH	14	cochlin [Source:HGNC Symbol;Acc:2180]	res	--	--	--	--	--	--	0.000117332	1.58955
ENSG00000101188	NTSR1	20	neurotensin receptor 1 (high affinity) [Source:HGNC Symbol;Acc:8039]	non-res	--	--	--	--	--	--	1.67347e-05	2.28416
ENSG00000101773	RBBP8	18	retinoblastoma binding protein 8 [Source:HGNC Symbol;Acc:9891]	non-res	--	--	--	--	--	--	0.00924781	0.161805
ENSG00000102393	GLA	X	galactosidase, alpha [Source:HGNC Symbol;Acc:4296]	res	--	--	--	--	--	--	0.00144531	0.137452
ENSG00000102924	CBLN1	16	cerebellin 1 precursor [Source:HGNC Symbol;Acc:1543]	res	--	--	-3.20075	0.000197584	--	--	--	--
ENSG00000104327	CALB1	8	calbindin 1, 28kDa [Source:HGNC Symbol;Acc:1434]	non-res	--	--	--	--	--	--	0.00909408	3.88534
ENSG00000104490	NCALD	8	neurocalcin delta [Source:HGNC Symbol;Acc:7655]	non-res	--	--	--	--	--	--	0.00195412	0.732704
ENSG00000105852	PON3	7	paraoxoNAse 3 [Source:HGNC Symbol;Acc:9206]	non-res	--	--	--	--	--	--	0.00204673	1.03006
ENSG00000106780	MEGF9	9	multiple EGF-like-domains 9 [Source:HGNC Symbol;Acc:3234]	non-res	--	--	--	--	--	--	0.000194409	0.212033
ENSG00000107731	UNC5B	10	unc-5 homolog B (C. elegans) [Source:HGNC Symbol;Acc:12568]	non-res	--	--	--	--	--	--	0.00549332	2.36129
ENSG00000108176	DNAJC12	10	DNAJ (Hsp40) homolog, subfamily C, member 12 [Source:HGNC Symbol;Acc:28908]	non-res	--	--	--	--	--	--	0.00744305	1.40226
ENSG00000108821	COL1A1	17	collagen, type I, alpha 1 [Source:HGNC Symbol;Acc:2197]	non-res	--	--	--	--	1.55949	0.00374011	--	--
ENSG00000112852	PCDHB2	5	protocadherin beta 2 [Source:HGNC Symbol;Acc:8687]	non-res	--	--	--	--	4.31361	0.00166767	0.00628516	3.23062
ENSG00000114353	GNAI2	3	guanine nucleotide binding protein (G protein), alpha inhibiting activity polypeptide 2 [Source:HGNC Symbol;Acc:4385]	non-res	--	--	--	--	--	--	0.000239012	0.239667
ENSG00000114378	HYAL1	3	hyaluronoglucosaminidase 1 [Source:HGNC Symbol;Acc:5320]	non-res	--	--	--	--	2.64571	0.00626734	--	--
ENSG00000114923	SLC4A3	2	solute carrier family 4 (anion exchanger), member 3 [Source:HGNC Symbol;Acc:11029]	non-res	--	--	--	--	2.81146	0.00216176	0.000105119	1.45112
ENSG00000115009	CCL20	2	chemokine (C-C motif) ligand 20 [Source:HGNC Symbol;Acc:10619]	res	--	--	--	--	--	--	0.0090207	1.0319
ENSG00000115414	FN1	2	fibronectin 1 [Source:HGNC Symbol;Acc:3778]	res	--	--	-2.4773	0.00161721	--	--	--	--
ENSG00000116106	EPHA4	2	EPH receptor A4 [Source:HGNC Symbol;Acc:3388]	non-res	--	--	--	--	--	--	0.00206492	2.08154
ENSG00000116717	GADD45A	1	growth arrest and DNA-damage-inducible, alpha [Source:HGNC Symbol;Acc:4095]	non-res	--	--	--	--	--	--	1.84601e-05	0.172146
ENSG00000117016	RIMS3	1	regulating syNAptic membrane exocytosis 3 [Source:HGNC Symbol;Acc:21292]	non-res	--	--	--	--	2.10812	0.0015415	--	--
ENSG00000117148	ACTL8	1	actin-like 8 [Source:HGNC Symbol;Acc:24018]	res	--	--	-6.70068	7.55753e-05	--	--	--	--
ENSG00000117525	F3	1	coagulation factor III (thromboplastin, tissue factor) [Source:HGNC Symbol;Acc:3541]	non-res	--	--	--	--	1.99757	0.00240531	--	--
ENSG00000119782	FKBP1B	2	FK506 binding protein 1B, 12.6 kDa [Source:HGNC Symbol;Acc:3712]	non-res	--	--	--	--	--	--	0.000137293	1.51251
ENSG00000120875	DUSP4	8	dual specificity phosphatase 4 [Source:HGNC Symbol;Acc:3070]	non-res	--	--	--	--	3.03541	0.00130749	0.000105988	1.39547
ENSG00000123091	RNF11	1	ring finger protein 11 [Source:HGNC Symbol;Acc:10056]	non-res	--	--	--	--	--	--	0.00826236	0.103118
ENSG00000123700	KCNJ2	17	potassium inwardly-rectifying channel, subfamily J, member 2 [Source:HGNC Symbol;Acc:6263]	non-res	--	--	--	--	--	--	0.00637811	1.70253
ENSG00000124496	TRERF1	6	transcriptioNAl regulating factor 1 [Source:HGNC Symbol;Acc:18273]	non-res	--	--	--	--	2.77127	0.000200247	3.61757e-05	1.04883
ENSG00000125207	PIWIL1	12	piwi-like RNA-mediated gene silencing 1 [Source:HGNC Symbol;Acc:9007]	non-res	--	--	--	--	3.22909	0.00105916	0.000654059	1.53504
ENSG00000126890	CTAG2	X	cancer/testis antigen 2 [Source:HGNC Symbol;Acc:2492]	non-res	--	--	--	--	8.9499	0.00216176	--	--
ENSG00000127955	GNAI1	7	guanine nucleotide binding protein (G protein), alpha inhibiting activity polypeptide 1 [Source:HGNC Symbol;Acc:4384]	non-res	--	--	--	--	--	--	0.000204248	3.02039
ENSG00000128645	HOXD1	2	homeobox D1 [Source:HGNC Symbol;Acc:5132]	non-res	--	--	--	--	3.49477	0.00477716	0.0028214	2.1883
ENSG00000128683	GAD1	2	glutamate decarboxylase 1 (brain, 67kDa) [Source:HGNC Symbol;Acc:4092]	non-res	--	--	--	--	--	--	0.000442673	1.28509
ENSG00000128709	HOXD9	2	homeobox D9 [Source:HGNC Symbol;Acc:5140]	non-res	--	--	--	--	--	--	1.86245e-06	1.73831
ENSG00000128714	HOXD13	2	homeobox D13 [Source:HGNC Symbol;Acc:5136]	non-res	--	--	--	--	--	--	0.00273417	3.42276
ENSG00000131016	AKAP12	6	A kiNAse (PRKA) anchor protein 12 [Source:HGNC Symbol;Acc:370]	non-res	--	--	--	--	--	--	0.00253535	1.52653
ENSG00000131620	ANO1	11	anoctamin 1, calcium activated chloride channel [Source:HGNC Symbol;Acc:21625]	non-res	--	--	--	--	--	--	0.00152304	1.5374
ENSG00000132329	RAMP1	2	receptor (G protein-coupled) activity modifying protein 1 [Source:HGNC Symbol;Acc:9843]	non-res	--	--	--	--	2.74431	0.00626734	7.46336e-06	1.68896
ENSG00000132603	NIP7	16	NIP7, nucleolar pre-rRNA processing protein [Source:HGNC Symbol;Acc:24328]	res	--	--	--	--	--	--	0.000971933	0.0835057
ENSG00000132970	WASF3	13	WAS protein family, member 3 [Source:HGNC Symbol;Acc:12734]	res	-2.73533	6.26601e-05	--	--	-5.10431	0.000106697	1.9386e-05	2.51944
ENSG00000133740	E2F5	8	E2F transcription factor 5, p130-binding [Source:HGNC Symbol;Acc:3119]	res	--	--	--	--	--	--	0.004802	0.22069
ENSG00000134184	GSTM1	1	glutathione S-transferase mu 1 [Source:HGNC Symbol;Acc:4632]	res	-1.60794	0.00782234	-3.19487	2.08433e-08	--	--	0.00299267	2.3279
ENSG00000134193	REG4	1	regenerating islet-derived family, member 4 [Source:HGNC Symbol;Acc:22977]	non-res	--	--	--	--	--	--	0.00436272	2.96357
ENSG00000134463	ECHDC3	10	enoyl CoA hydratase domain containing 3 [Source:HGNC Symbol;Acc:23489]	res	--	--	--	--	-4.75484	0.00408213	3.92823e-05	3.55519
ENSG00000134569	LRP4	11	low density lipoprotein receptor-related protein 4 [Source:HGNC Symbol;Acc:6696]	res	--	--	--	--	--	--	0.00924781	1.08022
ENSG00000134757	DSG3	18	desmoglein 3 [Source:HGNC Symbol;Acc:3050]	non-res	--	--	--	--	--	--	0.00256851	1.98609
ENSG00000135917	SLC19A3	2	solute carrier family 19 (thiamine transporter), member 3 [Source:HGNC Symbol;Acc:16266]	res	--	--	--	--	--	--	0.000866249	1.713
ENSG00000136270	TBRG4	7	transforming growth factor beta regulator 4 [Source:HGNC Symbol;Acc:17443]	res	--	--	--	--	--	--	0.000569095	0.0988927
ENSG00000138172	CALHM2	10	calcium homeostasis modulator 2 [Source:HGNC Symbol;Acc:23493]	non-res	--	--	--	--	--	--	0.000194409	0.999043
ENSG00000138735	PDE5A	4	phosphodiesterase 5A, cGMP-specific [Source:HGNC Symbol;Acc:8784]	non-res	--	--	--	--	--	--	0.00568549	0.796375
ENSG00000138823	MTTP	4	microsomal triglyceride transfer protein [Source:HGNC Symbol;Acc:7467]	non-res	--	--	--	--	--	--	0.000445987	3.0258
ENSG00000139289	PHLDA1	12	pleckstrin homology-like domain, family A, member 1 [Source:HGNC Symbol;Acc:8933]	non-res	--	--	--	--	1.39705	0.00507447	0.00263741	0.537596
ENSG00000140488	CELF6	15	CUGBP, Elav-like family member 6 [Source:HGNC Symbol;Acc:14059]	non-res	--	--	--	--	--	--	0.00131882	0.500592
ENSG00000140526	ABHD2	15	abhydrolase domain containing 2 [Source:HGNC Symbol;Acc:18717]	non-res	--	--	--	--	--	--	0.000105119	0.240892
ENSG00000141101	NOB1	16	NIN1/RPN12 binding protein 1 homolog (S. cerevisiae) [Source:HGNC Symbol;Acc:29540]	res	--	--	--	--	--	--	0.00192435	0.111193
ENSG00000141150	RASL10B	17	RAS-like, family 10, member B [Source:HGNC Symbol;Acc:30295]	res	--	--	--	--	--	--	0.00649021	1.69838
ENSG00000142949	PTPRF	1	protein tyrosine phosphatase, receptor type, F [Source:HGNC Symbol;Acc:9670]	non-res	--	--	--	--	--	--	0.00909408	0.151139
ENSG00000143842	SOX13	1	SRY (sex determining region Y)-box 13 [Source:HGNC Symbol;Acc:11192]	non-res	--	--	--	--	--	--	0.00226375	0.132183
ENSG00000144381	HSPD1	2	heat shock 60kDa protein 1 (chaperonin) [Source:HGNC Symbol;Acc:5261]	res	--	--	--	--	--	--	0.00746498	0.114334
ENSG00000145632	PLK2	5	polo-like kiNAse 2 [Source:HGNC Symbol;Acc:19699]	non-res	--	--	--	--	--	--	0.00146482	0.761863
ENSG00000145919	BOD1	5	biorientation of chromosomes in cell division 1 [Source:HGNC Symbol;Acc:25114]	res	--	--	--	--	--	--	0.00253535	0.118223
ENSG00000147041	SYTL5	X	syNAptotagmin-like 5 [Source:HGNC Symbol;Acc:15589]	non-res	--	--	--	--	--	--	0.00314033	1.10198
ENSG00000147689	FAM83A	8	family with sequence similarity 83, member A [Source:HGNC Symbol;Acc:28210]	non-res	--	--	--	--	--	--	0.00580078	1.72532
ENSG00000147883	CDKN2B	9	cyclin-dependent kiNAse inhibitor 2B (p15, inhibits CDK4) [Source:HGNC Symbol;Acc:1788]	non-res	--	--	--	--	--	--	0.000728881	0.855171
ENSG00000156521	TYSND1	10	trypsin domain containing 1 [Source:HGNC Symbol;Acc:28531]	res	--	--	-1.02179	0.00239695	--	--	0.00190585	0.131169
ENSG00000159409	CELF3	1	CUGBP, Elav-like family member 3 [Source:HGNC Symbol;Acc:11967]	res	--	--	-2.61615	0.00908634	--	--	--	--
ENSG00000160181	TFF2	21	trefoil factor 2 [Source:HGNC Symbol;Acc:11756]	non-res	2.42564	0.00944771	--	--	--	--	0.000442673	1.36952
ENSG00000160844	GATS	7	GATS, stromal antigen 3 opposite strand [Source:HGNC Symbol;Acc:29954]	non-res	--	--	--	--	--	--	0.00213979	0.498244
ENSG00000161798	AQP5	12	aquaporin 5 [Source:HGNC Symbol;Acc:638]	non-res	--	--	--	--	4.21167	0.00130749	7.46336e-06	1.73171
ENSG00000163536	SERPINI1	3	serpin peptidase inhibitor, clade I (neuroserpin), member 1 [Source:HGNC Symbol;Acc:8943]	non-res	--	--	--	--	--	--	0.00107963	1.17135
ENSG00000163879	DNALI1	1	dynein, axonemal, light intermediate chain 1 [Source:HGNC Symbol;Acc:14353]	non-res	--	--	--	--	--	--	0.00273417	2.97936
ENSG00000164692	COL1A2	7	collagen, type I, alpha 2 [Source:HGNC Symbol;Acc:2198]	non-res	--	--	--	--	2.36863	0.00141898	0.00345887	1.14752
ENSG00000164761	TNFRSF11B	8	tumor necrosis factor receptor superfamily, member 11b [Source:HGNC Symbol;Acc:11909]	non-res	--	--	--	--	--	--	0.000356282	0.750194
ENSG00000164764	SBSPON	8	somatomedin B and thrombospondin, type 1 domain containing [Source:HGNC Symbol;Acc:30362]	non-res	3.38654	1.21912e-07	--	--	5.97247	7.53662e-07	3.2344e-06	2.21297
ENSG00000165794	SLC39A2	14	solute carrier family 39 (zinc transporter), member 2 [Source:HGNC Symbol;Acc:17127]	res	--	--	--	--	--	--	2.74869e-05	2.77861
ENSG00000166268	MYRFL	12	myelin regulatory factor-like [Source:HGNC Symbol;Acc:26316]	non-res	--	--	--	--	--	--	0.0028214	2.22386
ENSG00000166503	HDGFRP3	15	Hepatoma-derived growth factor-related protein 3 [Source:UniProtKB/Swiss-Prot;Acc:Q9Y3E1]	res	--	--	-2.68529	0.000395389	--	--	0.00285415	2.96729
ENSG00000166825	ANPEP	15	alanyl (membrane) aminopeptidase [Source:HGNC Symbol;Acc:500]	non-res	--	--	--	--	3.57507	0.00626734	--	--
ENSG00000166959	MS4A8	11	membrane-spanning 4-domains, subfamily A, member 8 [Source:HGNC Symbol;Acc:13380]	non-res	--	--	--	--	--	--	0.00826236	1.65687
ENSG00000167641	PPP1R14A	19	protein phosphatase 1, regulatory (inhibitor) subunit 14A [Source:HGNC Symbol;Acc:14871]	res	-2.89783	0.000281023	-2.63016	0.00110381	-4.17861	0.000662164	9.8165e-06	1.90247
ENSG00000167656	LY6D	8	lymphocyte antigen 6 complex, locus D [Source:HGNC Symbol;Acc:13348]	non-res	--	--	--	--	--	--	0.00436272	3.32795
ENSG00000167755	KLK6	19	kallikrein-related peptidase 6 [Source:HGNC Symbol;Acc:6367]	non-res	--	--	--	--	--	--	0.000171719	1.51294
ENSG00000167757	KLK11	19	kallikrein-related peptidase 11 [Source:HGNC Symbol;Acc:6359]	non-res	--	--	--	--	--	--	0.000728881	1.67944
ENSG00000168303	MPLKIP	7	M-phase specific PLK1 interacting protein [Source:HGNC Symbol;Acc:16002]	res	--	--	--	--	--	--	0.000243097	0.138936
ENSG00000169903	TM4SF4	3	transmembrane 4 L six family member 4 [Source:HGNC Symbol;Acc:11856]	non-res	3.66985	0.00905759	--	--	4.44727	0.000543097	5.58495e-06	2.67498
ENSG00000170099	SERPINA6	14	serpin peptidase inhibitor, clade A (alpha-1 antiproteiNAse, antitrypsin), member 6 [Source:HGNC Symbol;Acc:1540]	res	--	--	--	--	--	--	0.00195412	1.97593
ENSG00000170166	HOXD4	2	homeobox D4 [Source:HGNC Symbol;Acc:5138]	non-res	--	--	--	--	3.28135	0.00374011	2.17281e-08	1.9185
ENSG00000170577	SIX2	2	SIX homeobox 2 [Source:HGNC Symbol;Acc:10888]	non-res	--	--	--	--	--	--	0.00256851	2.75505
ENSG00000170775	GPR37	7	G protein-coupled receptor 37 (endothelin receptor type B-like) [Source:HGNC Symbol;Acc:4494]	non-res	--	--	--	--	--	--	0.00315245	1.17514
ENSG00000170786	SDR16C5	8	short chain dehydrogeNAse/reductase family 16C, member 5 [Source:HGNC Symbol;Acc:30311]	non-res	--	--	--	--	2.5554	0.00298085	0.000105988	1.14103
ENSG00000171033	PKIA	8	protein kiNAse (cAMP-dependent, catalytic) inhibitor alpha [Source:HGNC Symbol;Acc:9017]	res	-1.9983	0.00441244	--	--	-4.98563	0.00375887	--	--
ENSG00000172572	PDE3A	12	phosphodiesterase 3A, cGMP-inhibited [Source:HGNC Symbol;Acc:8778]	res	--	--	--	--	--	--	0.00409928	1.94185
ENSG00000173210	ABLIM3	5	actin binding LIM protein family, member 3 [Source:HGNC Symbol;Acc:29132]	non-res	--	--	--	--	--	--	0.00766054	1.28932
ENSG00000173253	DMRT2	9	doublesex and mab-3 related transcription factor 2 [Source:HGNC Symbol;Acc:2935]	res	--	--	--	--	--	--	0.00402127	2.61382
ENSG00000173917	HOXB2	17	homeobox B2 [Source:HGNC Symbol;Acc:5113]	non-res	--	--	--	--	3.35975	0.00188848	9.60773e-05	1.93863
ENSG00000174574	AKIRIN1	1	akirin 1 [Source:HGNC Symbol;Acc:25744]	non-res	--	--	--	--	--	--	0.00744305	0.106146
ENSG00000175643	RMI2	16	RecQ mediated genome instability 2 [Source:HGNC Symbol;Acc:28349]	res	--	--	--	--	--	--	0.0090207	0.221714
ENSG00000175879	HOXD8	2	homeobox D8 [Source:HGNC Symbol;Acc:5139]	non-res	--	--	--	--	4.10383	0.000124501	4.73769e-08	1.93549
ENSG00000176046	NUPR1	16	nuclear protein, transcriptioNAl regulator, 1 [Source:HGNC Symbol;Acc:29990]	res	--	--	-3.78955	6.31176e-05	--	--	2.03505e-05	1.58962
ENSG00000176171	BNIP3	10	BCL2/adenovirus E1B 19kDa interacting protein 3 [Source:HGNC Symbol;Acc:1084]	res	--	--	-3.31373	0.00710176	-3.35716	0.00830264	0.000281839	2.41597
ENSG00000176532	PRR15	7	proline rich 15 [Source:HGNC Symbol;Acc:22310]	res	--	--	--	--	--	--	0.00263741	0.222745
ENSG00000176871	WSB2	12	WD repeat and SOCS box containing 2 [Source:HGNC Symbol;Acc:19222]	non-res	--	--	--	--	--	--	0.000971933	0.103121
ENSG00000177238	TRIM72	16	tripartite motif containing 72 [Source:HGNC Symbol;Acc:32671]	non-res	--	--	-2.61349	0.00888659	--	--	0.00359473	2.32085
ENSG00000178538	CA8	8	carbonic anhydrase VIII [Source:HGNC Symbol;Acc:1382]	non-res	--	--	--	--	--	--	2.63729e-05	2.09412
ENSG00000179673	RPRML	17	reprimo-like [Source:HGNC Symbol;Acc:32422]	res	-2.75916	0.006446	--	--	--	--	--	--
ENSG00000180644	PRF1	10	perforin 1 (pore forming protein) [Source:HGNC Symbol;Acc:9360]	non-res	--	--	--	--	--	--	0.00437736	3.88417
ENSG00000180801	ARSJ	4	arylsulfatase family, member J [Source:HGNC Symbol;Acc:26286]	non-res	--	--	--	--	--	--	0.00637811	1.62746
ENSG00000181449	SOX2	3	SRY (sex determining region Y)-box 2 [Source:HGNC Symbol;Acc:11195]	non-res	3.08434	0.00782234	--	--	--	--	--	--
ENSG00000181481	RNF135	17	ring finger protein 135 [Source:HGNC Symbol;Acc:21158]	res	--	--	--	--	--	--	0.000632572	0.175903
ENSG00000182489	XKRX	X	XK, Kell blood group complex subunit-related, X-linked [Source:HGNC Symbol;Acc:29845]	res	--	--	--	--	--	--	0.00584037	0.698944
ENSG00000182742	HOXB4	17	homeobox B4 [Source:HGNC Symbol;Acc:5115]	non-res	1.69226	0.00877499	--	--	--	--	--	--
ENSG00000182809	CRIP2	14	cysteine-rich protein 2 [Source:HGNC Symbol;Acc:2361]	non-res	--	--	--	--	--	--	5.11766e-07	1.63644
ENSG00000183741	CBX6	22	chromobox homolog 6 [Source:HGNC Symbol;Acc:1556]	non-res	--	--	--	--	2.74426	0.00374011	0.00216278	1.70765
ENSG00000184343	SRPK3	X	SRSF protein kiNAse 3 [Source:HGNC Symbol;Acc:11402]	non-res	--	--	--	--	--	--	0.00517487	1.0402
ENSG00000184368	MAP7D2	X	MAP7 domain containing 2 [Source:HGNC Symbol;Acc:25899]	res	--	--	--	--	-3.24372	0.000662164	6.92148e-05	1.50371
ENSG00000184428	TOP1MT	8	topoisomerase (DNA) I, mitochondrial [Source:HGNC Symbol;Acc:29787]	res	--	--	--	--	--	--	0.00113317	0.190508
ENSG00000184564	SLITRK6	13	SLIT and NTRK-like family, member 6 [Source:HGNC Symbol;Acc:23503]	non-res	--	--	--	--	--	--	1.67347e-05	3.12337
ENSG00000184828	ZBTB7C	18	zinc finger and BTB domain containing 7C [Source:HGNC Symbol;Acc:31700]	non-res	--	--	--	--	--	--	0.00239923	1.35147
ENSG00000185386	MAPK11	22	mitogen-activated protein kiNAse 11 [Source:HGNC Symbol;Acc:6873]	non-res	--	--	--	--	--	--	0.00285415	1.12538
ENSG00000186081	KRT5	12	keratin 5 [Source:HGNC Symbol;Acc:6442]	non-res	--	--	--	--	4.90123	0.00952053	--	--
ENSG00000186340	THBS2	6	thrombospondin 2 [Source:HGNC Symbol;Acc:11786]	non-res	--	--	--	--	3.54237	0.00253491	4.0183e-11	1.93672
ENSG00000186416	NKRF	X	NFKB repressing factor [Source:HGNC Symbol;Acc:19374]	res	--	--	--	--	--	--	0.00814612	0.113356
ENSG00000187244	BCAM	19	basal cell adhesion molecule (Lutheran blood group) [Source:HGNC Symbol;Acc:6722]	non-res	--	--	--	--	--	--	0.00345887	0.640113
ENSG00000188175	HEPACAM2	7	HEPACAM family member 2 [Source:HGNC Symbol;Acc:27364]	non-res	--	--	--	--	--	--	0.000227796	2.0295
ENSG00000188536	HBA2	16	hemoglobin, alpha 2 [Source:HGNC Symbol;Acc:4824]	non-res	--	--	--	--	5.48102	0.00130749	--	--
ENSG00000188603	CLN3	16	ceroid-lipofuscinosis, neuroNAl 3 [Source:HGNC Symbol;Acc:2074]	res	--	--	--	--	--	--	0.00223972	0.146755
ENSG00000188883	KLRG2	7	killer cell lectin-like receptor subfamily G, member 2 [Source:HGNC Symbol;Acc:24778]	res	--	--	--	--	-3.31311	0.00629389	0.00468917	2.19245
ENSG00000196542	SPTSSB	3	serine palmitoyltransferase, small subunit B [Source:HGNC Symbol;Acc:24045]	non-res	--	--	--	--	3.98595	0.0061624	1.82268e-05	2.6354
ENSG00000196557	CACNA1H	16	calcium channel, voltage-dependent, T type, alpha 1H subunit [Source:HGNC Symbol;Acc:1395]	non-res	--	--	--	--	--	--	0.00217822	1.81929
ENSG00000197971	MBP	18	myelin basic protein [Source:HGNC Symbol;Acc:6925]	non-res	--	--	--	--	--	--	0.0048617	0.173686
ENSG00000197991	PCDH20	13	protocadherin 20 [Source:HGNC Symbol;Acc:14257]	res	--	--	--	--	-3.55158	0.0015415	--	--
ENSG00000198610	AKR1C4	10	aldo-keto reductase family 1, member C4 [Source:HGNC Symbol;Acc:387]	non-res	--	--	--	--	--	--	0.00409928	1.73259
ENSG00000198734	F5	1	coagulation factor V (proaccelerin, labile factor) [Source:HGNC Symbol;Acc:3542]	non-res	--	--	--	--	--	--	0.00089494	2.05062
ENSG00000198753	PLXNB3	X	plexin B3 [Source:HGNC Symbol;Acc:9105]	non-res	--	--	--	--	2.58096	0.00141494	2.63729e-05	1.26405
ENSG00000198842	DUSP27	1	dual specificity phosphatase 27 (putative) [Source:HGNC Symbol;Acc:25034]	non-res	2.24712	0.00295171	--	--	--	--	--	--
ENSG00000198846	TOX	8	thymocyte selection-associated high mobility group box [Source:HGNC Symbol;Acc:18988]	non-res	--	--	--	--	--	--	0.00649021	1.92497
ENSG00000204542	C6orf15	6	chromosome 6 open reading frame 15 [Source:HGNC Symbol;Acc:13927]	non-res	--	--	--	--	--	--	0.00436903	3.04298
ENSG00000204983	PRSS1	7	protease, serine, 1 (trypsin 1) [Source:HGNC Symbol;Acc:9475]	non-res	--	--	--	--	--	--	0.000445987	3.33418
ENSG00000205420	KRT6A	12	keratin 6A [Source:HGNC Symbol;Acc:6443]	non-res	--	--	--	--	--	--	0.00580078	3.74275
ENSG00000205809	KLRC2	12	killer cell lectin-like receptor subfamily C, member 2 [Source:HGNC Symbol;Acc:6375]	non-res	--	--	--	--	--	--	0.00113697	3.21906
ENSG00000214265	SNURF	15	SNRPN upstream reading frame [Source:HGNC Symbol;Acc:11171]	res	-1.12018	0.00877499	--	--	--	--	--	--
ENSG00000244405	ETV5	3	ets variant 5 [Source:HGNC Symbol;Acc:3494]	non-res	1.71853	0.00897813	--	--	2.32585	0.00544881	0.000104178	1.08604
ENSG00000253368	TRNP1	1	TMF1-regulated nuclear protein 1 [Source:HGNC Symbol;Acc:34348]	non-res	--	--	--	--	--	--	0.00236804	1.19038
ENSG00000261832	CLN3	16	Homo sapiens ceroid-lipofuscinosis, neuroNAl 3 (CLN3), transcript variant 5, mRNA. [Source:RefSeq mRNA;Acc:NM_001286109]	res	--	--	--	--	--	--	0.0031412	0.14622

## Sheet: afatinib_PDX
Supplementary Data 15: Gene signatures related to drug sensitivity in patient derived models. Gene signatures related to drug sensitivity in PDO models (AZD8931, afatinib, gefitinib and vandetanib – worksheet 1-4) and in PDX models (AZD8931, afatinib, cetuximab, Avastin and 5-FU – worksheet 5-9). Column E in every worksheet indicates the relationship between gene up-regulation and drug response i…
Ensembl gene ID	symbol	chr	description	respose.anno	setup-b_logFC	setup-b_FDR	setup-a_logFC	setup-a_FDR	setup-c_logFC	setup-c_FDR	setup-d_FDR	setup-d_disp
ENSG00000005001	PRSS22	16	protease, serine, 22 [Source:HGNC Symbol;Acc:14368]	non-res	--	--	--	--	--	--	0.00230824	0.351633
ENSG00000006128	TAC1	7	tachykinin, precursor 1 [Source:HGNC Symbol;Acc:11517]	res	-2.97186	0.00402119	-3.40302	0.00172745	-6.47306	0.00252459	--	--
ENSG00000010810	FYN	6	FYN oncogene related to SRC, FGR, YES [Source:HGNC Symbol;Acc:4037]	non-res	1.75179	0.00170653	--	--	2.3503	0.00252459	0.000110687	0.988345
ENSG00000022556	NLRP2	19	NLR family, pyrin domain containing 2 [Source:HGNC Symbol;Acc:22948]	res	--	--	--	--	-5.82349	0.00881498	--	--
ENSG00000041353	RAB27B	18	RAB27B, member RAS oncogene family [Source:HGNC Symbol;Acc:9767]	non-res	--	--	--	--	2.19186	0.00982703	--	--
ENSG00000041982	TNC	9	teNAscin C [Source:HGNC Symbol;Acc:5318]	non-res	--	--	--	--	4.06335	0.00231384	5.67171e-08	2.10035
ENSG00000043355	ZIC2	13	Zic family member 2 [Source:HGNC Symbol;Acc:12873]	non-res	2.85018	3.87776e-05	--	--	3.43145	0.00207407	--	--
ENSG00000060237	WNK1	12	WNK lysine deficient protein kiNAse 1 [Source:HGNC Symbol;Acc:14540]	non-res	--	--	--	--	--	--	0.00674928	0.13871
ENSG00000066735	KIF26A	14	kinesin family member 26A [Source:HGNC Symbol;Acc:20226]	res	--	--	-2.58836	7.32168e-05	-3.9111	0.000184493	4.08934e-07	1.73252
ENSG00000067715	SYT1	12	syNAptotagmin I [Source:HGNC Symbol;Acc:11509]	non-res	1.65708	0.00126596	--	--	2.67332	0.00207407	0.0082013	1.48651
ENSG00000069482	GAL	11	galanin/GMAP prepropeptide [Source:HGNC Symbol;Acc:4114]	res	--	--	--	--	--	--	0.00744061	1.65696
ENSG00000069535	MAOB	X	monoamine oxidase B [Source:HGNC Symbol;Acc:6834]	non-res	--	--	--	--	--	--	0.00609196	2.08184
ENSG00000069966	GNB5	15	guanine nucleotide binding protein (G protein), beta 5 [Source:HGNC Symbol;Acc:4401]	non-res	--	--	--	--	--	--	0.00147512	0.794097
ENSG00000073737	DHRS9	2	dehydrogeNAse/reductase (SDR family) member 9 [Source:HGNC Symbol;Acc:16888]	non-res	--	--	--	--	3.07404	0.00278623	0.00714392	1.7627
ENSG00000074657	ZNF532	18	zinc finger protein 532 [Source:HGNC Symbol;Acc:30940]	non-res	--	--	--	--	--	--	0.00726749	0.683415
ENSG00000075618	FSCN1	7	fascin homolog 1, actin-bundling protein (Strongylocentrotus purpuratus) [Source:HGNC Symbol;Acc:11148]	non-res	--	--	--	--	--	--	3.71053e-06	1.98339
ENSG00000081041	CXCL2	4	chemokine (C-X-C motif) ligand 2 [Source:HGNC Symbol;Acc:4603]	res	--	--	--	--	-1.76943	0.000487514	--	--
ENSG00000082805	ERC1	12	ELKS/RAB6-interacting/CAST family member 1 [Source:HGNC Symbol;Acc:17072]	non-res	--	--	--	--	1.03017	0.0010798	0.00119793	0.206469
ENSG00000089486	CDIP1	16	cell death-inducing p53 target 1 [Source:HGNC Symbol;Acc:13234]	res	-1.64057	0.00291087	--	--	-3.07595	0.0013965	0.00982271	1.78096
ENSG00000090382	LYZ	12	lysozyme [Source:HGNC Symbol;Acc:6740]	non-res	2.7281	0.000670871	4.99862	0.000194476	--	--	--	--
ENSG00000091129	NRCAM	7	neuroNAl cell adhesion molecule [Source:HGNC Symbol;Acc:7994]	non-res	--	--	--	--	4.48339	7.26218e-05	0.00610252	2.26664
ENSG00000092964	DPYSL2	8	dihydropyrimidiNAse-like 2 [Source:HGNC Symbol;Acc:3014]	non-res	--	--	1.48265	0.00449968	--	--	--	--
ENSG00000099204	ABLIM1	10	actin binding LIM protein 1 [Source:HGNC Symbol;Acc:78]	non-res	--	--	--	--	--	--	0.00583129	0.155057
ENSG00000099250	NRP1	10	neuropilin 1 [Source:HGNC Symbol;Acc:8004]	non-res	1.53554	0.00524566	--	--	--	--	0.00387303	1.84538
ENSG00000100473	COCH	14	cochlin [Source:HGNC Symbol;Acc:2180]	res	--	--	-3.48173	1.67842e-07	--	--	--	--
ENSG00000101188	NTSR1	20	neurotensin receptor 1 (high affinity) [Source:HGNC Symbol;Acc:8039]	non-res	--	--	--	--	--	--	0.000147869	2.54995
ENSG00000101773	RBBP8	18	retinoblastoma binding protein 8 [Source:HGNC Symbol;Acc:9891]	non-res	--	--	--	--	--	--	0.00119279	0.14942
ENSG00000101955	SRPX	X	sushi-repeat containing protein, X-linked [Source:HGNC Symbol;Acc:11309]	non-res	--	--	--	--	--	--	0.00894443	1.10865
ENSG00000102038	SMARCA1	X	SWI/SNF related, matrix associated, actin dependent regulator of chromatin, subfamily a, member 1 [Source:HGNC Symbol;Acc:11097]	non-res	2.60955	3.01081e-05	--	--	4.22101	3.77828e-07	5.67171e-08	1.44946
ENSG00000102109	PCSK1N	X	proprotein convertase subtilisin/kexin type 1 inhibitor [Source:HGNC Symbol;Acc:17301]	res	--	--	-3.57012	0.000163139	--	--	--	--
ENSG00000104327	CALB1	8	calbindin 1, 28kDa [Source:HGNC Symbol;Acc:1434]	non-res	4.0425	0.000683951	--	--	5.12745	0.000650333	0.000974851	3.27249
ENSG00000104371	DKK4	8	dickkopf WNT sigNAling pathway inhibitor 4 [Source:HGNC Symbol;Acc:2894]	non-res	2.21674	0.00959787	--	--	2.56401	0.0035191	--	--
ENSG00000106366	SERPINE1	7	serpin peptidase inhibitor, clade E (nexin, plasminogen activator inhibitor type 1), member 1 [Source:HGNC Symbol;Acc:8583]	non-res	--	--	--	--	--	--	0.00411468	1.41396
ENSG00000108176	DNAJC12	10	DNAJ (Hsp40) homolog, subfamily C, member 12 [Source:HGNC Symbol;Acc:28908]	non-res	--	--	--	--	--	--	0.00378754	1.26346
ENSG00000110080	ST3GAL4	11	ST3 beta-galactoside alpha-2,3-sialyltransferase 4 [Source:HGNC Symbol;Acc:10864]	non-res	--	--	--	--	--	--	0.00519926	1.25539
ENSG00000110944	IL23A	12	interleukin 23, alpha subunit p19 [Source:HGNC Symbol;Acc:15488]	non-res	--	--	--	--	--	--	0.00066454	0.755101
ENSG00000111328	CDK2AP1	12	cyclin-dependent kiNAse 2 associated protein 1 [Source:HGNC Symbol;Acc:14002]	non-res	--	--	--	--	--	--	0.00361409	0.114298
ENSG00000112837	TBX18	6	T-box 18 [Source:HGNC Symbol;Acc:11595]	res	-2.19552	0.000229344	--	--	-6.62122	0.000216701	--	--
ENSG00000113758	DBN1	5	drebrin 1 [Source:HGNC Symbol;Acc:2695]	non-res	--	--	--	--	--	--	0.00814904	0.948032
ENSG00000114353	GNAI2	3	guanine nucleotide binding protein (G protein), alpha inhibiting activity polypeptide 2 [Source:HGNC Symbol;Acc:4385]	non-res	--	--	--	--	1.04811	0.00799187	1.72868e-06	0.222587
ENSG00000114923	SLC4A3	2	solute carrier family 4 (anion exchanger), member 3 [Source:HGNC Symbol;Acc:11029]	non-res	--	--	--	--	--	--	0.00148917	1.51318
ENSG00000115414	FN1	2	fibronectin 1 [Source:HGNC Symbol;Acc:3778]	res	--	--	-2.11822	5.72321e-05	--	--	--	--
ENSG00000116717	GADD45A	1	growth arrest and DNA-damage-inducible, alpha [Source:HGNC Symbol;Acc:4095]	non-res	--	--	--	--	--	--	0.00116791	0.180494
ENSG00000116791	CRYZ	1	crystallin, zeta (quinone reductase) [Source:HGNC Symbol;Acc:2419]	non-res	--	--	1.16433	0.000781673	--	--	--	--
ENSG00000117525	F3	1	coagulation factor III (thromboplastin, tissue factor) [Source:HGNC Symbol;Acc:3541]	non-res	1.80181	0.00291087	--	--	--	--	0.00379946	0.838649
ENSG00000118257	NRP2	2	neuropilin 2 [Source:HGNC Symbol;Acc:8005]	non-res	--	--	--	--	2.61538	0.00353606	0.00171293	1.55442
ENSG00000119782	FKBP1B	2	FK506 binding protein 1B, 12.6 kDa [Source:HGNC Symbol;Acc:3712]	non-res	--	--	--	--	2.71833	0.00705926	0.00782974	1.4696
ENSG00000120875	DUSP4	8	dual specificity phosphatase 4 [Source:HGNC Symbol;Acc:3070]	non-res	1.84523	0.0085002	--	--	2.59998	0.00790581	0.000706824	1.47962
ENSG00000122756	CNTFR	9	ciliary neurotrophic factor receptor [Source:HGNC Symbol;Acc:2170]	res	-2.00935	0.0075746	-2.15747	0.00231695	--	--	0.00127708	2.01472
ENSG00000122863	CHST3	10	carbohydrate (chondroitin 6) sulfotransferase 3 [Source:HGNC Symbol;Acc:1971]	non-res	--	--	--	--	3.51285	0.00353606	0.000387425	2.39604
ENSG00000124233	SEMG1	20	semenogelin I [Source:HGNC Symbol;Acc:10742]	non-res	2.28738	0.00170653	--	--	--	--	--	--
ENSG00000124496	TRERF1	6	transcriptioNAl regulating factor 1 [Source:HGNC Symbol;Acc:18273]	non-res	1.6829	0.00106831	--	--	--	--	0.00585723	1.19263
ENSG00000125207	PIWIL1	12	piwi-like RNA-mediated gene silencing 1 [Source:HGNC Symbol;Acc:9007]	non-res	--	--	--	--	--	--	0.00799339	1.61461
ENSG00000128645	HOXD1	2	homeobox D1 [Source:HGNC Symbol;Acc:5132]	non-res	2.15261	0.000612398	--	--	--	--	--	--
ENSG00000128683	GAD1	2	glutamate decarboxylase 1 (brain, 67kDa) [Source:HGNC Symbol;Acc:4092]	non-res	--	--	--	--	--	--	0.00301404	1.31398
ENSG00000128709	HOXD9	2	homeobox D9 [Source:HGNC Symbol;Acc:5140]	non-res	2.394	3.90406e-05	--	--	3.47349	0.000216701	1.73339e-05	1.53163
ENSG00000128710	HOXD10	2	homeobox D10 [Source:HGNC Symbol;Acc:5133]	non-res	2.25747	0.00204265	--	--	4.23093	4.40634e-05	1.92623e-05	2.09528
ENSG00000128713	HOXD11	2	homeobox D11 [Source:HGNC Symbol;Acc:5134]	non-res	--	--	--	--	4.76881	0.000740333	0.000706824	3.4744
ENSG00000128714	HOXD13	2	homeobox D13 [Source:HGNC Symbol;Acc:5136]	non-res	3.07592	1.5471e-06	--	--	6.68031	2.31094e-09	1.46748e-07	2.63934
ENSG00000130684	ZNF337	20	zinc finger protein 337 [Source:HGNC Symbol;Acc:15809]	res	-1.05441	0.000849332	--	--	-1.21157	0.00252459	--	--
ENSG00000131831	RAI2	X	retinoic acid induced 2 [Source:HGNC Symbol;Acc:9835]	non-res	2.3273	0.0075746	--	--	--	--	--	--
ENSG00000132329	RAMP1	2	receptor (G protein-coupled) activity modifying protein 1 [Source:HGNC Symbol;Acc:9843]	non-res	2.19428	0.00291087	--	--	--	--	0.00153944	1.79054
ENSG00000132386	SERPINF1	17	serpin peptidase inhibitor, clade F (alpha-2 antiplasmin, pigment epithelium derived factor), member 1 [Source:HGNC Symbol;Acc:8824]	non-res	--	--	--	--	--	--	0.00172208	1.14903
ENSG00000132911	NMUR2	5	neuromedin U receptor 2 [Source:HGNC Symbol;Acc:16454]	non-res	2.37246	0.000849332	--	--	--	--	--	--
ENSG00000132970	WASF3	13	WAS protein family, member 3 [Source:HGNC Symbol;Acc:12734]	res	-1.92176	0.0075746	-2.4429	7.32168e-05	--	--	0.00185038	2.88965
ENSG00000133740	E2F5	8	E2F transcription factor 5, p130-binding [Source:HGNC Symbol;Acc:3119]	res	--	--	-1.00109	0.000490691	--	--	0.00698866	0.219848
ENSG00000133985	TTC9	14	tetratricopeptide repeat domain 9 [Source:HGNC Symbol;Acc:20267]	non-res	--	--	--	--	1.46894	0.00982703	0.00759386	0.555097
ENSG00000134184	GSTM1	1	glutathione S-transferase mu 1 [Source:HGNC Symbol;Acc:4632]	res	--	--	-2.29859	1.67842e-07	--	--	0.00948637	2.38626
ENSG00000134757	DSG3	18	desmoglein 3 [Source:HGNC Symbol;Acc:3050]	non-res	2.37287	0.00322095	--	--	3.25954	0.00375122	--	--
ENSG00000134827	TCN1	11	transcobalamin I (vitamin B12 binding protein, R binder family) [Source:HGNC Symbol;Acc:11652]	non-res	3.91755	0.000186054	--	--	--	--	0.00553304	2.24191
ENSG00000136026	CKAP4	12	cytoskeleton-associated protein 4 [Source:HGNC Symbol;Acc:16991]	non-res	1.23469	0.000797857	--	--	--	--	--	--
ENSG00000136997	MYC	8	v-myc avian myelocytomatosis viral oncogene homolog [Source:HGNC Symbol;Acc:7553]	res	--	--	--	--	--	--	0.00963548	0.244278
ENSG00000137285	TUBB2B	6	tubulin, beta 2B class IIb [Source:HGNC Symbol;Acc:30829]	non-res	--	--	--	--	--	--	0.00343487	1.32604
ENSG00000137936	BCAR3	1	breast cancer anti-estrogen resistance 3 [Source:HGNC Symbol;Acc:973]	non-res	--	--	--	--	--	--	0.00322086	0.241653
ENSG00000138172	CALHM2	10	calcium homeostasis modulator 2 [Source:HGNC Symbol;Acc:23493]	non-res	--	--	--	--	--	--	0.000325175	1.09894
ENSG00000138795	LEF1	4	lymphoid enhancer-binding factor 1 [Source:HGNC Symbol;Acc:6551]	non-res	1.79323	0.00243509	--	--	3.28215	0.0067541	0.00033054	1.91153
ENSG00000139112	GABARAPL1	12	GABA(A) receptor-associated protein like 1 [Source:HGNC Symbol;Acc:4068]	non-res	--	--	--	--	--	--	0.00163259	0.362319
ENSG00000139182	CLSTN3	12	calsyntenin 3 [Source:HGNC Symbol;Acc:18371]	non-res	--	--	1.01789	0.00947502	--	--	0.00973676	0.228862
ENSG00000139211	AMIGO2	12	adhesion molecule with Ig-like domain 2 [Source:HGNC Symbol;Acc:24073]	non-res	--	--	--	--	1.77101	0.00253815	0.00479889	0.77447
ENSG00000139289	PHLDA1	12	pleckstrin homology-like domain, family A, member 1 [Source:HGNC Symbol;Acc:8933]	non-res	1.49296	0.00163161	--	--	--	--	1.73339e-05	0.465406
ENSG00000140526	ABHD2	15	abhydrolase domain containing 2 [Source:HGNC Symbol;Acc:18717]	non-res	--	--	--	--	1.03704	0.00866906	--	--
ENSG00000144730	IL17RD	3	interleukin 17 receptor D [Source:HGNC Symbol;Acc:17616]	non-res	--	--	--	--	--	--	0.00777545	0.623156
ENSG00000145632	PLK2	5	polo-like kiNAse 2 [Source:HGNC Symbol;Acc:19699]	non-res	--	--	--	--	--	--	0.00884156	0.815659
ENSG00000146038	DCDC2	6	doublecortin domain containing 2 [Source:HGNC Symbol;Acc:18141]	non-res	--	--	2.27276	0.00490579	--	--	--	--
ENSG00000146112	PPP1R18	6	protein phosphatase 1, regulatory subunit 18 [Source:HGNC Symbol;Acc:29413]	non-res	--	--	--	--	1.39029	0.0051086	0.000188627	0.408591
ENSG00000147041	SYTL5	X	syNAptotagmin-like 5 [Source:HGNC Symbol;Acc:15589]	non-res	--	--	--	--	2.6483	0.000505499	0.000314515	1.03945
ENSG00000147689	FAM83A	8	family with sequence similarity 83, member A [Source:HGNC Symbol;Acc:28210]	non-res	--	--	--	--	3.1609	0.00284319	0.00120727	1.69683
ENSG00000148180	GSN	9	gelsolin [Source:HGNC Symbol;Acc:4620]	non-res	--	--	--	--	--	--	0.00330075	0.367662
ENSG00000156535	CD109	6	CD109 molecule [Source:HGNC Symbol;Acc:21685]	non-res	3.05086	0.00079269	--	--	5.03609	0.00528113	--	--
ENSG00000161798	AQP5	12	aquaporin 5 [Source:HGNC Symbol;Acc:638]	non-res	3.794	0.000223566	--	--	3.45718	0.00338307	5.67171e-08	1.84424
ENSG00000162344	FGF19	11	fibroblast growth factor 19 [Source:HGNC Symbol;Acc:3675]	non-res	--	--	--	--	--	--	0.00276342	2.12869
ENSG00000163536	SERPINI1	3	serpin peptidase inhibitor, clade I (neuroserpin), member 1 [Source:HGNC Symbol;Acc:8943]	non-res	--	--	--	--	3.16578	4.40634e-05	1.26429e-06	1.12633
ENSG00000164076	CAMKV	3	CaM kiNAse-like vesicle-associated [Source:HGNC Symbol;Acc:28788]	res	--	--	--	--	-3.37591	0.00111095	0.00110349	1.82386
ENSG00000164125	FAM198B	4	family with sequence similarity 198, member B [Source:HGNC Symbol;Acc:25312]	non-res	--	--	--	--	2.41187	0.00475595	--	--
ENSG00000164292	RHOBTB3	5	Rho-related BTB domain containing 3 [Source:HGNC Symbol;Acc:18757]	non-res	1.30182	0.000797857	1.83043	0.00117212	1.6978	0.000444984	0.0010497	0.494065
ENSG00000164294	GPX8	5	glutathione peroxidase 8 (putative) [Source:HGNC Symbol;Acc:33100]	non-res	2.44384	0.00791935	--	--	--	--	--	--
ENSG00000164692	COL1A2	7	collagen, type I, alpha 2 [Source:HGNC Symbol;Acc:2198]	non-res	--	--	--	--	--	--	0.00505116	1.16202
ENSG00000164764	SBSPON	8	somatomedin B and thrombospondin, type 1 domain containing [Source:HGNC Symbol;Acc:30362]	non-res	2.45259	0.00433491	3.84982	0.000202557	3.88905	0.0056372	2.48429e-05	2.25612
ENSG00000165092	ALDH1A1	9	aldehyde dehydrogeNAse 1 family, member A1 [Source:HGNC Symbol;Acc:402]	non-res	1.67631	0.00209391	--	--	--	--	--	--
ENSG00000165794	SLC39A2	14	solute carrier family 39 (zinc transporter), member 2 [Source:HGNC Symbol;Acc:17127]	res	--	--	-3.33425	0.000192464	--	--	0.00214095	2.99208
ENSG00000166503	HDGFRP3	15	Hepatoma-derived growth factor-related protein 3 [Source:UniProtKB/Swiss-Prot;Acc:Q9Y3E1]	res	-2.58745	0.00462902	-2.64456	8.87627e-06	-4.30022	0.00207407	--	--
ENSG00000166670	MMP10	11	matrix metallopeptidase 10 (stromelysin 2) [Source:HGNC Symbol;Acc:7156]	non-res	--	--	--	--	--	--	0.0060078	2.77305
ENSG00000167641	PPP1R14A	19	protein phosphatase 1, regulatory (inhibitor) subunit 14A [Source:HGNC Symbol;Acc:14871]	res	--	--	-2.2304	3.74274e-05	--	--	0.00479889	2.12688
ENSG00000167656	LY6D	8	lymphocyte antigen 6 complex, locus D [Source:HGNC Symbol;Acc:13348]	non-res	--	--	--	--	--	--	0.00362499	3.29201
ENSG00000167693	NXN	17	nucleoredoxin [Source:HGNC Symbol;Acc:18008]	non-res	--	--	--	--	--	--	0.00848308	2.81837
ENSG00000167755	KLK6	19	kallikrein-related peptidase 6 [Source:HGNC Symbol;Acc:6367]	non-res	--	--	--	--	--	--	0.0060078	1.68476
ENSG00000167757	KLK11	19	kallikrein-related peptidase 11 [Source:HGNC Symbol;Acc:6359]	non-res	--	--	--	--	--	--	0.00933088	1.72859
ENSG00000167779	IGFBP6	12	insulin-like growth factor binding protein 6 [Source:HGNC Symbol;Acc:5475]	non-res	--	--	--	--	--	--	0.00674928	1.37328
ENSG00000169903	TM4SF4	3	transmembrane 4 L six family member 4 [Source:HGNC Symbol;Acc:11856]	non-res	3.75115	0.000711142	5.19026	0.00947502	4.13572	0.00618029	0.00293791	2.89551
ENSG00000170166	HOXD4	2	homeobox D4 [Source:HGNC Symbol;Acc:5138]	non-res	--	--	--	--	2.888	0.00618029	0.00171293	2.00021
ENSG00000173210	ABLIM3	5	actin binding LIM protein family, member 3 [Source:HGNC Symbol;Acc:29132]	non-res	--	--	--	--	--	--	0.00033054	1.3065
ENSG00000173253	DMRT2	9	doublesex and mab-3 related transcription factor 2 [Source:HGNC Symbol;Acc:2935]	res	--	--	-2.27846	0.00832898	--	--	0.000711249	2.45573
ENSG00000173917	HOXB2	17	homeobox B2 [Source:HGNC Symbol;Acc:5113]	non-res	--	--	--	--	--	--	0.00219483	2.10137
ENSG00000174672	BRSK2	11	BR serine/threonine kiNAse 2 [Source:HGNC Symbol;Acc:11405]	res	-1.48738	0.00076851	--	--	-2.34664	0.00643012	--	--
ENSG00000175879	HOXD8	2	homeobox D8 [Source:HGNC Symbol;Acc:5139]	non-res	2.87397	3.20542e-07	--	--	4.36705	4.40634e-05	3.15071e-06	1.91546
ENSG00000176046	NUPR1	16	nuclear protein, transcriptioNAl regulator, 1 [Source:HGNC Symbol;Acc:29990]	res	--	--	-2.78864	0.00547405	--	--	--	--
ENSG00000176171	BNIP3	10	BCL2/adenovirus E1B 19kDa interacting protein 3 [Source:HGNC Symbol;Acc:1084]	res	-2.84241	6.26566e-05	-3.00489	0.000202557	-3.85474	0.000962844	0.00208787	2.47461
ENSG00000176532	PRR15	7	proline rich 15 [Source:HGNC Symbol;Acc:22310]	res	--	--	--	--	--	--	0.00498026	0.221287
ENSG00000176871	WSB2	12	WD repeat and SOCS box containing 2 [Source:HGNC Symbol;Acc:19222]	non-res	--	--	--	--	--	--	0.00458899	0.105966
ENSG00000177494	ZBED2	3	zinc finger, BED-type containing 2 [Source:HGNC Symbol;Acc:20710]	non-res	--	--	--	--	--	--	0.000387425	3.66956
ENSG00000179673	RPRML	17	reprimo-like [Source:HGNC Symbol;Acc:32422]	res	--	--	-3.34007	4.03438e-07	-4.16993	0.00705926	0.000467807	3.23024
ENSG00000180801	ARSJ	4	arylsulfatase family, member J [Source:HGNC Symbol;Acc:26286]	non-res	--	--	--	--	2.83831	0.00380427	0.00185038	1.56113
ENSG00000181333	HEPHL1	11	hephaestin-like 1 [Source:HGNC Symbol;Acc:30477]	non-res	--	--	--	--	--	--	0.00382422	2.72544
ENSG00000181449	SOX2	3	SRY (sex determining region Y)-box 2 [Source:HGNC Symbol;Acc:11195]	non-res	2.29109	0.00589271	--	--	8.40614	1.86971e-05	--	--
ENSG00000182022	CHST15	10	carbohydrate (N-acetylgalactosamine 4-sulfate 6-O) sulfotransferase 15 [Source:HGNC Symbol;Acc:18137]	non-res	--	--	--	--	--	--	1.92623e-05	2.23102
ENSG00000182809	CRIP2	14	cysteine-rich protein 2 [Source:HGNC Symbol;Acc:2361]	non-res	--	--	--	--	--	--	0.000467807	1.66997
ENSG00000182866	LCK	1	lymphocyte-specific protein tyrosine kiNAse [Source:HGNC Symbol;Acc:6524]	non-res	2.03636	0.0075746	--	--	2.2295	0.00982703	7.67252e-06	0.99787
ENSG00000183741	CBX6	22	chromobox homolog 6 [Source:HGNC Symbol;Acc:1556]	non-res	--	--	--	--	--	--	0.00172208	1.66678
ENSG00000184428	TOP1MT	8	topoisomerase (DNA) I, mitochondrial [Source:HGNC Symbol;Acc:29787]	res	--	--	--	--	--	--	0.00148917	0.185443
ENSG00000184564	SLITRK6	13	SLIT and NTRK-like family, member 6 [Source:HGNC Symbol;Acc:23503]	non-res	--	--	--	--	4.90963	0.0010798	0.00479889	3.5401
ENSG00000186081	KRT5	12	keratin 5 [Source:HGNC Symbol;Acc:6442]	non-res	--	--	--	--	5.594	0.000300131	1.90279e-06	3.5071
ENSG00000186340	THBS2	6	thrombospondin 2 [Source:HGNC Symbol;Acc:11786]	non-res	--	--	--	--	3.65021	0.00102504	1.27162e-06	1.98561
ENSG00000188042	ARL4C	2	ADP-ribosylation factor-like 4C [Source:HGNC Symbol;Acc:698]	non-res	2.19989	0.00782389	--	--	3.12148	0.00130551	1.89779e-05	1.47372
ENSG00000188883	KLRG2	7	killer cell lectin-like receptor subfamily G, member 2 [Source:HGNC Symbol;Acc:24778]	res	--	--	-1.73051	0.00632002	--	--	--	--
ENSG00000189280	GJB5	1	gap junction protein, beta 5, 31.1kDa [Source:HGNC Symbol;Acc:4287]	non-res	--	--	2.45527	0.00412212	--	--	--	--
ENSG00000196136	SERPINA3	14	serpin peptidase inhibitor, clade A (alpha-1 antiproteiNAse, antitrypsin), member 3 [Source:HGNC Symbol;Acc:16]	non-res	--	--	--	--	--	--	0.00491987	2.03134
ENSG00000196542	SPTSSB	3	serine palmitoyltransferase, small subunit B [Source:HGNC Symbol;Acc:24045]	non-res	--	--	--	--	--	--	0.000921686	2.89382
ENSG00000198720	ANKRD13B	17	ankyrin repeat domain 13B [Source:HGNC Symbol;Acc:26363]	res	--	--	--	--	--	--	0.00884156	0.312882
ENSG00000198753	PLXNB3	X	plexin B3 [Source:HGNC Symbol;Acc:9105]	non-res	--	--	--	--	2.35121	0.00881498	2.46191e-05	1.29563
ENSG00000198930	CSAG1	X	chondrosarcoma associated gene 1 [Source:HGNC Symbol;Acc:24294]	non-res	4.84869	0.00495561	--	--	--	--	--	--
ENSG00000204542	C6orf15	6	chromosome 6 open reading frame 15 [Source:HGNC Symbol;Acc:13927]	non-res	--	--	--	--	--	--	0.0060211	3.08879
ENSG00000205420	KRT6A	12	keratin 6A [Source:HGNC Symbol;Acc:6443]	non-res	--	--	--	--	--	--	0.00102266	3.37178
ENSG00000205809	KLRC2	12	killer cell lectin-like receptor subfamily C, member 2 [Source:HGNC Symbol;Acc:6375]	non-res	--	--	--	--	--	--	0.00358533	3.03696
ENSG00000206077	ZDHHC11B	5	zinc finger, DHHC-type containing 11B [Source:HGNC Symbol;Acc:32962]	res	--	--	--	--	--	--	0.00334276	1.06141
ENSG00000213401	MAGEA12	X	melanoma antigen family A, 12 [Source:HGNC Symbol;Acc:6799]	non-res	4.41744	0.00756099	--	--	--	--	--	--
ENSG00000221867	MAGEA3	X	melanoma antigen family A, 3 [Source:HGNC Symbol;Acc:6801]	non-res	--	--	5.07967	0.00445531	--	--	--	--
ENSG00000244405	ETV5	3	ets variant 5 [Source:HGNC Symbol;Acc:3494]	non-res	--	--	--	--	--	--	0.00173551	1.17262
ENSG00000253368	TRNP1	1	TMF1-regulated nuclear protein 1 [Source:HGNC Symbol;Acc:34348]	non-res	2.01884	0.00791935	--	--	--	--	0.000823744	1.14482

## Sheet: cetuximab_PDX
Supplementary Data 15: Gene signatures related to drug sensitivity in patient derived models. Gene signatures related to drug sensitivity in PDO models (AZD8931, afatinib, gefitinib and vandetanib – worksheet 1-4) and in PDX models (AZD8931, afatinib, cetuximab, Avastin and 5-FU – worksheet 5-9). Column E in every worksheet indicates the relationship between gene up-regulation and drug response i…
Ensembl gene ID	symbol	chr	description	respose.anno	setup-b_logFC	setup-b_FDR	setup-a_logFC	setup-a_FDR	setup-c_logFC	setup-c_FDR	setup-d_FDR	setup-d_disp
ENSG00000000003	TSPAN6	X	tetraspanin 6 [Source:HGNC Symbol;Acc:11858]	res	--	--	--	--	-1.13262	0.00568223	1.15976e-05	0.266776
ENSG00000007306	CEACAM7	19	carcinoembryonic antigen-related cell adhesion molecule 7 [Source:HGNC Symbol;Acc:1819]	res	-2.85274	0.00557736	--	--	--	--	--	--
ENSG00000010810	FYN	6	FYN oncogene related to SRC, FGR, YES [Source:HGNC Symbol;Acc:4037]	non-res	--	--	1.8359	0.00241273	2.21699	0.0037975	--	--
ENSG00000012779	ALOX5	10	arachidoNAte 5-lipoxygeNAse [Source:HGNC Symbol;Acc:435]	non-res	--	--	--	--	--	--	0.00544262	1.4915
ENSG00000019102	VSIG2	11	V-set and immunoglobulin domain containing 2 [Source:HGNC Symbol;Acc:17149]	non-res	--	--	2.58776	0.00834716	--	--	--	--
ENSG00000023171	GRAMD1B	11	GRAM domain containing 1B [Source:HGNC Symbol;Acc:29214]	non-res	--	--	--	--	--	--	0.00241278	2.01914
ENSG00000041353	RAB27B	18	RAB27B, member RAS oncogene family [Source:HGNC Symbol;Acc:9767]	non-res	--	--	--	--	--	--	0.00487752	1.07951
ENSG00000041982	TNC	9	teNAscin C [Source:HGNC Symbol;Acc:5318]	non-res	--	--	--	--	--	--	0.00254169	2.03301
ENSG00000043355	ZIC2	13	Zic family member 2 [Source:HGNC Symbol;Acc:12873]	non-res	1.61137	0.00208304	1.68526	0.0067964	4.13588	6.84049e-05	1.20172e-05	1.90698
ENSG00000060558	GNA15	19	guanine nucleotide binding protein (G protein), alpha 15 (Gq class) [Source:HGNC Symbol;Acc:4383]	non-res	--	--	1.56733	0.00691793	--	--	--	--
ENSG00000065357	DGKA	12	diacylglycerol kiNAse, alpha 80kDa [Source:HGNC Symbol;Acc:2849]	non-res	--	--	1.1803	0.00263982	--	--	0.000916766	0.364874
ENSG00000066735	KIF26A	14	kinesin family member 26A [Source:HGNC Symbol;Acc:20226]	res	--	--	--	--	--	--	0.00452004	2.13348
ENSG00000071575	TRIB2	2	tribbles pseudokiNAse 2 [Source:HGNC Symbol;Acc:30809]	non-res	--	--	--	--	--	--	0.00491418	1.36468
ENSG00000073067	CYP2W1	7	cytochrome P450, family 2, subfamily W, polypeptide 1 [Source:HGNC Symbol;Acc:20243]	res	--	--	-1.91394	0.00639667	--	--	--	--
ENSG00000075618	FSCN1	7	fascin homolog 1, actin-bundling protein (Strongylocentrotus purpuratus) [Source:HGNC Symbol;Acc:11148]	non-res	2.93727	0.00286816	3.68178	0.000239113	4.1368	0.000168723	1.20218e-06	1.80555
ENSG00000086696	HSD17B2	16	hydroxysteroid (17-beta) dehydrogeNAse 2 [Source:HGNC Symbol;Acc:5211]	non-res	--	--	2.35239	0.00191727	--	--	--	--
ENSG00000088305	DNMT3B	20	DNA (cytosine-5-)-methyltransferase 3 beta [Source:HGNC Symbol;Acc:2979]	res	--	--	-1.1232	0.00267471	--	--	0.00286938	0.42321
ENSG00000089159	PXN	12	paxillin [Source:HGNC Symbol;Acc:9718]	non-res	--	--	--	--	--	--	0.00430347	0.108839
ENSG00000089486	CDIP1	16	cell death-inducing p53 target 1 [Source:HGNC Symbol;Acc:13234]	res	--	--	-1.52243	0.00913708	--	--	0.00834974	1.72882
ENSG00000090382	LYZ	12	lysozyme [Source:HGNC Symbol;Acc:6740]	non-res	--	--	--	--	--	--	0.00290493	1.81934
ENSG00000090863	GLG1	16	golgi glycoprotein 1 [Source:HGNC Symbol;Acc:4316]	non-res	--	--	--	--	--	--	0.00818681	0.103425
ENSG00000090920	FCGBP	19	Fc fragment of IgG binding protein [Source:HGNC Symbol;Acc:13572]	non-res	--	--	3.01259	0.00441211	--	--	--	--
ENSG00000091972	CD200	3	CD200 molecule [Source:HGNC Symbol;Acc:7203]	non-res	--	--	2.36545	0.00274856	--	--	--	--
ENSG00000095637	SORBS1	10	sorbin and SH3 domain containing 1 [Source:HGNC Symbol;Acc:14565]	res	--	--	-1.35839	0.00107041	--	--	0.000982816	0.54783
ENSG00000099250	NRP1	10	neuropilin 1 [Source:HGNC Symbol;Acc:8004]	non-res	1.68419	0.00561432	--	--	2.84969	0.00602152	0.0038281	1.85504
ENSG00000100234	TIMP3	22	TIMP metallopeptidase inhibitor 3 [Source:HGNC Symbol;Acc:11822]	res	--	--	-2.03746	0.00191727	--	--	--	--
ENSG00000100342	APOL1	22	apolipoprotein L, 1 [Source:HGNC Symbol;Acc:618]	non-res	--	--	1.2248	0.00832233	--	--	--	--
ENSG00000100979	PLTP	20	phospholipid transfer protein [Source:HGNC Symbol;Acc:9093]	res	--	--	-2.15385	0.000266806	--	--	--	--
ENSG00000100997	ABHD12	20	abhydrolase domain containing 12 [Source:HGNC Symbol;Acc:15868]	res	--	--	--	--	--	--	0.000957143	0.193611
ENSG00000101146	RAE1	20	ribonucleic acid export 1 [Source:HGNC Symbol;Acc:9828]	res	--	--	--	--	--	--	0.00491418	0.12696
ENSG00000101158	NELFCD	20	negative elongation factor complex member C/D [Source:HGNC Symbol;Acc:15934]	res	--	--	--	--	--	--	0.00161087	0.123365
ENSG00000101182	PSMA7	20	proteasome (prosome, macropain) subunit, alpha type, 7 [Source:HGNC Symbol;Acc:9536]	res	--	--	--	--	--	--	0.00709366	0.102736
ENSG00000101188	NTSR1	20	neurotensin receptor 1 (high affinity) [Source:HGNC Symbol;Acc:8039]	non-res	--	--	--	--	--	--	0.00653303	2.55146
ENSG00000101346	POFUT1	20	protein O-fucosyltransferase 1 [Source:HGNC Symbol;Acc:14988]	res	--	--	--	--	--	--	0.00504635	0.178812
ENSG00000101464	PIGU	20	phosphatidylinositol glycan anchor biosynthesis, class U [Source:HGNC Symbol;Acc:15791]	res	--	--	--	--	--	--	0.00895756	0.154397
ENSG00000101473	ACOT8	20	acyl-CoA thioesterase 8 [Source:HGNC Symbol;Acc:15919]	res	--	--	--	--	--	--	0.00838818	0.122882
ENSG00000101474	APMAP	20	adipocyte plasma membrane associated protein [Source:HGNC Symbol;Acc:13238]	res	--	--	--	--	--	--	0.00241278	0.198731
ENSG00000102038	SMARCA1	X	SWI/SNF related, matrix associated, actin dependent regulator of chromatin, subfamily a, member 1 [Source:HGNC Symbol;Acc:11097]	non-res	1.65192	0.00976584	--	--	--	--	0.00432521	1.80721
ENSG00000102098	SCML2	X	sex comb on midleg-like 2 (Drosophila) [Source:HGNC Symbol;Acc:10581]	res	--	--	-1.29952	0.00228755	--	--	--	--
ENSG00000103544	C16orf62	16	chromosome 16 open reading frame 62 [Source:HGNC Symbol;Acc:24641]	non-res	--	--	1.53163	0.0067964	--	--	--	--
ENSG00000104267	CA2	8	carbonic anhydrase II [Source:HGNC Symbol;Acc:1373]	non-res	--	--	3.62704	0.00241273	3.6214	0.00385832	1.25419e-05	2.23858
ENSG00000104327	CALB1	8	calbindin 1, 28kDa [Source:HGNC Symbol;Acc:1434]	non-res	--	--	4.38976	0.00437306	--	--	--	--
ENSG00000105971	CAV2	7	caveolin 2 [Source:HGNC Symbol;Acc:1528]	non-res	--	--	--	--	--	--	0.00649522	1.94438
ENSG00000106100	NOD1	7	nucleotide-binding oligomerization domain containing 1 [Source:HGNC Symbol;Acc:16390]	res	--	--	--	--	--	--	0.00725882	0.176025
ENSG00000106538	RARRES2	7	retinoic acid receptor responder (tazarotene induced) 2 [Source:HGNC Symbol;Acc:9868]	res	--	--	-2.58188	0.0029301	--	--	--	--
ENSG00000106605	BLVRA	7	biliverdin reductase A [Source:HGNC Symbol;Acc:1062]	non-res	--	--	1.57337	0.00651834	1.90573	0.00350046	0.00478084	0.853411
ENSG00000107731	UNC5B	10	unc-5 homolog B (C. elegans) [Source:HGNC Symbol;Acc:12568]	non-res	--	--	--	--	--	--	0.00592727	2.42996
ENSG00000108576	SLC6A4	17	solute carrier family 6 (neurotransmitter transporter), member 4 [Source:HGNC Symbol;Acc:11050]	res	--	--	-2.24799	4.75323e-05	-2.78415	0.00180657	0.000232237	1.52456
ENSG00000108773	KAT2A	17	K(lysine) acetyltransferase 2A [Source:HGNC Symbol;Acc:4201]	res	--	--	--	--	--	--	0.00922209	0.173267
ENSG00000109511	ANXA10	4	annexin A10 [Source:HGNC Symbol;Acc:534]	non-res	--	--	--	--	6.9393	0.0068365	--	--
ENSG00000110876	SELPLG	12	selectin P ligand [Source:HGNC Symbol;Acc:10722]	non-res	--	--	--	--	2.95412	0.00639054	--	--
ENSG00000111863	ADTRP	6	androgen-dependent TFPI-regulating protein [Source:HGNC Symbol;Acc:21214]	non-res	--	--	2.34109	0.00235353	2.69344	0.0061349	0.000597503	1.48086
ENSG00000112299	VNN1	6	vanin 1 [Source:HGNC Symbol;Acc:12705]	non-res	--	--	--	--	--	--	0.0042014	1.53832
ENSG00000112304	ACOT13	6	acyl-CoA thioesterase 13 [Source:HGNC Symbol;Acc:20999]	res	--	--	--	--	--	--	0.00388433	0.242534
ENSG00000113448	PDE4D	5	phosphodiesterase 4D, cAMP-specific [Source:HGNC Symbol;Acc:8783]	non-res	--	--	--	--	--	--	0.000323638	0.498027
ENSG00000114378	HYAL1	3	hyaluronoglucosaminidase 1 [Source:HGNC Symbol;Acc:5320]	non-res	--	--	2.30597	0.0032446	--	--	0.00838818	1.68673
ENSG00000115414	FN1	2	fibronectin 1 [Source:HGNC Symbol;Acc:3778]	res	--	--	-1.79101	0.00840422	--	--	0.00445093	1.54562
ENSG00000115648	MLPH	2	melanophilin [Source:HGNC Symbol;Acc:29643]	non-res	--	--	2.22015	4.73585e-05	1.67717	0.00925818	0.00160959	0.696434
ENSG00000115919	KYNU	2	kynureniNAse [Source:HGNC Symbol;Acc:6469]	non-res	--	--	--	--	--	--	0.00234806	1.81552
ENSG00000116106	EPHA4	2	EPH receptor A4 [Source:HGNC Symbol;Acc:3388]	non-res	--	--	--	--	--	--	0.00324095	1.98787
ENSG00000117525	F3	1	coagulation factor III (thromboplastin, tissue factor) [Source:HGNC Symbol;Acc:3541]	non-res	--	--	2.19654	0.00106486	--	--	0.00218777	0.842343
ENSG00000118707	TGIF2	20	TGFB-induced factor homeobox 2 [Source:HGNC Symbol;Acc:15764]	res	--	--	-1.14622	0.000621649	--	--	--	--
ENSG00000118849	RARRES1	3	retinoic acid receptor responder (tazarotene induced) 1 [Source:HGNC Symbol;Acc:9867]	non-res	--	--	--	--	--	--	0.00230146	1.0222
ENSG00000118922	KLF12	13	Kruppel-like factor 12 [Source:HGNC Symbol;Acc:6346]	non-res	--	--	--	--	2.90291	0.000775862	0.000582285	1.31834
ENSG00000119782	FKBP1B	2	FK506 binding protein 1B, 12.6 kDa [Source:HGNC Symbol;Acc:3712]	non-res	--	--	2.02455	0.00168978	--	--	--	--
ENSG00000119917	IFIT3	10	interferon-induced protein with tetratricopeptide repeats 3 [Source:HGNC Symbol;Acc:5411]	non-res	1.78501	0.00317978	--	--	--	--	--	--
ENSG00000119922	IFIT2	10	interferon-induced protein with tetratricopeptide repeats 2 [Source:HGNC Symbol;Acc:5409]	non-res	1.88285	0.000781197	--	--	--	--	0.00432521	0.867091
ENSG00000120875	DUSP4	8	dual specificity phosphatase 4 [Source:HGNC Symbol;Acc:3070]	non-res	2.06162	0.00105207	3.05511	0.000159368	3.11134	0.000804956	2.07997e-07	1.23037
ENSG00000121022	COPS5	8	COP9 sigNAlosome subunit 5 [Source:HGNC Symbol;Acc:2240]	res	--	--	--	--	--	--	0.00455622	0.0897186
ENSG00000121769	FABP3	1	fatty acid binding protein 3, muscle and heart (mammary-derived growth inhibitor) [Source:HGNC Symbol;Acc:3557]	res	--	--	-2.47059	0.00913708	--	--	--	--
ENSG00000123095	BHLHE41	12	basic helix-loop-helix family, member e41 [Source:HGNC Symbol;Acc:16617]	non-res	--	--	--	--	--	--	0.00709366	1.02177
ENSG00000123892	RAB38	11	RAB38, member RAS oncogene family [Source:HGNC Symbol;Acc:9776]	non-res	--	--	--	--	--	--	0.00177414	1.93054
ENSG00000124217	MOCS3	20	molybdenum cofactor synthesis 3 [Source:HGNC Symbol;Acc:15765]	res	--	--	--	--	--	--	0.00144534	0.172853
ENSG00000124228	DDX27	20	DEAD (Asp-Glu-Ala-Asp) box polypeptide 27 [Source:HGNC Symbol;Acc:15837]	res	--	--	--	--	--	--	0.00290479	0.140841
ENSG00000124233	SEMG1	20	semenogelin I [Source:HGNC Symbol;Acc:10742]	non-res	--	--	--	--	6.41953	0.00148235	--	--
ENSG00000124243	BCAS4	20	breast carcinoma amplified sequence 4 [Source:HGNC Symbol;Acc:14367]	res	--	--	-1.48428	0.000722789	--	--	--	--
ENSG00000124496	TRERF1	6	transcriptioNAl regulating factor 1 [Source:HGNC Symbol;Acc:18273]	non-res	1.86502	3.76619e-07	1.90559	0.00106486	2.91913	5.70716e-05	7.76603e-06	0.995046
ENSG00000124762	CDKN1A	6	cyclin-dependent kiNAse inhibitor 1A (p21, Cip1) [Source:HGNC Symbol;Acc:1784]	non-res	--	--	1.40974	0.00601849	--	--	--	--
ENSG00000124785	NRN1	6	neuritin 1 [Source:HGNC Symbol;Acc:17972]	non-res	--	--	2.33205	0.00259585	--	--	--	--
ENSG00000124882	EREG	4	epiregulin [Source:HGNC Symbol;Acc:3443]	res	--	--	-2.25087	0.000109949	--	--	0.00073405	1.06326
ENSG00000125812	GZF1	20	GDNF-inducible zinc finger protein 1 [Source:HGNC Symbol;Acc:15808]	res	--	--	--	--	--	--	0.0016268	0.16582
ENSG00000125870	SNRPB2	20	small nuclear ribonucleoprotein polypeptide B [Source:HGNC Symbol;Acc:11155]	res	--	--	--	--	--	--	0.00476235	0.220008
ENSG00000126003	PLAGL2	20	pleiomorphic adenoma gene-like 2 [Source:HGNC Symbol;Acc:9047]	res	--	--	--	--	--	--	0.00144534	0.158843
ENSG00000128645	HOXD1	2	homeobox D1 [Source:HGNC Symbol;Acc:5132]	non-res	2.08291	0.00105207	--	--	3.52753	0.0023078	0.000692052	2.05396
ENSG00000128709	HOXD9	2	homeobox D9 [Source:HGNC Symbol;Acc:5140]	non-res	--	--	2.08161	0.00207736	2.64144	0.00691708	--	--
ENSG00000128714	HOXD13	2	homeobox D13 [Source:HGNC Symbol;Acc:5136]	non-res	--	--	2.95262	0.000565262	5.01141	0.00128399	6.96293e-05	3.10721
ENSG00000128739	SNRPN	15	small nuclear ribonucleoprotein polypeptide N [Source:HGNC Symbol;Acc:11164]	res	-2.00629	0.000523809	-2.57748	1.82413e-12	-4.69153	5.94387e-05	0.000131691	2.61867
ENSG00000130303	BST2	19	bone marrow stromal cell antigen 2 [Source:HGNC Symbol;Acc:1119]	non-res	--	--	--	--	3.1532	0.00504291	--	--
ENSG00000130699	TAF4	20	TAF4 RNA polymerase II, TATA box binding protein (TBP)-associated factor, 135kDa [Source:HGNC Symbol;Acc:11537]	res	--	--	--	--	--	--	0.00504635	0.122772
ENSG00000131015	ULBP2	6	UL16 binding protein 2 [Source:HGNC Symbol;Acc:14894]	non-res	--	--	1.88732	0.000183621	--	--	0.00658099	1.09137
ENSG00000131477	RAMP2	17	receptor (G protein-coupled) activity modifying protein 2 [Source:HGNC Symbol;Acc:9844]	res	--	--	-2.25366	0.000722789	--	--	--	--
ENSG00000131620	ANO1	11	anoctamin 1, calcium activated chloride channel [Source:HGNC Symbol;Acc:21625]	non-res	--	--	--	--	--	--	0.00613342	1.6332
ENSG00000132329	RAMP1	2	receptor (G protein-coupled) activity modifying protein 1 [Source:HGNC Symbol;Acc:9843]	non-res	2.12444	0.00116551	--	--	2.93412	0.00420932	3.25324e-05	1.59596
ENSG00000132661	NXT1	20	NTF2-like export factor 1 [Source:HGNC Symbol;Acc:15913]	res	--	--	--	--	--	--	0.0022701	0.187165
ENSG00000132792	CTNNBL1	20	catenin, beta like 1 [Source:HGNC Symbol;Acc:15879]	res	--	--	--	--	--	--	0.00476235	0.101852
ENSG00000132825	PPP1R3D	20	protein phosphatase 1, regulatory subunit 3D [Source:HGNC Symbol;Acc:9294]	res	--	--	--	--	--	--	0.00467173	0.221428
ENSG00000132970	WASF3	13	WAS protein family, member 3 [Source:HGNC Symbol;Acc:12734]	res	--	--	-2.73322	8.91601e-06	-3.9026	0.00428779	5.56957e-07	2.18561
ENSG00000133740	E2F5	8	E2F transcription factor 5, p130-binding [Source:HGNC Symbol;Acc:3119]	res	--	--	--	--	--	--	0.00145086	0.210412
ENSG00000134193	REG4	1	regenerating islet-derived family, member 4 [Source:HGNC Symbol;Acc:22977]	non-res	--	--	5.12773	0.000183621	4.34867	0.00114474	0.00141016	2.87315
ENSG00000134463	ECHDC3	10	enoyl CoA hydratase domain containing 3 [Source:HGNC Symbol;Acc:23489]	res	-3.08798	0.000164409	-2.76358	6.76248e-07	-5.89983	5.70716e-05	1.40217e-05	3.35088
ENSG00000134827	TCN1	11	transcobalamin I (vitamin B12 binding protein, R binder family) [Source:HGNC Symbol;Acc:11652]	non-res	--	--	--	--	3.10359	0.00639054	0.0068748	2.23938
ENSG00000135046	ANXA1	9	annexin A1 [Source:HGNC Symbol;Acc:533]	non-res	--	--	--	--	--	--	0.00241278	1.30504
ENSG00000135114	OASL	12	2'-5'-oligoadenylate synthetase-like [Source:HGNC Symbol;Acc:8090]	non-res	1.52332	0.00149222	--	--	1.83382	0.0061349	0.00130836	0.730363
ENSG00000135272	MDFIC	7	MyoD family inhibitor domain containing [Source:HGNC Symbol;Acc:28870]	non-res	--	--	--	--	6.3336	0.000318393	--	--
ENSG00000135480	KRT7	12	keratin 7 [Source:HGNC Symbol;Acc:6445]	non-res	--	--	1.96871	0.00186787	--	--	0.00820907	0.93901
ENSG00000135916	ITM2C	2	integral membrane protein 2C [Source:HGNC Symbol;Acc:6175]	non-res	--	--	1.39541	0.00995232	--	--	--	--
ENSG00000135917	SLC19A3	2	solute carrier family 19 (thiamine transporter), member 3 [Source:HGNC Symbol;Acc:16266]	res	--	--	-2.38431	0.00028329	-3.18548	0.00123915	1.22298e-07	1.28037
ENSG00000136270	TBRG4	7	transforming growth factor beta regulator 4 [Source:HGNC Symbol;Acc:17443]	res	--	--	--	--	--	--	0.00177201	0.0987894
ENSG00000136689	IL1RN	2	interleukin 1 receptor antagonist [Source:HGNC Symbol;Acc:6000]	non-res	--	--	2.91795	0.000881451	3.2766	0.000783411	1.12259e-06	1.43856
ENSG00000136997	MYC	8	v-myc avian myelocytomatosis viral oncogene homolog [Source:HGNC Symbol;Acc:7553]	res	--	--	-1.03219	0.00057299	--	--	0.00434458	0.251278
ENSG00000137267	TUBB2A	6	tubulin, beta 2A class IIa [Source:HGNC Symbol;Acc:12412]	non-res	--	--	1.21551	0.0097252	--	--	--	--
ENSG00000137460	FHDC1	4	FH2 domain containing 1 [Source:HGNC Symbol;Acc:29363]	res	--	--	-1.19259	0.00166969	--	--	--	--
ENSG00000137561	TTPA	8	tocopherol (alpha) transfer protein [Source:HGNC Symbol;Acc:12404]	res	--	--	-1.82037	0.00437306	-2.51072	0.00376302	0.000203365	1.26795
ENSG00000137634	NXPE4	11	neurexophilin and PC-esterase domain family, member 4 [Source:HGNC Symbol;Acc:23117]	res	-3.59616	0.000125293	--	--	-4.61629	0.00120788	0.00159939	3.21016
ENSG00000137959	IFI44L	1	interferon-induced protein 44-like [Source:HGNC Symbol;Acc:17817]	non-res	2.1221	0.00095704	--	--	3.13351	0.00732358	0.00890294	2.1532
ENSG00000138074	SLC5A6	2	solute carrier family 5 (sodium/multivitamin and iodide cotransporter), member 6 [Source:HGNC Symbol;Acc:11041]	res	--	--	--	--	--	--	0.000228051	0.190119
ENSG00000138100	TRIM54	2	tripartite motif containing 54 [Source:HGNC Symbol;Acc:16008]	res	--	--	-2.61491	0.000239113	--	--	--	--
ENSG00000138795	LEF1	4	lymphoid enhancer-binding factor 1 [Source:HGNC Symbol;Acc:6551]	non-res	--	--	1.46717	0.00834716	--	--	--	--
ENSG00000139289	PHLDA1	12	pleckstrin homology-like domain, family A, member 1 [Source:HGNC Symbol;Acc:8933]	non-res	1.39336	0.00436592	--	--	1.44751	0.00449794	--	--
ENSG00000139725	RHOF	12	ras homolog family member F (in filopodia) [Source:HGNC Symbol;Acc:15703]	non-res	--	--	--	--	--	--	0.00445093	0.732563
ENSG00000140093	SERPINA10	14	serpin peptidase inhibitor, clade A (alpha-1 antiproteiNAse, antitrypsin), member 10 [Source:HGNC Symbol;Acc:15996]	res	--	--	-2.40402	0.00262033	--	--	0.000986998	2.75887
ENSG00000140105	WARS	14	tryptophanyl-tRNA synthetase [Source:HGNC Symbol;Acc:12729]	non-res	--	--	--	--	--	--	0.00345648	0.142446
ENSG00000141150	RASL10B	17	RAS-like, family 10, member B [Source:HGNC Symbol;Acc:30295]	res	--	--	-1.98078	1.9999e-06	--	--	0.000208286	1.50021
ENSG00000142733	MAP3K6	1	mitogen-activated protein kiNAse kiNAse kiNAse 6 [Source:HGNC Symbol;Acc:6858]	non-res	--	--	1.30759	0.00306243	--	--	--	--
ENSG00000144677	CTDSPL	3	CTD (carboxy-termiNAl domain, RNA polymerase II, polypeptide A) small phosphatase-like [Source:HGNC Symbol;Acc:16890]	non-res	--	--	--	--	--	--	0.00678629	0.151525
ENSG00000144802	NFKBIZ	3	nuclear factor of kappa light polypeptide gene enhancer in B-cells inhibitor, zeta [Source:HGNC Symbol;Acc:29805]	non-res	--	--	--	--	--	--	0.00846405	0.239888
ENSG00000145632	PLK2	5	polo-like kiNAse 2 [Source:HGNC Symbol;Acc:19699]	non-res	--	--	1.9434	0.000722789	--	--	0.00991082	0.830896
ENSG00000145908	ZNF300	5	zinc finger protein 300 [Source:HGNC Symbol;Acc:13091]	non-res	1.97713	0.00653694	--	--	4.69644	0.000318393	--	--
ENSG00000146674	IGFBP3	7	insulin-like growth factor binding protein 3 [Source:HGNC Symbol;Acc:5472]	non-res	2.95672	0.0019295	--	--	3.26538	0.00305185	0.00322184	2.36108
ENSG00000147041	SYTL5	X	syNAptotagmin-like 5 [Source:HGNC Symbol;Acc:15589]	non-res	--	--	2.48242	2.64271e-05	--	--	--	--
ENSG00000147459	DOCK5	8	dedicator of cytokinesis 5 [Source:HGNC Symbol;Acc:23476]	non-res	--	--	--	--	--	--	0.0042048	0.335577
ENSG00000147642	SYBU	8	syntabulin (syntaxin-interacting) [Source:HGNC Symbol;Acc:26011]	res	--	--	--	--	--	--	0.00209866	0.204833
ENSG00000147689	FAM83A	8	family with sequence similarity 83, member A [Source:HGNC Symbol;Acc:28210]	non-res	--	--	--	--	3.33401	0.000116253	0.000646568	1.59407
ENSG00000147883	CDKN2B	9	cyclin-dependent kiNAse inhibitor 2B (p15, inhibits CDK4) [Source:HGNC Symbol;Acc:1788]	non-res	--	--	--	--	--	--	0.00613342	0.870282
ENSG00000148346	LCN2	9	lipocalin 2 [Source:HGNC Symbol;Acc:6526]	non-res	--	--	--	--	2.29734	0.00244485	0.00330338	1.11771
ENSG00000149634	SPATA25	20	spermatogenesis associated 25 [Source:HGNC Symbol;Acc:16158]	res	--	--	-1.20323	0.00640356	--	--	--	--
ENSG00000151135	C12orf23	12	chromosome 12 open reading frame 23 [Source:HGNC Symbol;Acc:28281]	non-res	--	--	--	--	--	--	0.00612827	0.233967
ENSG00000154310	TNIK	3	TRAF2 and NCK interacting kiNAse [Source:HGNC Symbol;Acc:30765]	non-res	--	--	1.22875	0.00437306	--	--	--	--
ENSG00000156076	WIF1	12	WNT inhibitory factor 1 [Source:HGNC Symbol;Acc:18081]	res	--	--	-2.13444	0.00235353	--	--	--	--
ENSG00000156535	CD109	6	CD109 molecule [Source:HGNC Symbol;Acc:21685]	non-res	3.17103	1.38122e-06	--	--	5.64033	0.000280275	9.99434e-07	3.2073
ENSG00000157303	SUSD3	9	sushi domain containing 3 [Source:HGNC Symbol;Acc:28391]	res	--	--	-2.57122	0.000350487	--	--	--	--
ENSG00000157613	CREB3L1	11	cAMP responsive element binding protein 3-like 1 [Source:HGNC Symbol;Acc:18856]	non-res	--	--	2.15479	0.0019613	--	--	0.0022701	0.915493
ENSG00000158467	AHCYL2	7	adenosylhomocysteiNAse-like 2 [Source:HGNC Symbol;Acc:22204]	non-res	--	--	--	--	--	--	0.00209866	0.467205
ENSG00000158555	GDPD5	11	glycerophosphodiester phosphodiesterase domain containing 5 [Source:HGNC Symbol;Acc:28804]	res	--	--	-1.65594	6.49725e-05	--	--	--	--
ENSG00000160181	TFF2	21	trefoil factor 2 [Source:HGNC Symbol;Acc:11756]	non-res	--	--	2.5114	0.000565262	--	--	--	--
ENSG00000161570	CCL5	17	chemokine (C-C motif) ligand 5 [Source:HGNC Symbol;Acc:10632]	non-res	1.65339	0.00965244	--	--	--	--	--	--
ENSG00000161642	ZNF385A	12	zinc finger protein 385A [Source:HGNC Symbol;Acc:17521]	non-res	--	--	1.80393	0.00307916	--	--	--	--
ENSG00000161798	AQP5	12	aquaporin 5 [Source:HGNC Symbol;Acc:638]	non-res	4.18087	3.08751e-09	--	--	4.70753	5.70716e-05	0.00773181	1.99909
ENSG00000162383	SLC1A7	1	solute carrier family 1 (glutamate transporter), member 7 [Source:HGNC Symbol;Acc:10945]	res	--	--	--	--	-2.35304	0.0061349	--	--
ENSG00000163069	SGCB	4	sarcoglycan, beta (43kDa dystrophin-associated glycoprotein) [Source:HGNC Symbol;Acc:10806]	non-res	--	--	1.03475	0.00444181	1.0715	0.00336435	0.00223374	0.26924
ENSG00000163071	SPATA18	4	spermatogenesis associated 18 [Source:HGNC Symbol;Acc:29579]	non-res	--	--	2.2903	0.00200469	2.94167	0.00711701	--	--
ENSG00000163286	ALPPL2	2	alkaline phosphatase, placental-like 2 [Source:HGNC Symbol;Acc:441]	non-res	--	--	--	--	--	--	0.0068114	2.42042
ENSG00000163297	ANTXR2	4	anthrax toxin receptor 2 [Source:HGNC Symbol;Acc:21732]	non-res	--	--	--	--	--	--	0.00633019	0.428887
ENSG00000163565	IFI16	1	interferon, gamma-inducible protein 16 [Source:HGNC Symbol;Acc:5395]	non-res	--	--	--	--	4.05454	0.000664763	--	--
ENSG00000163629	PTPN13	4	protein tyrosine phosphatase, non-receptor type 13 (APO-1/CD95 (Fas)-associated phosphatase) [Source:HGNC Symbol;Acc:9646]	non-res	--	--	1.68648	0.00166969	--	--	--	--
ENSG00000163814	CDCP1	3	CUB domain containing protein 1 [Source:HGNC Symbol;Acc:24357]	non-res	--	--	--	--	--	--	0.0027021	0.137138
ENSG00000164076	CAMKV	3	CaM kiNAse-like vesicle-associated [Source:HGNC Symbol;Acc:28788]	res	-2.24702	0.000218658	-2.68807	2.8926e-10	-3.94839	2.73905e-05	1.22298e-07	1.60246
ENSG00000164292	RHOBTB3	5	Rho-related BTB domain containing 3 [Source:HGNC Symbol;Acc:18757]	non-res	--	--	1.17882	0.00114899	--	--	--	--
ENSG00000164294	GPX8	5	glutathione peroxidase 8 (putative) [Source:HGNC Symbol;Acc:33100]	non-res	2.27113	0.000523809	--	--	5.41784	0.000413732	0.000597503	3.87829
ENSG00000164758	MED30	8	mediator complex subunit 30 [Source:HGNC Symbol;Acc:23032]	res	--	--	--	--	--	--	0.00557869	0.148767
ENSG00000164764	SBSPON	8	somatomedin B and thrombospondin, type 1 domain containing [Source:HGNC Symbol;Acc:30362]	non-res	--	--	3.33786	3.44269e-06	--	--	--	--
ENSG00000164818	HEATR2	7	HEAT repeat containing 2 [Source:HGNC Symbol;Acc:26013]	res	--	--	--	--	--	--	0.00336144	0.108556
ENSG00000165794	SLC39A2	14	solute carrier family 39 (zinc transporter), member 2 [Source:HGNC Symbol;Acc:17127]	res	--	--	-3.75088	5.11797e-05	--	--	0.000692052	2.92606
ENSG00000166503	HDGFRP3	15	Hepatoma-derived growth factor-related protein 3 [Source:UniProtKB/Swiss-Prot;Acc:Q9Y3E1]	res	--	--	-3.32533	1.30083e-07	--	--	0.000878118	2.92605
ENSG00000167280	ENGASE	17	endo-beta-N-acetylglucosaminidase [Source:HGNC Symbol;Acc:24622]	res	--	--	--	--	--	--	0.0019391	0.335491
ENSG00000167641	PPP1R14A	19	protein phosphatase 1, regulatory (inhibitor) subunit 14A [Source:HGNC Symbol;Acc:14871]	res	--	--	-3.15038	1.47883e-07	--	--	0.000175898	2.00591
ENSG00000167755	KLK6	19	kallikrein-related peptidase 6 [Source:HGNC Symbol;Acc:6367]	non-res	--	--	--	--	--	--	0.0019391	1.65075
ENSG00000167779	IGFBP6	12	insulin-like growth factor binding protein 6 [Source:HGNC Symbol;Acc:5475]	non-res	--	--	--	--	--	--	0.00691537	1.48897
ENSG00000168071	CCDC88B	11	coiled-coil domain containing 88B [Source:HGNC Symbol;Acc:26757]	res	--	--	-1.75564	0.00827729	--	--	--	--
ENSG00000168303	MPLKIP	7	M-phase specific PLK1 interacting protein [Source:HGNC Symbol;Acc:16002]	res	--	--	--	--	--	--	0.000124371	0.131214
ENSG00000168453	HR	8	hair growth associated [Source:HGNC Symbol;Acc:5172]	non-res	--	--	--	--	--	--	0.00175903	0.496261
ENSG00000169035	KLK7	19	kallikrein-related peptidase 7 [Source:HGNC Symbol;Acc:6368]	non-res	--	--	--	--	--	--	0.0027968	2.00885
ENSG00000169903	TM4SF4	3	transmembrane 4 L six family member 4 [Source:HGNC Symbol;Acc:11856]	non-res	--	--	--	--	--	--	0.00145086	2.86876
ENSG00000170099	SERPINA6	14	serpin peptidase inhibitor, clade A (alpha-1 antiproteiNAse, antitrypsin), member 6 [Source:HGNC Symbol;Acc:1540]	res	--	--	-1.95886	0.000825243	--	--	0.00577214	2.10393
ENSG00000170166	HOXD4	2	homeobox D4 [Source:HGNC Symbol;Acc:5138]	non-res	--	--	--	--	--	--	0.00504635	2.08685
ENSG00000170191	NANP	20	N-acetylneuraminic acid phosphatase [Source:HGNC Symbol;Acc:16140]	res	--	--	--	--	--	--	0.0021927	0.205542
ENSG00000170745	KCNS3	2	potassium voltage-gated channel, delayed-rectifier, subfamily S, member 3 [Source:HGNC Symbol;Acc:6302]	non-res	--	--	2.39348	0.00226177	2.97581	0.00320461	--	--
ENSG00000170786	SDR16C5	8	short chain dehydrogeNAse/reductase family 16C, member 5 [Source:HGNC Symbol;Acc:30311]	non-res	1.26035	0.00955736	2.84402	1.33315e-05	2.73631	0.000107241	0.000127779	1.03088
ENSG00000170791	CHCHD7	8	coiled-coil-helix-coiled-coil-helix domain containing 7 [Source:HGNC Symbol;Acc:28314]	res	--	--	--	--	--	--	0.00716055	0.148338
ENSG00000170835	CEL	9	carboxyl ester lipase [Source:HGNC Symbol;Acc:1848]	res	--	--	--	--	--	--	0.000751533	1.20706
ENSG00000172315	TP53RK	20	TP53 regulating kiNAse [Source:HGNC Symbol;Acc:16197]	res	--	--	-1.03546	0.000108205	--	--	0.000232237	0.217364
ENSG00000172572	PDE3A	12	phosphodiesterase 3A, cGMP-inhibited [Source:HGNC Symbol;Acc:8778]	res	--	--	--	--	--	--	0.00658099	1.9611
ENSG00000172782	FADS6	17	fatty acid desaturase 6 [Source:HGNC Symbol;Acc:30459]	res	-2.43157	0.00382021	--	--	-3.253	0.00428779	0.00820907	2.52379
ENSG00000173210	ABLIM3	5	actin binding LIM protein family, member 3 [Source:HGNC Symbol;Acc:29132]	non-res	--	--	--	--	--	--	0.00144534	1.34701
ENSG00000173253	DMRT2	9	doublesex and mab-3 related transcription factor 2 [Source:HGNC Symbol;Acc:2935]	res	--	--	--	--	--	--	0.00991082	2.72103
ENSG00000173757	STAT5B	17	sigNAl transducer and activator of transcription 5B [Source:HGNC Symbol;Acc:11367]	res	--	--	--	--	--	--	0.002782	0.145679
ENSG00000175575	PAAF1	11	proteasomal ATPase-associated factor 1 [Source:HGNC Symbol;Acc:25687]	res	--	--	--	--	--	--	0.00255669	0.167616
ENSG00000175606	TMEM70	8	transmembrane protein 70 [Source:HGNC Symbol;Acc:26050]	res	--	--	--	--	--	--	0.00633623	0.13903
ENSG00000175874	CREG2	2	cellular repressor of E1A-stimulated genes 2 [Source:HGNC Symbol;Acc:14272]	non-res	--	--	--	--	--	--	0.000957143	1.25435
ENSG00000175879	HOXD8	2	homeobox D8 [Source:HGNC Symbol;Acc:5139]	non-res	1.98796	0.00621867	2.43832	0.000681176	4.3051	0.000218347	8.95375e-05	2.1496
ENSG00000176046	NUPR1	16	nuclear protein, transcriptioNAl regulator, 1 [Source:HGNC Symbol;Acc:29990]	res	--	--	-2.69913	0.00939129	--	--	--	--
ENSG00000176171	BNIP3	10	BCL2/adenovirus E1B 19kDa interacting protein 3 [Source:HGNC Symbol;Acc:1084]	res	--	--	-2.38854	0.00235353	--	--	0.00073405	2.37987
ENSG00000176485	PLA2G16	11	phospholipase A2, group XVI [Source:HGNC Symbol;Acc:17825]	non-res	--	--	--	--	--	--	0.0074756	0.680512
ENSG00000176532	PRR15	7	proline rich 15 [Source:HGNC Symbol;Acc:22310]	res	--	--	--	--	--	--	0.0022701	0.217278
ENSG00000176871	WSB2	12	WD repeat and SOCS box containing 2 [Source:HGNC Symbol;Acc:19222]	non-res	--	--	--	--	--	--	0.00592727	0.109452
ENSG00000177606	JUN	1	jun proto-oncogene [Source:HGNC Symbol;Acc:6204]	res	--	--	--	--	--	--	0.00834974	0.179598
ENSG00000179431	FJX1	11	four jointed box 1 (Drosophila) [Source:HGNC Symbol;Acc:17166]	res	--	--	-1.54403	0.00510966	--	--	--	--
ENSG00000179673	RPRML	17	reprimo-like [Source:HGNC Symbol;Acc:32422]	res	--	--	-3.11978	1.12895e-05	-4.23164	0.00817689	0.000129972	3.06913
ENSG00000180801	ARSJ	4	arylsulfatase family, member J [Source:HGNC Symbol;Acc:26286]	non-res	--	--	1.95827	0.00514096	--	--	--	--
ENSG00000181449	SOX2	3	SRY (sex determining region Y)-box 2 [Source:HGNC Symbol;Acc:11195]	non-res	--	--	3.333	0.000565262	--	--	--	--
ENSG00000181778	TMEM252	9	transmembrane protein 252 [Source:HGNC Symbol;Acc:28537]	res	--	--	-1.65221	0.00834716	--	--	--	--
ENSG00000182022	CHST15	10	carbohydrate (N-acetylgalactosamine 4-sulfate 6-O) sulfotransferase 15 [Source:HGNC Symbol;Acc:18137]	non-res	2.71388	3.76619e-07	--	--	5.08586	2.73905e-05	0.000119281	2.33942
ENSG00000182307	C8orf33	8	chromosome 8 open reading frame 33 [Source:HGNC Symbol;Acc:26104]	res	--	--	--	--	--	--	0.000908188	0.19589
ENSG00000182866	LCK	1	lymphocyte-specific protein tyrosine kiNAse [Source:HGNC Symbol;Acc:6524]	non-res	--	--	--	--	--	--	0.00336144	1.08165
ENSG00000183111	ARHGEF37	5	Rho guanine nucleotide exchange factor (GEF) 37 [Source:HGNC Symbol;Acc:34430]	non-res	--	--	--	--	1.21178	0.0061349	0.00241278	0.400801
ENSG00000183463	URAD	13	ureidoimidazoline (2-oxo-4-hydroxy-4-carboxy-5-) decarboxylase [Source:HGNC Symbol;Acc:17785]	res	-3.53973	0.00200513	-3.33987	0.00057299	-5.47775	0.00114474	--	--
ENSG00000184368	MAP7D2	X	MAP7 domain containing 2 [Source:HGNC Symbol;Acc:25899]	res	-2.36512	0.00111757	-2.32311	0.000219621	-3.41625	0.000194961	1.73324e-08	1.22638
ENSG00000184428	TOP1MT	8	topoisomerase (DNA) I, mitochondrial [Source:HGNC Symbol;Acc:29787]	res	--	--	--	--	--	--	0.000417524	0.186374
ENSG00000184489	PTP4A3	8	protein tyrosine phosphatase type IVA, member 3 [Source:HGNC Symbol;Acc:9636]	res	--	--	--	--	--	--	0.00215293	0.919475
ENSG00000184564	SLITRK6	13	SLIT and NTRK-like family, member 6 [Source:HGNC Symbol;Acc:23503]	non-res	--	--	--	--	4.25732	0.00428779	--	--
ENSG00000184584	TMEM173	5	transmembrane protein 173 [Source:HGNC Symbol;Acc:27962]	non-res	--	--	1.54416	0.00834716	--	--	--	--
ENSG00000184828	ZBTB7C	18	zinc finger and BTB domain containing 7C [Source:HGNC Symbol;Acc:31700]	non-res	--	--	1.87396	0.00401641	--	--	--	--
ENSG00000185247	MAGEA11	X	melanoma antigen family A, 11 [Source:HGNC Symbol;Acc:6798]	res	--	--	--	--	-5.70447	0.00226694	--	--
ENSG00000185745	IFIT1	10	interferon-induced protein with tetratricopeptide repeats 1 [Source:HGNC Symbol;Acc:5407]	non-res	2.24697	0.001299	--	--	--	--	--	--
ENSG00000186081	KRT5	12	keratin 5 [Source:HGNC Symbol;Acc:6442]	non-res	--	--	--	--	--	--	0.000133492	3.62608
ENSG00000186340	THBS2	6	thrombospondin 2 [Source:HGNC Symbol;Acc:11786]	non-res	--	--	--	--	3.28133	0.00533559	0.00161087	1.87089
ENSG00000186564	FOXD2	1	forkhead box D2 [Source:HGNC Symbol;Acc:3803]	res	--	--	-1.16625	0.00425088	--	--	0.00073405	0.450594
ENSG00000188157	AGRN	1	agrin [Source:HGNC Symbol;Acc:329]	non-res	--	--	1.02072	0.00651834	--	--	--	--
ENSG00000188176	SMTNL2	17	smoothelin-like 2 [Source:HGNC Symbol;Acc:24764]	res	--	--	-1.77292	0.00616656	--	--	0.000406946	1.3357
ENSG00000188536	HBA2	16	hemoglobin, alpha 2 [Source:HGNC Symbol;Acc:4824]	non-res	--	--	--	--	--	--	0.00992612	3.58475
ENSG00000188883	KLRG2	7	killer cell lectin-like receptor subfamily G, member 2 [Source:HGNC Symbol;Acc:24778]	res	--	--	--	--	--	--	0.002782	1.95969
ENSG00000189280	GJB5	1	gap junction protein, beta 5, 31.1kDa [Source:HGNC Symbol;Acc:4287]	non-res	--	--	2.67729	0.000568178	--	--	0.000146659	2.19059
ENSG00000196136	SERPINA3	14	serpin peptidase inhibitor, clade A (alpha-1 antiproteiNAse, antitrypsin), member 3 [Source:HGNC Symbol;Acc:16]	non-res	--	--	--	--	--	--	0.00281245	2.13266
ENSG00000196188	CTSE	1	cathepsin E [Source:HGNC Symbol;Acc:2530]	non-res	--	--	4.44469	3.82671e-05	3.73928	0.00148866	1.28715e-06	1.93273
ENSG00000196352	CD55	1	CD55 molecule, decay accelerating factor for complement (Cromer blood group) [Source:HGNC Symbol;Acc:2665]	non-res	--	--	1.11866	0.00961505	--	--	0.00711128	0.364729
ENSG00000196378	ZNF34	8	zinc finger protein 34 [Source:HGNC Symbol;Acc:13098]	res	--	--	--	--	--	--	0.00464437	0.320258
ENSG00000196542	SPTSSB	3	serine palmitoyltransferase, small subunit B [Source:HGNC Symbol;Acc:24045]	non-res	--	--	--	--	4.33265	0.00120788	0.00232981	2.80835
ENSG00000197296	FITM2	20	fat storage-inducing transmembrane protein 2 [Source:HGNC Symbol;Acc:16135]	res	--	--	--	--	--	--	0.000957143	0.240061
ENSG00000197520	FAM177B	1	family with sequence similarity 177, member B [Source:HGNC Symbol;Acc:34395]	non-res	--	--	--	--	--	--	0.00614866	1.70781
ENSG00000197586	ENTPD6	20	ectonucleoside triphosphate diphosphohydrolase 6 (putative) [Source:HGNC Symbol;Acc:3368]	res	--	--	--	--	--	--	0.00529338	0.197666
ENSG00000197712	FAM114A1	4	family with sequence similarity 114, member A1 [Source:HGNC Symbol;Acc:25087]	non-res	--	--	1.11564	0.00293818	--	--	0.00110643	0.318287
ENSG00000198753	PLXNB3	X	plexin B3 [Source:HGNC Symbol;Acc:9105]	non-res	--	--	--	--	2.44908	0.00560007	0.00678629	1.37418
ENSG00000198788	MUC2	11	mucin 2, oligomeric mucus/gel-forming [Source:HGNC Symbol;Acc:7512]	non-res	--	--	--	--	--	--	0.00711128	2.5865
ENSG00000198848	CES1	16	carboxylesterase 1 [Source:HGNC Symbol;Acc:1863]	res	--	--	-3.51398	2.57906e-06	-5.60847	0.000280981	1.73324e-08	3.02902
ENSG00000203880	PCMTD2	20	protein-L-isoaspartate (D-aspartate) O-methyltransferase domain containing 2 [Source:HGNC Symbol;Acc:15882]	res	--	--	--	--	--	--	0.0031122	0.249881
ENSG00000206075	SERPINB5	18	serpin peptidase inhibitor, clade B (ovalbumin), member 5 [Source:HGNC Symbol;Acc:8949]	non-res	--	--	--	--	--	--	0.00724959	0.85711
ENSG00000214265	SNURF	15	SNRPN upstream reading frame [Source:HGNC Symbol;Acc:11171]	res	-1.88983	0.00044325	-2.43949	1.19507e-12	-4.7138	5.70716e-05	0.000125712	2.59588
ENSG00000214944	ARHGEF28	5	Rho guanine nucleotide exchange factor (GEF) 28 [Source:HGNC Symbol;Acc:30322]	non-res	--	--	--	--	--	--	0.0071913	0.382313
ENSG00000241127	YAE1D1	7	Yae1 domain containing 1 [Source:HGNC Symbol;Acc:24857]	res	--	--	--	--	--	--	8.95375e-05	0.192234
ENSG00000242110	AMACR	5	alpha-methylacyl-CoA racemase [Source:HGNC Symbol;Acc:451]	res	--	--	--	--	--	--	0.00900344	0.32144
ENSG00000253368	TRNP1	1	TMF1-regulated nuclear protein 1 [Source:HGNC Symbol;Acc:34348]	non-res	--	--	--	--	--	--	0.0068114	1.19529

## Sheet: Avastin_PDX
Supplementary Data 15: Gene signatures related to drug sensitivity in patient derived models. Gene signatures related to drug sensitivity in PDO models (AZD8931, afatinib, gefitinib and vandetanib – worksheet 1-4) and in PDX models (AZD8931, afatinib, cetuximab, Avastin and 5-FU – worksheet 5-9). Column E in every worksheet indicates the relationship between gene up-regulation and drug response i…
Ensembl gene ID	symbol	chr	description	respose.anno	setup-b_logFC	setup-b_FDR	setup-a_logFC	setup-a_FDR	setup-c_logFC	setup-c_FDR	setup-d_FDR	setup-d_disp
ENSG00000007392	LUC7L	16	LUC7-like (S. cerevisiae) [Source:HGNC Symbol;Acc:6723]	res	--	--	-1.35365	0.00414705	--	--	--	--
ENSG00000012779	ALOX5	10	arachidoNAte 5-lipoxygeNAse [Source:HGNC Symbol;Acc:435]	non-res	2.19732	0.00224454	3.45013	0.000319599	--	--	0.0039898	1.3102
ENSG00000021826	CPS1	2	carbamoyl-phosphate synthase 1, mitochondrial [Source:HGNC Symbol;Acc:2323]	non-res	--	--	--	--	3.769	0.00443145	0.000616632	2.42825
ENSG00000022556	NLRP2	19	NLR family, pyrin domain containing 2 [Source:HGNC Symbol;Acc:22948]	non-res	2.97075	2.48673e-06	--	--	--	--	--	--
ENSG00000025156	HSF2	6	heat shock transcription factor 2 [Source:HGNC Symbol;Acc:5225]	res	--	--	-1.19439	0.000826694	--	--	--	--
ENSG00000025708	TYMP	22	thymidine phosphorylase [Source:HGNC Symbol;Acc:3148]	non-res	--	--	--	--	1.71867	0.00971288	0.00674401	0.659618
ENSG00000025772	TOMM34	20	translocase of outer mitochondrial membrane 34 [Source:HGNC Symbol;Acc:15746]	res	--	--	--	--	-1.0808	0.000801852	0.00225796	0.208554
ENSG00000043355	ZIC2	13	Zic family member 2 [Source:HGNC Symbol;Acc:12873]	non-res	--	--	--	--	4.35307	0.00033778	--	--
ENSG00000044446	PHKA2	X	phosphorylase kiNAse, alpha 2 (liver) [Source:HGNC Symbol;Acc:8926]	res	--	--	-1.27193	0.00515221	--	--	--	--
ENSG00000049449	RCN1	11	reticulocalbin 1, EF-hand calcium binding domain [Source:HGNC Symbol;Acc:9934]	res	--	--	-1.52066	9.56068e-06	--	--	--	--
ENSG00000050393	MCUR1	6	mitochondrial calcium uniporter regulator 1 [Source:HGNC Symbol;Acc:21097]	res	--	--	-1.1731	0.000649922	--	--	--	--
ENSG00000050426	LETMD1	12	LETM1 domain containing 1 [Source:HGNC Symbol;Acc:24241]	res	--	--	--	--	--	--	0.00281791	0.125994
ENSG00000057704	TMCC3	12	transmembrane and coiled-coil domain family 3 [Source:HGNC Symbol;Acc:29199]	non-res	1.11421	0.00735405	--	--	--	--	--	--
ENSG00000060656	PTPRU	1	protein tyrosine phosphatase, receptor type, U [Source:HGNC Symbol;Acc:9683]	non-res	--	--	3.20997	0.00081131	--	--	--	--
ENSG00000061656	SPAG4	20	sperm associated antigen 4 [Source:HGNC Symbol;Acc:11214]	res	--	--	-1.57387	0.00962481	--	--	--	--
ENSG00000063660	GPC1	2	glypican 1 [Source:HGNC Symbol;Acc:4449]	non-res	--	--	2.38489	0.000756297	--	--	--	--
ENSG00000064787	BCAS1	20	breast carcinoma amplified sequence 1 [Source:HGNC Symbol;Acc:974]	non-res	--	--	--	--	--	--	0.00792683	0.673178
ENSG00000064932	SBNO2	19	strawberry notch homolog 2 (Drosophila) [Source:HGNC Symbol;Acc:29158]	non-res	--	--	1.16919	0.00758334	--	--	--	--
ENSG00000066405	CLDN18	3	claudin 18 [Source:HGNC Symbol;Acc:2039]	non-res	--	--	--	--	5.61843	0.00650491	--	--
ENSG00000067057	PFKP	10	phosphofructokiNAse, platelet [Source:HGNC Symbol;Acc:8878]	non-res	--	--	1.26373	0.00955955	--	--	--	--
ENSG00000069966	GNB5	15	guanine nucleotide binding protein (G protein), beta 5 [Source:HGNC Symbol;Acc:4401]	non-res	--	--	--	--	--	--	0.00792683	0.73207
ENSG00000070404	FSTL3	19	follistatin-like 3 (secreted glycoprotein) [Source:HGNC Symbol;Acc:3973]	non-res	--	--	2.01063	0.00962481	--	--	--	--
ENSG00000073737	DHRS9	2	dehydrogeNAse/reductase (SDR family) member 9 [Source:HGNC Symbol;Acc:16888]	non-res	--	--	--	--	3.01379	0.00467796	--	--
ENSG00000074855	ANO8	19	anoctamin 8 [Source:HGNC Symbol;Acc:29329]	non-res	--	--	1.68209	0.000600735	1.15061	0.00976612	0.00735847	0.319627
ENSG00000078814	MYH7B	20	myosin, heavy chain 7B, cardiac muscle, beta [Source:HGNC Symbol;Acc:15906]	res	--	--	-1.84127	0.00136558	--	--	--	--
ENSG00000079432	CIC	19	capicua transcriptioNAl repressor [Source:HGNC Symbol;Acc:14214]	non-res	--	--	1.09847	0.000758204	--	--	--	--
ENSG00000080493	SLC4A4	4	solute carrier family 4 (sodium bicarboNAte cotransporter), member 4 [Source:HGNC Symbol;Acc:11030]	non-res	--	--	--	--	--	--	0.000625218	2.47731
ENSG00000082196	C1QTNF3	5	C1q and tumor necrosis factor related protein 3 [Source:HGNC Symbol;Acc:14326]	res	--	--	-1.71746	0.00356957	--	--	--	--
ENSG00000083750	RRAGB	X	Ras-related GTP binding B [Source:HGNC Symbol;Acc:19901]	res	--	--	-1.19428	0.00640056	--	--	--	--
ENSG00000089220	PEBP1	12	phosphatidylethanolamine binding protein 1 [Source:HGNC Symbol;Acc:8630]	res	--	--	--	--	--	--	0.00879057	0.106089
ENSG00000090920	FCGBP	19	Fc fragment of IgG binding protein [Source:HGNC Symbol;Acc:13572]	non-res	2.48163	0.00121525	--	--	3.75027	0.00173715	0.00113783	2.15442
ENSG00000093072	CECR1	22	cat eye syndrome chromosome region, candidate 1 [Source:HGNC Symbol;Acc:1839]	res	--	--	-3.79764	3.45442e-07	--	--	--	--
ENSG00000099377	HSD3B7	16	hydroxy-delta-5-steroid dehydrogeNAse, 3 beta- and steroid delta-isomerase 7 [Source:HGNC Symbol;Acc:18324]	non-res	--	--	1.45382	0.000324382	--	--	--	--
ENSG00000099977	DDT	22	D-dopachrome tautomerase [Source:HGNC Symbol;Acc:2732]	res	--	--	--	--	--	--	0.00587334	0.234399
ENSG00000100453	GZMB	14	granzyme B (granzyme 2, cytotoxic T-lymphocyte-associated serine esterase 1) [Source:HGNC Symbol;Acc:4709]	res	--	--	-4.19568	9.73514e-05	-4.0345	0.00533991	0.00113783	3.10559
ENSG00000100593	ISM2	14	isthmin 2 [Source:HGNC Symbol;Acc:23176]	res	--	--	-2.90845	0.0004883	--	--	--	--
ENSG00000101255	TRIB3	20	tribbles pseudokiNAse 3 [Source:HGNC Symbol;Acc:16228]	res	--	--	-1.13276	0.00889473	--	--	--	--
ENSG00000101444	AHCY	20	adenosylhomocysteiNAse [Source:HGNC Symbol;Acc:343]	res	--	--	--	--	--	--	0.00356072	0.150412
ENSG00000101846	STS	X	steroid sulfatase (microsomal), isozyme S [Source:HGNC Symbol;Acc:11425]	non-res	1.36158	0.000888397	--	--	--	--	--	--
ENSG00000102172	SMS	X	spermine synthase [Source:HGNC Symbol;Acc:11123]	res	--	--	-1.46134	2.09653e-05	--	--	--	--
ENSG00000102302	FGD1	X	FYVE, RhoGEF and PH domain containing 1 [Source:HGNC Symbol;Acc:3663]	res	--	--	-1.99682	0.000273974	--	--	--	--
ENSG00000102309	PIN4	X	protein (peptidylprolyl cis/trans isomerase) NIMA-interacting, 4 (parvulin) [Source:HGNC Symbol;Acc:8992]	res	--	--	-1.05366	0.00302875	--	--	--	--
ENSG00000102390	PBDC1	X	polysaccharide biosynthesis domain containing 1 [Source:HGNC Symbol;Acc:28790]	res	--	--	-1.13817	7.23948e-05	--	--	--	--
ENSG00000102409	BEX4	X	brain expressed, X-linked 4 [Source:HGNC Symbol;Acc:25475]	res	--	--	-4.8579	0.00290428	--	--	--	--
ENSG00000103375	AQP8	16	aquaporin 8 [Source:HGNC Symbol;Acc:642]	res	--	--	-7.04751	2.9992e-05	--	--	--	--
ENSG00000104267	CA2	8	carbonic anhydrase II [Source:HGNC Symbol;Acc:1373]	non-res	--	--	--	--	--	--	0.000204504	2.38546
ENSG00000104327	CALB1	8	calbindin 1, 28kDa [Source:HGNC Symbol;Acc:1434]	res	--	--	-2.45742	0.00330619	-4.57391	0.000894382	0.00953893	3.30634
ENSG00000104936	DMPK	19	dystrophia myotonica-protein kiNAse [Source:HGNC Symbol;Acc:2933]	non-res	--	--	1.51751	0.00165487	--	--	--	--
ENSG00000105048	TNNT1	19	troponin T type 1 (skeletal, slow) [Source:HGNC Symbol;Acc:11948]	non-res	--	--	1.999	0.00727776	--	--	--	--
ENSG00000105329	TGFB1	19	transforming growth factor, beta 1 [Source:HGNC Symbol;Acc:11766]	non-res	--	--	2.19374	0.00994281	--	--	--	--
ENSG00000105722	ERF	19	Ets2 repressor factor [Source:HGNC Symbol;Acc:3444]	non-res	--	--	1.05925	0.000781055	--	--	--	--
ENSG00000105738	SIPA1L3	19	sigNAl-induced proliferation-associated 1 like 3 [Source:HGNC Symbol;Acc:23801]	non-res	--	--	1.34056	0.000324382	--	--	--	--
ENSG00000106236	NPTX2	7	neuroNAl pentraxin II [Source:HGNC Symbol;Acc:7953]	non-res	4.15641	0.000888397	--	--	--	--	0.000170666	3.72674
ENSG00000111432	FZD10	12	frizzled family receptor 10 [Source:HGNC Symbol;Acc:4039]	res	--	--	-4.20164	0.000338352	--	--	--	--
ENSG00000111843	TMEM14C	6	transmembrane protein 14C [Source:HGNC Symbol;Acc:20952]	res	--	--	-1.12001	4.78217e-05	--	--	0.00338193	0.120481
ENSG00000111863	ADTRP	6	androgen-dependent TFPI-regulating protein [Source:HGNC Symbol;Acc:21214]	non-res	--	--	--	--	2.85964	0.00533991	0.000734139	1.52684
ENSG00000114854	TNNC1	3	troponin C type 1 (slow) [Source:HGNC Symbol;Acc:11943]	res	--	--	-1.98121	0.0050805	--	--	--	--
ENSG00000116774	OLFML3	1	olfactomedin-like 3 [Source:HGNC Symbol;Acc:24956]	res	--	--	-3.83316	3.29273e-06	--	--	--	--
ENSG00000116962	NID1	1	nidogen 1 [Source:HGNC Symbol;Acc:7821]	res	--	--	-4.57108	0.0022816	--	--	--	--
ENSG00000120129	DUSP1	5	dual specificity phosphatase 1 [Source:HGNC Symbol;Acc:3064]	non-res	--	--	--	--	1.14755	0.00636143	0.00735847	0.331039
ENSG00000122033	MTIF3	13	mitochondrial translatioNAl initiation factor 3 [Source:HGNC Symbol;Acc:29788]	res	--	--	-1.7213	9.04207e-09	--	--	--	--
ENSG00000122034	GTF3A	13	general transcription factor IIIA [Source:HGNC Symbol;Acc:4662]	res	--	--	-2.47752	4.82921e-12	--	--	--	--
ENSG00000122863	CHST3	10	carbohydrate (chondroitin 6) sulfotransferase 3 [Source:HGNC Symbol;Acc:1971]	non-res	--	--	--	--	--	--	0.00574234	2.38289
ENSG00000123179	EBPL	13	emopamil binding protein-like [Source:HGNC Symbol;Acc:18061]	res	--	--	-1.33197	0.000230252	--	--	0.004889	0.224198
ENSG00000123349	PFDN5	12	prefoldin subunit 5 [Source:HGNC Symbol;Acc:8869]	res	--	--	--	--	--	--	0.0077899	0.105478
ENSG00000124102	PI3	20	peptidase inhibitor 3, skin-derived [Source:HGNC Symbol;Acc:8947]	non-res	1.91841	0.00395716	--	--	--	--	0.00401168	1.4805
ENSG00000124172	ATP5E	20	ATP synthase, H+ transporting, mitochondrial F1 complex, epsilon subunit [Source:HGNC Symbol;Acc:838]	res	--	--	--	--	--	--	0.00490537	0.166605
ENSG00000124233	SEMG1	20	semenogelin I [Source:HGNC Symbol;Acc:10742]	non-res	--	--	--	--	6.63161	0.00240129	--	--
ENSG00000124535	WRNIP1	6	Werner helicase interacting protein 1 [Source:HGNC Symbol;Acc:20876]	res	--	--	-1.13684	0.00103649	--	--	--	--
ENSG00000124562	SNRPC	6	small nuclear ribonucleoprotein polypeptide C [Source:HGNC Symbol;Acc:11157]	res	--	--	--	--	--	--	0.00659907	0.140814
ENSG00000124787	RPP40	6	ribonuclease P/MRP 40kDa subunit [Source:HGNC Symbol;Acc:20992]	res	--	--	-1.23725	0.00179641	--	--	--	--
ENSG00000124942	AHNAK	11	AHNAK nucleoprotein [Source:HGNC Symbol;Acc:347]	non-res	--	--	1.84366	0.00746894	--	--	--	--
ENSG00000125257	ABCC4	13	ATP-binding cassette, sub-family C (CFTR/MRP), member 4 [Source:HGNC Symbol;Acc:55]	non-res	--	--	2.44259	0.00222642	--	--	--	--
ENSG00000125772	GPCPD1	20	glycerophosphocholine phosphodiesterase GDE1 homolog (S. cerevisiae) [Source:HGNC Symbol;Acc:26957]	res	--	--	-1.53917	0.000875917	--	--	--	--
ENSG00000125870	SNRPB2	20	small nuclear ribonucleoprotein polypeptide B [Source:HGNC Symbol;Acc:11155]	res	--	--	-1.15599	0.00188213	--	--	--	--
ENSG00000126432	PRDX5	11	peroxiredoxin 5 [Source:HGNC Symbol;Acc:9355]	res	--	--	-1.47544	0.00146973	--	--	--	--
ENSG00000126461	SCAF1	19	SR-related CTD-associated factor 1 [Source:HGNC Symbol;Acc:30403]	non-res	--	--	1.11959	7.51572e-05	--	--	--	--
ENSG00000126464	PRR12	19	proline rich 12 [Source:HGNC Symbol;Acc:29217]	non-res	--	--	1.03567	0.000869074	--	--	--	--
ENSG00000126890	CTAG2	X	cancer/testis antigen 2 [Source:HGNC Symbol;Acc:2492]	res	--	--	--	--	-9.15944	0.00650491	--	--
ENSG00000127863	TNFRSF19	13	tumor necrosis factor receptor superfamily, member 19 [Source:HGNC Symbol;Acc:11915]	res	--	--	-2.95493	0.000889747	--	--	--	--
ENSG00000130023	ERMARD	6	ER membrane-associated RNA degradation [Source:HGNC Symbol;Acc:21056]	res	--	--	-1.06998	0.0008135	--	--	--	--
ENSG00000130382	MLLT1	19	myeloid/lymphoid or mixed-lineage leukemia (trithorax homolog, Drosophila); translocated to, 1 [Source:HGNC Symbol;Acc:7134]	non-res	--	--	1.20051	0.000324674	--	--	--	--
ENSG00000131015	ULBP2	6	UL16 binding protein 2 [Source:HGNC Symbol;Acc:14894]	non-res	--	--	--	--	--	--	0.00281791	1.06004
ENSG00000131668	BARX1	9	BARX homeobox 1 [Source:HGNC Symbol;Acc:955]	non-res	--	--	--	--	4.14272	0.00959844	3.50986e-05	3.21679
ENSG00000131730	CKMT2	5	creatine kiNAse, mitochondrial 2 (sarcomeric) [Source:HGNC Symbol;Acc:1996]	res	-2.67677	0.00457582	--	--	--	--	0.00291026	2.69982
ENSG00000132510	KDM6B	17	lysine (K)-specific demethylase 6B [Source:HGNC Symbol;Acc:29012]	non-res	--	--	--	--	--	--	0.00490537	0.127938
ENSG00000132749	MTL5	11	metallothionein-like 5, testis-specific (tesmin) [Source:HGNC Symbol;Acc:7446]	res	--	--	-1.2179	0.00296053	--	--	--	--
ENSG00000133742	CA1	8	carbonic anhydrase I [Source:HGNC Symbol;Acc:1368]	non-res	2.57813	0.000380154	--	--	--	--	3.50986e-05	3.94588
ENSG00000134193	REG4	1	regenerating islet-derived family, member 4 [Source:HGNC Symbol;Acc:22977]	non-res	--	--	--	--	3.97449	0.00671902	--	--
ENSG00000134321	RSAD2	2	radical S-adenosyl methionine domain containing 2 [Source:HGNC Symbol;Acc:30908]	non-res	1.90068	0.00395716	--	--	--	--	--	--
ENSG00000134326	CMPK2	2	cytidine monophosphate (UMP-CMP) kiNAse 2, mitochondrial [Source:HGNC Symbol;Acc:27015]	non-res	1.59325	0.00473235	--	--	--	--	--	--
ENSG00000134569	LRP4	11	low density lipoprotein receptor-related protein 4 [Source:HGNC Symbol;Acc:6696]	res	--	--	-2.35832	0.00680798	--	--	--	--
ENSG00000134597	RBMX2	X	RNA binding motif protein, X-linked 2 [Source:HGNC Symbol;Acc:24282]	res	--	--	-1.2513	0.00725463	--	--	--	--
ENSG00000134809	TIMM10	11	translocase of inner mitochondrial membrane 10 homolog (yeast) [Source:HGNC Symbol;Acc:11814]	res	--	--	-1.28427	1.1714e-07	--	--	--	--
ENSG00000135916	ITM2C	2	integral membrane protein 2C [Source:HGNC Symbol;Acc:6175]	non-res	--	--	--	--	--	--	0.00707176	0.57297
ENSG00000135917	SLC19A3	2	solute carrier family 19 (thiamine transporter), member 3 [Source:HGNC Symbol;Acc:16266]	res	--	--	-2.95181	0.000827284	--	--	--	--
ENSG00000136147	PHF11	13	PHD finger protein 11 [Source:HGNC Symbol;Acc:17024]	res	--	--	-1.57289	0.00154168	--	--	--	--
ENSG00000136542	GALNT5	2	UDP-N-acetyl-alpha-D-galactosamine:polypeptide N-acetylgalactosaminyltransferase 5 (GalNAc-T5) [Source:HGNC Symbol;Acc:4127]	non-res	1.09541	0.00892123	--	--	1.27722	0.00533991	--	--
ENSG00000137210	TMEM14B	6	transmembrane protein 14B [Source:HGNC Symbol;Acc:21384]	res	--	--	-1.18179	2.57978e-05	--	--	--	--
ENSG00000137274	BPHL	6	biphenyl hydrolase-like (serine hydrolase) [Source:HGNC Symbol;Acc:1094]	res	--	--	-1.15723	1.89545e-06	--	--	--	--
ENSG00000137309	HMGA1	6	high mobility group AT-hook 1 [Source:HGNC Symbol;Acc:5010]	res	--	--	--	--	--	--	0.00928399	0.162881
ENSG00000137628	DDX60	4	DEAD (Asp-Glu-Ala-Asp) box polypeptide 60 [Source:HGNC Symbol;Acc:25942]	non-res	1.79209	0.000380154	--	--	1.74012	0.00884651	--	--
ENSG00000137860	SLC28A2	15	solute carrier family 28 (concentrative nucleoside transporter), member 2 [Source:HGNC Symbol;Acc:11002]	non-res	2.96717	0.00825504	--	--	--	--	--	--
ENSG00000137959	IFI44L	1	interferon-induced protein 44-like [Source:HGNC Symbol;Acc:17817]	non-res	2.16917	0.00342331	--	--	--	--	--	--
ENSG00000137965	IFI44	1	interferon-induced protein 44 [Source:HGNC Symbol;Acc:16938]	non-res	2.19737	0.00144119	--	--	--	--	--	--
ENSG00000138074	SLC5A6	2	solute carrier family 5 (sodium/multivitamin and iodide cotransporter), member 6 [Source:HGNC Symbol;Acc:11041]	res	--	--	-1.07731	0.00188098	--	--	--	--
ENSG00000138119	MYOF	10	myoferlin [Source:HGNC Symbol;Acc:3656]	non-res	1.07891	0.00448091	--	--	--	--	--	--
ENSG00000139517	LNX2	13	ligand of numb-protein X 2 [Source:HGNC Symbol;Acc:20421]	res	--	--	-1.33691	0.00555813	--	--	--	--
ENSG00000141150	RASL10B	17	RAS-like, family 10, member B [Source:HGNC Symbol;Acc:30295]	res	--	--	--	--	-3.03673	0.00443145	--	--
ENSG00000141447	OSBPL1A	18	oxysterol binding protein-like 1A [Source:HGNC Symbol;Acc:16398]	non-res	--	--	2.23488	9.97813e-05	--	--	--	--
ENSG00000141542	RAB40B	17	RAB40B, member RAS oncogene family [Source:HGNC Symbol;Acc:18284]	res	--	--	-1.00448	0.00580136	--	--	--	--
ENSG00000141979	CTD-3222D19.2	19	Uncharacterized protein [Source:UniProtKB/TrEMBL;Acc:B8ZZF3]	non-res	--	--	1.16499	0.00338805	--	--	--	--
ENSG00000142459	EVI5L	19	ecotropic viral integration site 5-like [Source:HGNC Symbol;Acc:30464]	non-res	--	--	1.19187	0.00530647	--	--	--	--
ENSG00000143776	CDC42BPA	1	CDC42 binding protein kiNAse alpha (DMPK-like) [Source:HGNC Symbol;Acc:1737]	non-res	--	--	--	--	--	--	0.00837274	0.209238
ENSG00000144426	NBEAL1	2	neurobeachin-like 1 [Source:HGNC Symbol;Acc:20681]	res	--	--	--	--	--	--	0.00419156	0.214056
ENSG00000145391	SETD7	4	SET domain containing (lysine methyltransferase) 7 [Source:HGNC Symbol;Acc:30412]	non-res	--	--	1.42439	0.000563527	--	--	--	--
ENSG00000145824	CXCL14	5	chemokine (C-X-C motif) ligand 14 [Source:HGNC Symbol;Acc:10640]	res	--	--	-3.28594	0.00163948	-4.83851	0.00173847	--	--
ENSG00000145979	TBC1D7	6	TBC1 domain family, member 7 [Source:HGNC Symbol;Acc:21066]	res	--	--	-1.17655	9.97813e-05	--	--	--	--
ENSG00000146054	TRIM7	5	tripartite motif containing 7 [Source:HGNC Symbol;Acc:16278]	non-res	--	--	2.63209	0.00796184	3.74282	0.000224784	--	--
ENSG00000146416	AIG1	6	androgen-induced 1 [Source:HGNC Symbol;Acc:21607]	res	--	--	--	--	--	--	0.00338193	0.126873
ENSG00000146859	TMEM140	7	transmembrane protein 140 [Source:HGNC Symbol;Acc:21870]	non-res	1.49301	0.00892123	--	--	--	--	--	--
ENSG00000147180	ZNF711	X	zinc finger protein 711 [Source:HGNC Symbol;Acc:13128]	res	--	--	-1.40456	0.00923294	--	--	--	--
ENSG00000150403	TMCO3	13	transmembrane and coiled-coil domains 3 [Source:HGNC Symbol;Acc:20329]	non-res	--	--	1.09517	0.00919244	--	--	--	--
ENSG00000150961	SEC24D	4	SEC24 family member D [Source:HGNC Symbol;Acc:10706]	non-res	--	--	--	--	--	--	0.00490537	0.248506
ENSG00000151131	C12orf45	12	chromosome 12 open reading frame 45 [Source:HGNC Symbol;Acc:28628]	res	--	--	-1.15082	0.00558764	--	--	--	--
ENSG00000151623	NR3C2	4	nuclear receptor subfamily 3, group C, member 2 [Source:HGNC Symbol;Acc:7979]	non-res	--	--	--	--	--	--	0.00792683	0.856665
ENSG00000152056	AP1S3	2	adaptor-related protein complex 1, sigma 3 subunit [Source:HGNC Symbol;Acc:18971]	non-res	--	--	1.31425	0.00724677	--	--	--	--
ENSG00000153823	PID1	2	phosphotyrosine interaction domain containing 1 [Source:HGNC Symbol;Acc:26084]	non-res	2.01692	0.00112302	--	--	--	--	--	--
ENSG00000153885	KCTD15	19	potassium channel tetramerization domain containing 15 [Source:HGNC Symbol;Acc:23297]	non-res	--	--	1.98327	0.00248307	--	--	--	--
ENSG00000154743	TSEN2	3	TSEN2 tRNA splicing endonuclease subunit [Source:HGNC Symbol;Acc:28422]	res	--	--	-2.21369	2.05966e-13	--	--	--	--
ENSG00000155115	GTF3C6	6	general transcription factor IIIC, polypeptide 6, alpha 35kDa [Source:HGNC Symbol;Acc:20872]	res	--	--	-1.10749	0.0061909	--	--	--	--
ENSG00000156076	WIF1	12	WNT inhibitory factor 1 [Source:HGNC Symbol;Acc:18081]	res	--	--	-6.50493	3.29841e-25	--	--	--	--
ENSG00000156411	C14orf2	14	chromosome 14 open reading frame 2 [Source:HGNC Symbol;Acc:1188]	res	--	--	-1.0638	7.97533e-05	--	--	--	--
ENSG00000156535	CD109	6	CD109 molecule [Source:HGNC Symbol;Acc:21685]	non-res	2.56791	0.00144119	--	--	5.58331	0.000616902	0.00113783	3.97701
ENSG00000157214	STEAP2	7	STEAP family member 2, metalloreductase [Source:HGNC Symbol;Acc:17885]	non-res	--	--	1.42279	0.00889473	--	--	--	--
ENSG00000158055	GRHL3	1	grainyhead-like 3 (Drosophila) [Source:HGNC Symbol;Acc:25839]	res	--	--	-1.74001	0.00952819	--	--	--	--
ENSG00000158201	ABHD3	18	abhydrolase domain containing 3 [Source:HGNC Symbol;Acc:18718]	non-res	--	--	--	--	--	--	0.00419156	0.194946
ENSG00000158296	SLC13A3	20	solute carrier family 13 (sodium-dependent dicarboxylate transporter), member 3 [Source:HGNC Symbol;Acc:14430]	res	-2.44573	0.00205811	--	--	-4.06115	0.00443145	0.00772029	2.74724
ENSG00000158467	AHCYL2	7	adenosylhomocysteiNAse-like 2 [Source:HGNC Symbol;Acc:22204]	non-res	--	--	--	--	1.40595	0.00495573	--	--
ENSG00000159423	ALDH4A1	1	aldehyde dehydrogeNAse 4 family, member A1 [Source:HGNC Symbol;Acc:406]	res	--	--	--	--	-1.13495	0.00757942	--	--
ENSG00000159784	FAM131B	7	family with sequence similarity 131, member B [Source:HGNC Symbol;Acc:22202]	non-res	--	--	--	--	--	--	0.00663125	1.07145
ENSG00000160131	VMA21	X	VMA21 vacuolar H+-ATPase homolog (S. cerevisiae) [Source:HGNC Symbol;Acc:22082]	res	--	--	--	--	--	--	0.00293019	0.138001
ENSG00000160877	NACC1	19	nucleus accumbens associated 1, BEN and BTB (POZ) domain containing [Source:HGNC Symbol;Acc:20967]	non-res	--	--	1.03307	0.00100811	--	--	--	--
ENSG00000161249	DMKN	19	dermokine [Source:HGNC Symbol;Acc:25063]	non-res	--	--	2.12868	0.00889473	--	--	--	--
ENSG00000161798	AQP5	12	aquaporin 5 [Source:HGNC Symbol;Acc:638]	res	--	--	-3.52108	2.06369e-12	--	--	--	--
ENSG00000161921	CXCL16	17	chemokine (C-X-C motif) ligand 16 [Source:HGNC Symbol;Acc:16642]	non-res	--	--	--	--	--	--	0.00712002	0.163477
ENSG00000162009	SSTR5	16	somatostatin receptor 5 [Source:HGNC Symbol;Acc:11334]	non-res	--	--	1.79162	5.31435e-05	--	--	--	--
ENSG00000162383	SLC1A7	1	solute carrier family 1 (glutamate transporter), member 7 [Source:HGNC Symbol;Acc:10945]	res	--	--	-2.23698	0.00214393	--	--	--	--
ENSG00000162591	MEGF6	1	multiple EGF-like-domains 6 [Source:HGNC Symbol;Acc:3232]	non-res	--	--	2.66714	0.00227125	--	--	--	--
ENSG00000162779	AXDND1	1	axonemal dynein light chain domain containing 1 [Source:HGNC Symbol;Acc:26564]	res	--	--	-2.11338	0.00227125	--	--	--	--
ENSG00000163082	SGPP2	2	sphingosine-1-phosphate phosphatase 2 [Source:HGNC Symbol;Acc:19953]	non-res	--	--	2.73214	0.00338805	--	--	--	--
ENSG00000163328	GPR155	2	G protein-coupled receptor 155 [Source:HGNC Symbol;Acc:22951]	res	--	--	-1.71376	0.00296053	--	--	--	--
ENSG00000163362	C1orf106	1	chromosome 1 open reading frame 106 [Source:HGNC Symbol;Acc:25599]	non-res	--	--	1.25756	0.00889473	--	--	--	--
ENSG00000163515	RETNLB	3	resistin like beta [Source:HGNC Symbol;Acc:20388]	res	--	--	-3.2078	9.75102e-05	--	--	--	--
ENSG00000163536	SERPINI1	3	serpin peptidase inhibitor, clade I (neuroserpin), member 1 [Source:HGNC Symbol;Acc:8943]	res	--	--	-4.0588	1.23282e-14	--	--	--	--
ENSG00000164099	PRSS12	4	protease, serine, 12 (neurotrypsin, motopsin) [Source:HGNC Symbol;Acc:9477]	non-res	--	--	2.16861	0.00277669	--	--	--	--
ENSG00000164342	TLR3	4	toll-like receptor 3 [Source:HGNC Symbol;Acc:11849]	non-res	1.42263	0.00457582	--	--	--	--	--	--
ENSG00000165775	FUNDC2	X	FUN14 domain containing 2 [Source:HGNC Symbol;Acc:24925]	res	--	--	--	--	--	--	0.00574234	0.175283
ENSG00000166278	C2	6	complement component 2 [Source:HGNC Symbol;Acc:1248]	res	-1.35514	0.00690524	--	--	-1.89922	0.00443145	0.0051193	0.778352
ENSG00000166340	TPP1	11	tripeptidyl peptidase I [Source:HGNC Symbol;Acc:2073]	res	--	--	-1.11758	0.000844642	--	--	--	--
ENSG00000166503	HDGFRP3	15	Hepatoma-derived growth factor-related protein 3 [Source:UniProtKB/Swiss-Prot;Acc:Q9Y3E1]	non-res	--	--	--	--	--	--	0.00113783	3.2284
ENSG00000166900	STX3	11	syntaxin 3 [Source:HGNC Symbol;Acc:11438]	res	--	--	-1.08108	0.0035997	--	--	--	--
ENSG00000166922	SCG5	15	secretogranin V (7B2 protein) [Source:HGNC Symbol;Acc:10816]	non-res	--	--	--	--	--	--	0.00122442	1.15335
ENSG00000167004	PDIA3	15	protein disulfide isomerase family A, member 3 [Source:HGNC Symbol;Acc:4606]	res	--	--	-1.14912	0.000472357	--	--	--	--
ENSG00000167207	NOD2	16	nucleotide-binding oligomerization domain containing 2 [Source:HGNC Symbol;Acc:5331]	res	--	--	--	--	--	--	0.0072216	1.00473
ENSG00000167283	ATP5L	11	ATP synthase, H+ transporting, mitochondrial Fo complex, subunit G [Source:HGNC Symbol;Acc:14247]	res	--	--	-1.15999	7.23948e-05	--	--	--	--
ENSG00000167641	PPP1R14A	19	protein phosphatase 1, regulatory (inhibitor) subunit 14A [Source:HGNC Symbol;Acc:14871]	res	--	--	-2.7355	7.31277e-07	--	--	--	--
ENSG00000167972	ABCA3	16	ATP-binding cassette, sub-family A (ABC1), member 3 [Source:HGNC Symbol;Acc:33]	non-res	--	--	2.50157	0.00064827	--	--	--	--
ENSG00000168273	SMIM4	3	small integral membrane protein 4 [Source:HGNC Symbol;Acc:37257]	res	--	--	-1.05189	0.00819577	--	--	--	--
ENSG00000169871	TRIM56	7	tripartite motif containing 56 [Source:HGNC Symbol;Acc:19028]	non-res	--	--	1.49428	0.000324382	--	--	--	--
ENSG00000169992	NLGN2	17	neuroligin 2 [Source:HGNC Symbol;Acc:14290]	non-res	--	--	--	--	--	--	0.0048029	1.24593
ENSG00000170004	CHD3	17	chromodomain helicase DNA binding protein 3 [Source:HGNC Symbol;Acc:1918]	non-res	--	--	--	--	--	--	0.00864914	0.230533
ENSG00000170369	CST2	20	cystatin SA [Source:HGNC Symbol;Acc:2474]	res	--	--	-5.37411	1.35774e-06	--	--	--	--
ENSG00000170373	CST1	20	cystatin SN [Source:HGNC Symbol;Acc:2473]	res	--	--	-6.60448	3.72298e-07	--	--	--	--
ENSG00000171984	C20orf196	20	chromosome 20 open reading frame 196 [Source:HGNC Symbol;Acc:26318]	res	--	--	-2.06428	2.36524e-06	--	--	--	--
ENSG00000172339	ALG14	1	ALG14, UDP-N-acetylglucosaminyltransferase subunit [Source:HGNC Symbol;Acc:28287]	res	--	--	-1.02669	0.000392819	--	--	--	--
ENSG00000173113	TRMT112	11	tRNA methyltransferase 11-2 homolog (S. cerevisiae) [Source:HGNC Symbol;Acc:26940]	res	--	--	-1.07561	5.50196e-07	--	--	--	--
ENSG00000173141	MRP63	13	mitochondrial ribosomal protein 63 [Source:HGNC Symbol;Acc:14514]	res	--	--	--	--	--	--	0.00587334	0.147349
ENSG00000173209	AHSA2	2	AHA1, activator of heat shock 90kDa protein ATPase homolog 2 (yeast) [Source:HGNC Symbol;Acc:20437]	res	--	--	-1.24349	0.000703702	--	--	--	--
ENSG00000174567	GOLT1A	1	golgi transport 1A [Source:HGNC Symbol;Acc:24766]	res	--	--	-1.35408	0.00220599	--	--	--	--
ENSG00000174938	SEZ6L2	16	seizure related 6 homolog (mouse)-like 2 [Source:HGNC Symbol;Acc:30844]	non-res	--	--	1.83827	0.00911266	--	--	--	--
ENSG00000174939	ASPHD1	16	aspartate beta-hydroxylase domain containing 1 [Source:HGNC Symbol;Acc:27380]	non-res	--	--	1.83712	0.00875657	--	--	--	--
ENSG00000174992	ZG16	16	zymogen granule protein 16 [Source:HGNC Symbol;Acc:30961]	non-res	3.12213	0.00656779	--	--	--	--	0.00476347	3.34316
ENSG00000175063	UBE2C	20	ubiquitin-conjugating enzyme E2C [Source:HGNC Symbol;Acc:15937]	res	--	--	--	--	--	--	0.00705354	0.159894
ENSG00000175643	RMI2	16	RecQ mediated genome instability 2 [Source:HGNC Symbol;Acc:28349]	res	--	--	-1.57237	2.63355e-05	--	--	--	--
ENSG00000175832	ETV4	17	ets variant 4 [Source:HGNC Symbol;Acc:3493]	res	-1.19967	0.000425675	--	--	--	--	0.00214974	0.281616
ENSG00000177409	SAMD9L	7	sterile alpha motif domain containing 9-like [Source:HGNC Symbol;Acc:1349]	non-res	2.01336	0.00690524	--	--	--	--	--	--
ENSG00000177706	FAM20C	7	family with sequence similarity 20, member C [Source:HGNC Symbol;Acc:22140]	non-res	--	--	2.47885	0.00595173	--	--	--	--
ENSG00000177732	SOX12	20	SRY (sex determining region Y)-box 12 [Source:HGNC Symbol;Acc:11198]	res	--	--	-1.3997	0.00429557	--	--	--	--
ENSG00000177764	ZCCHC3	20	zinc finger, CCHC domain containing 3 [Source:HGNC Symbol;Acc:16230]	res	--	--	-1.19864	0.000314118	--	--	--	--
ENSG00000178209	PLEC	8	plectin [Source:HGNC Symbol;Acc:9069]	non-res	--	--	1.54504	0.00796184	--	--	--	--
ENSG00000178531	CTXN1	19	cortexin 1 [Source:HGNC Symbol;Acc:31108]	non-res	--	--	2.56997	0.0050805	--	--	--	--
ENSG00000180389	ATP5EP2	13	ATP synthase, H+ transporting, mitochondrial F1 complex, epsilon subunit pseudogene 2 [Source:HGNC Symbol;Acc:34026]	res	--	--	--	--	--	--	0.00641909	0.175625
ENSG00000180425	C11orf71	11	chromosome 11 open reading frame 71 [Source:HGNC Symbol;Acc:25937]	res	--	--	-1.19171	0.00952819	--	--	--	--
ENSG00000180694	TMEM64	8	transmembrane protein 64 [Source:HGNC Symbol;Acc:25441]	non-res	--	--	2.21901	0.00583962	--	--	--	--
ENSG00000180767	CHST13	3	carbohydrate (chondroitin 4) sulfotransferase 13 [Source:HGNC Symbol;Acc:21755]	res	--	--	--	--	--	--	0.00438417	1.66108
ENSG00000180822	PSMG4	6	proteasome (prosome, macropain) assembly chaperone 4 [Source:HGNC Symbol;Acc:21108]	res	--	--	-1.46139	5.71891e-07	--	--	--	--
ENSG00000181826	RELL1	4	RELT-like 1 [Source:HGNC Symbol;Acc:27379]	non-res	1.13574	0.00690524	--	--	--	--	--	--
ENSG00000182489	XKRX	X	XK, Kell blood group complex subunit-related, X-linked [Source:HGNC Symbol;Acc:29845]	res	--	--	-2.07106	0.0046697	--	--	--	--
ENSG00000183605	SFXN4	10	sideroflexin 4 [Source:HGNC Symbol;Acc:16088]	res	--	--	-1.08751	0.00536158	--	--	--	--
ENSG00000183765	CHEK2	22	checkpoint kiNAse 2 [Source:HGNC Symbol;Acc:16627]	res	--	--	-1.08163	0.00072501	--	--	--	--
ENSG00000183778	B3GALT5	21	UDP-Gal:betaGlcNAc beta 1,3-galactosyltransferase, polypeptide 5 [Source:HGNC Symbol;Acc:920]	non-res	--	--	2.96953	0.00173728	--	--	--	--
ENSG00000184857	TMEM186	16	transmembrane protein 186 [Source:HGNC Symbol;Acc:24530]	res	--	--	-1.07298	0.00470077	--	--	--	--
ENSG00000185745	IFIT1	10	interferon-induced protein with tetratricopeptide repeats 1 [Source:HGNC Symbol;Acc:5407]	non-res	1.96974	0.00892123	--	--	--	--	--	--
ENSG00000185909	KLHDC8B	3	kelch domain containing 8B [Source:HGNC Symbol;Acc:28557]	res	--	--	-1.66377	0.00739816	--	--	--	--
ENSG00000186184	POLR1D	13	polymerase (RNA) I polypeptide D, 16kDa [Source:HGNC Symbol;Acc:20422]	res	--	--	-1.97267	3.72175e-13	--	--	--	--
ENSG00000186710	CCDC42B	12	coiled-coil domain containing 42B [Source:HGNC Symbol;Acc:37100]	non-res	--	--	1.54291	0.00414705	--	--	--	--
ENSG00000186787	SPIN2B	X	spindlin family, member 2B [Source:HGNC Symbol;Acc:33147]	res	--	--	-1.63911	0.00203705	--	--	--	--
ENSG00000188015	S100A3	1	S100 calcium binding protein A3 [Source:HGNC Symbol;Acc:10493]	res	--	--	-2.3298	0.00100811	--	--	--	--
ENSG00000188243	COMMD6	13	COMM domain containing 6 [Source:HGNC Symbol;Acc:24015]	res	--	--	--	--	-1.0359	0.00717618	--	--
ENSG00000188257	PLA2G2A	1	phospholipase A2, group IIA (platelets, synovial fluid) [Source:HGNC Symbol;Acc:9031]	non-res	2.88697	0.00733193	--	--	3.51173	0.00442333	0.000434799	2.49834
ENSG00000188290	HES4	1	hes family bHLH transcription factor 4 [Source:HGNC Symbol;Acc:24149]	non-res	--	--	2.25694	0.00292838	--	--	--	--
ENSG00000188536	HBA2	16	hemoglobin, alpha 2 [Source:HGNC Symbol;Acc:4824]	non-res	--	--	--	--	5.23012	0.00383476	--	--
ENSG00000188833	ENTPD8	9	ectonucleoside triphosphate diphosphohydrolase 8 [Source:HGNC Symbol;Acc:24860]	non-res	--	--	--	--	1.93446	0.00603843	0.00992004	0.820411
ENSG00000189007	ADAT2	6	adenosine deamiNAse, tRNA-specific 2 [Source:HGNC Symbol;Acc:21172]	res	--	--	-1.36637	9.97813e-05	--	--	--	--
ENSG00000189058	APOD	3	apolipoprotein D [Source:HGNC Symbol;Acc:612]	res	--	--	-3.01962	6.89654e-05	--	--	--	--
ENSG00000196188	CTSE	1	cathepsin E [Source:HGNC Symbol;Acc:2530]	non-res	--	--	--	--	4.04551	0.00042326	--	--
ENSG00000196502	SULT1A1	16	sulfotransferase family, cytosolic, 1A, phenol-preferring, member 1 [Source:HGNC Symbol;Acc:11453]	res	--	--	-1.35945	0.00239173	--	--	--	--
ENSG00000196549	MME	3	membrane metallo-endopeptidase [Source:HGNC Symbol;Acc:7154]	res	-3.15984	0.000425675	--	--	--	--	--	--
ENSG00000196569	LAMA2	6	laminin, alpha 2 [Source:HGNC Symbol;Acc:6482]	res	--	--	-3.56937	5.26548e-05	--	--	--	--
ENSG00000196683	TOMM7	7	translocase of outer mitochondrial membrane 7 homolog (yeast) [Source:HGNC Symbol;Acc:21648]	res	--	--	--	--	--	--	0.00875685	0.141234
ENSG00000197172	MAGEA6	X	melanoma antigen family A, 6 [Source:HGNC Symbol;Acc:6804]	res	-5.28249	0.000486249	--	--	--	--	--	--
ENSG00000197457	STMN3	20	stathmin-like 3 [Source:HGNC Symbol;Acc:15926]	non-res	-2.76451	0.00414128	3.79018	0.00509233	--	--	--	--
ENSG00000198488	B3GNT6	11	UDP-GlcNAc:betaGal beta-1,3-N-acetylglucosaminyltransferase 6 (core 3 synthase) [Source:HGNC Symbol;Acc:24141]	non-res	2.29951	0.00183307	--	--	4.51976	0.00199894	0.00566313	3.39275
ENSG00000198788	MUC2	11	mucin 2, oligomeric mucus/gel-forming [Source:HGNC Symbol;Acc:7512]	non-res	3.09329	0.00414128	--	--	3.59846	0.00717618	0.00995584	2.61845
ENSG00000198848	CES1	16	carboxylesterase 1 [Source:HGNC Symbol;Acc:1863]	res	-3.46575	0.000486249	--	--	-6.34718	1.07277e-06	0.00476347	3.62671
ENSG00000198930	CSAG1	X	chondrosarcoma associated gene 1 [Source:HGNC Symbol;Acc:24294]	res	-4.66199	0.00101681	--	--	-8.98479	0.00634001	--	--
ENSG00000204308	RNF5	6	ring finger protein 5, E3 ubiquitin protein ligase [Source:HGNC Symbol;Acc:10068]	res	--	--	--	--	--	--	0.00705354	0.125677
ENSG00000204435	CSNK2B	6	casein kiNAse 2, beta polypeptide [Source:HGNC Symbol;Acc:2460]	res	--	--	--	--	--	--	0.00855475	0.139129
ENSG00000205413	SAMD9	7	sterile alpha motif domain containing 9 [Source:HGNC Symbol;Acc:1348]	non-res	1.86262	0.00263208	--	--	--	--	--	--
ENSG00000205542	TMSB4X	X	thymosin beta 4, X-linked [Source:HGNC Symbol;Acc:11881]	res	--	--	-1.17161	0.00952448	--	--	--	--
ENSG00000213401	MAGEA12	X	melanoma antigen family A, 12 [Source:HGNC Symbol;Acc:6799]	res	-4.25261	0.00088331	--	--	-9.12943	0.00395084	--	--
ENSG00000213465	ARL2	11	ADP-ribosylation factor-like 2 [Source:HGNC Symbol;Acc:693]	res	--	--	-1.10582	0.00553194	--	--	--	--
ENSG00000213593	TMX2	11	thioredoxin-related transmembrane protein 2 [Source:HGNC Symbol;Acc:30739]	res	--	--	-1.28666	0.00125425	--	--	--	--
ENSG00000214113	LYRM4	6	LYR motif containing 4 [Source:HGNC Symbol;Acc:21365]	res	--	--	--	--	--	--	0.00587334	0.190302
ENSG00000214160	ALG3	3	ALG3, alpha-1,3- mannosyltransferase [Source:HGNC Symbol;Acc:23056]	res	--	--	--	--	--	--	0.00106273	0.0899479
ENSG00000221867	MAGEA3	X	melanoma antigen family A, 3 [Source:HGNC Symbol;Acc:6801]	res	-5.26694	0.00696495	--	--	--	--	--	--
ENSG00000233280	CRYBG3	3	Beta/gamma crystallin domain-containing protein 3; cDNA FLJ60082, weakly similar to Uro-adherence factor A [Source:UniProtKB/TrEMBL;Acc:B4DLE8]	non-res	1.45334	0.00088331	--	--	1.86132	0.00979543	0.00485155	0.769169
ENSG00000240563	L1TD1	1	LINE-1 type transposase domain containing 1 [Source:HGNC Symbol;Acc:25595]	res	--	--	-4.39824	0.00290228	--	--	--	--
ENSG00000242110	AMACR	5	alpha-methylacyl-CoA racemase [Source:HGNC Symbol;Acc:451]	res	--	--	-1.44913	0.00338805	--	--	--	--
ENSG00000242372	EIF6	20	eukaryotic translation initiation factor 6 [Source:HGNC Symbol;Acc:6159]	res	--	--	--	--	--	--	0.00490537	0.103451
ENSG00000243709	LEFTY1	1	left-right determiNAtion factor 1 [Source:HGNC Symbol;Acc:6552]	non-res	1.94226	0.00402313	--	--	--	--	--	--
ENSG00000253506	NACA2	17	NAscent polypeptide-associated complex alpha subunit 2 [Source:HGNC Symbol;Acc:23290]	res	--	--	--	--	--	--	0.00323244	0.112659
ENSG00000254732	RP11-691N7.6	11		res	--	--	-1.18906	9.25122e-05	--	--	--	--
ENSG00000255737	AGAP2-AS1	12	AGAP2 antisense RNA 1 [Source:HGNC Symbol;Acc:48633]	non-res	--	--	1.83567	0.00992859	--	--	--	--
ENSG00000267881	CEA	19	Uncharacterized protein [Source:UniProtKB/TrEMBL;Acc:M0QXV9]	non-res	--	--	--	--	--	--	0.0058957	0.654199
ENSG00000268434	AC011530.4	19	Uncharacterized protein [Source:UniProtKB/TrEMBL;Acc:M0QX08]	non-res	--	--	1.44816	0.00254368	--	--	--	--
ENSG00000268643	AC006486.9	19	Uncharacterized protein [Source:UniProtKB/TrEMBL;Acc:M0QYV0]	non-res	--	--	1.21564	0.00333771	--	--	--	--
ENSG00000268861	CTD-2207O23.3	19	Rho guanine nucleotide exchange factor 18 [Source:UniProtKB/TrEMBL;Acc:M0R125]	non-res	--	--	1.46415	0.00290228	--	--	--	--

## Sheet: 5-FU PDX
Supplementary Data 15: Gene signatures related to drug sensitivity in patient derived models. Gene signatures related to drug sensitivity in PDO models (AZD8931, afatinib, gefitinib and vandetanib – worksheet 1-4) and in PDX models (AZD8931, afatinib, cetuximab, Avastin and 5-FU – worksheet 5-9). Column E in every worksheet indicates the relationship between gene up-regulation and drug response i…
Ensembl gene ID	symbol	chr	description	respose.anno	setup-b_logFC	setup-b_FDR	setup-a_logFC	setup-a_FDR	setup-c_logFC	setup-c_FDR	setup-d_FDR	setup-d_disp
ENSG00000004776	HSPB6	19	heat shock protein, alpha-crystallin-related, B6 [Source:HGNC Symbol;Acc:26511]	non-res	--	--	--	--	3.66168	0.00222192	--	--
ENSG00000004799	PDK4	7	pyruvate dehydrogeNAse kiNAse, isozyme 4 [Source:HGNC Symbol;Acc:8812]	non-res	--	--	--	--	--	--	0.00833539	0.507194
ENSG00000005486	RHBDD2	7	rhomboid domain containing 2 [Source:HGNC Symbol;Acc:23082]	non-res	--	--	--	--	--	--	0.00942847	0.181168
ENSG00000007216	SLC13A2	17	solute carrier family 13 (sodium-dependent dicarboxylate transporter), member 2 [Source:HGNC Symbol;Acc:10917]	res	--	--	--	--	-3.87148	0.00209315	0.00092525	2.4083
ENSG00000007350	TKTL1	X	transketolase-like 1 [Source:HGNC Symbol;Acc:11835]	res	--	--	--	--	-8.10907	0.00256079	--	--
ENSG00000011638	TMEM159	16	transmembrane protein 159 [Source:HGNC Symbol;Acc:30136]	res	--	--	--	--	--	--	0.00599947	0.126246
ENSG00000021355	SERPINB1	6	serpin peptidase inhibitor, clade B (ovalbumin), member 1 [Source:HGNC Symbol;Acc:3311]	res	--	--	--	--	--	--	0.0091652	0.231072
ENSG00000021826	CPS1	2	carbamoyl-phosphate synthase 1, mitochondrial [Source:HGNC Symbol;Acc:2323]	res	-2.24726	0.00656699	-2.45844	0.0008575	-4.4002	6.13447e-05	0.000187457	2.56177
ENSG00000049130	KITLG	12	KIT ligand [Source:HGNC Symbol;Acc:6343]	res	--	--	--	--	-1.04789	0.00535649	0.00305899	0.312563
ENSG00000050405	LIMA1	12	LIM domain and actin binding 1 [Source:HGNC Symbol;Acc:24636]	res	--	--	--	--	-1.21796	6.41379e-05	--	--
ENSG00000066735	KIF26A	14	kinesin family member 26A [Source:HGNC Symbol;Acc:20226]	res	--	--	--	--	--	--	0.00381205	2.12341
ENSG00000070087	PFN2	3	profilin 2 [Source:HGNC Symbol;Acc:8882]	non-res	--	--	--	--	2.1519	0.00343565	--	--
ENSG00000070526	ST6GALNAC1	17	ST6 (alpha-N-acetyl-neuraminyl-2,3-beta-galactosyl-1,3)-N-acetylgalactosaminide alpha-2,6-sialyltransferase 1 [Source:HGNC Symbol;Acc:23614]	res	--	--	--	--	-2.0939	0.000717805	0.00073665	0.792767
ENSG00000070669	ASNS	7	asparagine synthetase (glutamine-hydrolyzing) [Source:HGNC Symbol;Acc:753]	non-res	--	--	--	--	--	--	0.000182373	0.175073
ENSG00000072310	SREBF1	17	sterol regulatory element binding transcription factor 1 [Source:HGNC Symbol;Acc:11289]	res	--	--	--	--	--	--	0.000490314	0.153779
ENSG00000072682	P4HA2	5	prolyl 4-hydroxylase, alpha polypeptide II [Source:HGNC Symbol;Acc:8547]	res	-1.09196	1.88737e-05	--	--	--	--	0.00485055	0.185336
ENSG00000073067	CYP2W1	7	cytochrome P450, family 2, subfamily W, polypeptide 1 [Source:HGNC Symbol;Acc:20243]	non-res	--	--	2.38208	0.00110448	3.14136	0.00048259	--	--
ENSG00000074219	TEAD2	19	TEA domain family member 2 [Source:HGNC Symbol;Acc:11715]	res	--	--	--	--	-1.73521	0.00551911	--	--
ENSG00000075213	SEMA3A	7	sema domain, immunoglobulin domain (Ig), short basic domain, secreted, (semaphorin) 3A [Source:HGNC Symbol;Acc:10723]	non-res	--	--	--	--	1.92711	0.0067872	0.00599947	1.06166
ENSG00000075461	CACNG4	17	calcium channel, voltage-dependent, gamma subunit 4 [Source:HGNC Symbol;Acc:1408]	non-res	--	--	2.45486	0.000192404	4.00757	0.000363298	--	--
ENSG00000076641	PAG1	8	phosphoprotein associated with glycosphingolipid microdomains 1 [Source:HGNC Symbol;Acc:30043]	res	--	--	--	--	-1.97886	0.00279324	0.000336563	0.799838
ENSG00000078699	CBFA2T2	20	core-binding factor, runt domain, alpha subunit 2; translocated to, 2 [Source:HGNC Symbol;Acc:1536]	non-res	--	--	--	--	--	--	0.0095337	0.114472
ENSG00000080007	DDX43	6	DEAD (Asp-Glu-Ala-Asp) box polypeptide 43 [Source:HGNC Symbol;Acc:18677]	non-res	--	--	--	--	5.97459	0.00205001	--	--
ENSG00000080493	SLC4A4	4	solute carrier family 4 (sodium bicarboNAte cotransporter), member 4 [Source:HGNC Symbol;Acc:11030]	res	--	--	-2.78826	1.39032e-05	-4.59385	0.0001208	2.7618e-06	2.22991
ENSG00000080819	CPOX	3	coproporphyrinogen oxidase [Source:HGNC Symbol;Acc:2321]	res	--	--	--	--	--	--	0.00662158	0.128294
ENSG00000086730	LAT2	7	linker for activation of T cells family, member 2 [Source:HGNC Symbol;Acc:12749]	non-res	1.66295	0.00513932	--	--	--	--	0.00109346	1.07153
ENSG00000087086	FTL	19	ferritin, light polypeptide [Source:HGNC Symbol;Acc:3999]	non-res	--	--	1.07904	0.000142441	1.01652	0.00140064	0.000494747	0.208328
ENSG00000087448	KLHL42	12	kelch-like family member 42 [Source:HGNC Symbol;Acc:29252]	non-res	--	--	--	--	--	--	0.00985418	0.134904
ENSG00000090530	LEPREL1	3	leprecan-like 1 [Source:HGNC Symbol;Acc:19317]	res	--	--	--	--	-2.54613	0.00907498	0.00419289	1.65875
ENSG00000090621	PABPC4	1	poly(A) binding protein, cytoplasmic 4 (inducible form) [Source:HGNC Symbol;Acc:8557]	non-res	--	--	--	--	--	--	0.00565897	0.0851641
ENSG00000090920	FCGBP	19	Fc fragment of IgG binding protein [Source:HGNC Symbol;Acc:13572]	res	--	--	-2.53807	0.00180076	-3.17604	0.00303146	0.00204247	2.12075
ENSG00000091972	CD200	3	CD200 molecule [Source:HGNC Symbol;Acc:7203]	res	--	--	-2.44717	0.00180076	-4.52347	0.000717805	0.000918601	2.9091
ENSG00000100078	PLA2G3	22	phospholipase A2, group III [Source:HGNC Symbol;Acc:17934]	res	--	--	-2.33181	0.000177272	-5.02436	0.000296635	6.31284e-05	2.73058
ENSG00000100744	GSKIP	14	GSK3B interacting protein [Source:HGNC Symbol;Acc:20343]	res	--	--	--	--	-1.08363	6.41379e-05	0.00021856	0.179165
ENSG00000100983	GSS	20	glutathione synthetase [Source:HGNC Symbol;Acc:4624]	non-res	--	--	--	--	--	--	0.00339207	0.125034
ENSG00000101104	PABPC1L	20	poly(A) binding protein, cytoplasmic 1-like [Source:HGNC Symbol;Acc:15797]	non-res	--	--	1.12514	0.00132537	1.46681	0.00222192	0.00580805	0.466971
ENSG00000101407	TTI1	20	TELO2 interacting protein 1 [Source:HGNC Symbol;Acc:29029]	non-res	--	--	--	--	--	--	0.00697737	0.138768
ENSG00000102038	SMARCA1	X	SWI/SNF related, matrix associated, actin dependent regulator of chromatin, subfamily a, member 1 [Source:HGNC Symbol;Acc:11097]	non-res	2.73247	1.30479e-06	--	--	3.6144	0.000296635	2.39758e-05	1.59201
ENSG00000102144	PGK1	X	phosphoglycerate kiNAse 1 [Source:HGNC Symbol;Acc:8896]	res	--	--	--	--	--	--	0.00906852	0.184191
ENSG00000102837	OLFM4	13	olfactomedin 4 [Source:HGNC Symbol;Acc:17190]	res	--	--	--	--	-4.57786	0.00235107	--	--
ENSG00000103018	CYB5B	16	cytochrome b5 type B (outer mitochondrial membrane) [Source:HGNC Symbol;Acc:24374]	non-res	--	--	--	--	--	--	0.00397036	0.203144
ENSG00000103355	PRSS33	16	protease, serine, 33 [Source:HGNC Symbol;Acc:30405]	non-res	--	--	--	--	2.4715	0.00689841	0.000164148	1.44903
ENSG00000104140	RHOV	15	ras homolog family member V [Source:HGNC Symbol;Acc:18313]	res	--	--	-1.36297	0.0086443	-1.65902	0.00303057	--	--
ENSG00000104267	CA2	8	carbonic anhydrase II [Source:HGNC Symbol;Acc:1373]	res	--	--	-2.9398	0.000161761	-5.15751	2.46248e-06	0.000155114	2.25785
ENSG00000104419	NDRG1	8	N-myc downstream regulated 1 [Source:HGNC Symbol;Acc:7679]	res	-1.1507	0.00797132	--	--	-1.11287	0.00343565	0.000394216	0.324431
ENSG00000104765	BNIP3L	8	BCL2/adenovirus E1B 19kDa interacting protein 3-like [Source:HGNC Symbol;Acc:1085]	res	--	--	--	--	--	--	0.004165	0.336178
ENSG00000106069	CHN2	7	chimerin 2 [Source:HGNC Symbol;Acc:1944]	non-res	--	--	--	--	--	--	0.00878938	0.455966
ENSG00000106236	NPTX2	7	neuroNAl pentraxin II [Source:HGNC Symbol;Acc:7953]	non-res	--	--	--	--	--	--	5.36932e-05	3.81903
ENSG00000106538	RARRES2	7	retinoic acid receptor responder (tazarotene induced) 2 [Source:HGNC Symbol;Acc:9868]	non-res	--	--	--	--	2.62945	0.00522995	--	--
ENSG00000108515	ENO3	17	enolase 3 (beta, muscle) [Source:HGNC Symbol;Acc:3354]	res	--	--	-1.58858	0.00575586	--	--	--	--
ENSG00000109205	ODAM	4	odontogenic, ameloblast asssociated [Source:HGNC Symbol;Acc:26043]	res	-2.47772	0.00567456	--	--	--	--	0.00617569	2.67363
ENSG00000109265	KIAA1211	4	KIAA1211 [Source:HGNC Symbol;Acc:29219]	res	--	--	--	--	-1.79632	0.00896202	0.00545418	0.915785
ENSG00000110013	SIAE	11	sialic acid acetylesterase [Source:HGNC Symbol;Acc:18187]	res	--	--	--	--	--	--	0.00171133	0.217669
ENSG00000111802	TDP2	6	tyrosyl-DNA phosphodiesterase 2 [Source:HGNC Symbol;Acc:17768]	res	--	--	--	--	--	--	0.0095337	0.280416
ENSG00000111863	ADTRP	6	androgen-dependent TFPI-regulating protein [Source:HGNC Symbol;Acc:21214]	res	--	--	-2.13981	0.00145365	-2.97694	0.00294647	0.00697737	1.68494
ENSG00000112486	CCR6	6	chemokine (C-C motif) receptor 6 [Source:HGNC Symbol;Acc:1607]	res	--	--	--	--	--	--	0.0045586	0.930649
ENSG00000113249	HAVCR1	5	hepatitis A virus cellular receptor 1 [Source:HGNC Symbol;Acc:17866]	res	--	--	--	--	-5.07456	5.36387e-05	7.63316e-05	2.75683
ENSG00000113916	BCL6	3	B-cell CLL/lymphoma 6 [Source:HGNC Symbol;Acc:1001]	non-res	--	--	--	--	--	--	0.00485055	0.204587
ENSG00000114378	HYAL1	3	hyaluronoglucosaminidase 1 [Source:HGNC Symbol;Acc:5320]	res	--	--	-2.57846	1.7433e-10	-4.23447	1.17997e-08	3.98075e-05	1.45314
ENSG00000115204	MPV17	2	MpV17 mitochondrial inner membrane protein [Source:HGNC Symbol;Acc:7224]	non-res	--	--	--	--	--	--	0.00350151	0.148309
ENSG00000115257	PCSK4	19	proprotein convertase subtilisin/kexin type 4 [Source:HGNC Symbol;Acc:8746]	res	--	--	--	--	--	--	0.00878938	0.397706
ENSG00000116176	TPSG1	16	tryptase gamma 1 [Source:HGNC Symbol;Acc:14134]	res	--	--	--	--	-2.99947	0.00421975	--	--
ENSG00000116661	FBXO2	1	F-box protein 2 [Source:HGNC Symbol;Acc:13581]	non-res	--	--	1.61009	0.00473082	2.37308	0.0093747	--	--
ENSG00000118965	WDR35	2	WD repeat domain 35 [Source:HGNC Symbol;Acc:29250]	non-res	--	--	--	--	1.07062	0.00752153	--	--
ENSG00000119138	KLF9	9	Kruppel-like factor 9 [Source:HGNC Symbol;Acc:1123]	res	--	--	--	--	-2.26076	0.00965698	--	--
ENSG00000119760	SUPT7L	2	suppressor of Ty 7 (S. cerevisiae)-like [Source:HGNC Symbol;Acc:30632]	non-res	--	--	--	--	--	--	0.00639271	0.0735618
ENSG00000120159	CAAP1	9	caspase activity and apoptosis inhibitor 1 [Source:HGNC Symbol;Acc:25834]	res	--	--	--	--	--	--	0.00896704	0.197475
ENSG00000121905	HPCA	1	hippocalcin [Source:HGNC Symbol;Acc:5144]	res	--	--	--	--	--	--	0.00599947	1.89877
ENSG00000121966	CXCR4	2	chemokine (C-X-C motif) receptor 4 [Source:HGNC Symbol;Acc:2561]	res	--	--	--	--	-3.01576	0.00531548	--	--
ENSG00000122034	GTF3A	13	general transcription factor IIIA [Source:HGNC Symbol;Acc:4662]	non-res	--	--	--	--	1.10932	0.00361703	0.000831793	0.331627
ENSG00000122694	GLIPR2	9	GLI pathogenesis-related 2 [Source:HGNC Symbol;Acc:18007]	res	--	--	--	--	-2.52433	0.00425629	0.00697737	1.45923
ENSG00000122861	PLAU	10	plasminogen activator, urokiNAse [Source:HGNC Symbol;Acc:9052]	non-res	--	--	1.97442	0.00290399	--	--	--	--
ENSG00000122884	P4HA1	10	prolyl 4-hydroxylase, alpha polypeptide I [Source:HGNC Symbol;Acc:8546]	res	-1.4338	1.35096e-06	--	--	-1.185	0.000363298	3.02748e-06	0.228713
ENSG00000124177	CHD6	20	chromodomain helicase DNA binding protein 6 [Source:HGNC Symbol;Acc:19057]	non-res	--	--	--	--	--	--	0.00715025	0.178317
ENSG00000124181	PLCG1	20	phospholipase C, gamma 1 [Source:HGNC Symbol;Acc:9065]	non-res	--	--	--	--	--	--	0.00480727	0.239376
ENSG00000124222	STX16	20	syntaxin 16 [Source:HGNC Symbol;Acc:11431]	non-res	--	--	--	--	--	--	0.000303629	0.15791
ENSG00000124939	SCGB2A1	11	secretoglobin, family 2A, member 1 [Source:HGNC Symbol;Acc:7051]	res	--	--	-2.10495	0.00180076	-3.61455	0.000301719	0.00432973	1.85544
ENSG00000125207	PIWIL1	12	piwi-like RNA-mediated gene silencing 1 [Source:HGNC Symbol;Acc:9007]	non-res	2.24252	0.00797132	--	--	--	--	--	--
ENSG00000125384	PTGER2	14	prostaglandin E receptor 2 (subtype EP2), 53kDa [Source:HGNC Symbol;Acc:9594]	res	--	--	-2.51087	0.00219912	-3.29758	0.00361703	0.00617569	2.28966
ENSG00000125520	SLC2A4RG	20	SLC2A4 regulator [Source:HGNC Symbol;Acc:15930]	non-res	--	--	--	--	1.02322	0.00138055	--	--
ENSG00000125538	IL1B	2	interleukin 1, beta [Source:HGNC Symbol;Acc:5992]	res	--	--	-1.50194	0.00248953	-3.49809	3.9038e-05	0.000367361	1.35448
ENSG00000125845	BMP2	20	bone morphogenetic protein 2 [Source:HGNC Symbol;Acc:1069]	res	--	--	--	--	-1.8309	0.00519413	0.00144079	0.740838
ENSG00000126001	CEP250	20	centrosomal protein 250kDa [Source:HGNC Symbol;Acc:1859]	non-res	--	--	--	--	--	--	0.00381205	0.126372
ENSG00000126709	IFI6	1	interferon, alpha-inducible protein 6 [Source:HGNC Symbol;Acc:4054]	non-res	1.92677	0.00260764	--	--	--	--	--	--
ENSG00000127528	KLF2	19	Kruppel-like factor 2 [Source:HGNC Symbol;Acc:6347]	res	--	--	--	--	-1.80869	0.00702289	0.00271555	0.821417
ENSG00000127955	GNAI1	7	guanine nucleotide binding protein (G protein), alpha inhibiting activity polypeptide 1 [Source:HGNC Symbol;Acc:4384]	non-res	2.56042	0.00567456	--	--	--	--	--	--
ENSG00000128645	HOXD1	2	homeobox D1 [Source:HGNC Symbol;Acc:5132]	res	--	--	-1.81588	0.000669284	--	--	--	--
ENSG00000128709	HOXD9	2	homeobox D9 [Source:HGNC Symbol;Acc:5140]	res	--	--	-1.62842	0.00936911	--	--	--	--
ENSG00000129521	EGLN3	14	egl-9 family hypoxia-inducible factor 3 [Source:HGNC Symbol;Acc:14661]	res	-1.48763	0.00656699	--	--	-1.70325	0.000575937	0.000164909	0.517172
ENSG00000130775	THEMIS2	1	thymocyte selection associated family member 2 [Source:HGNC Symbol;Acc:16839]	non-res	--	--	--	--	--	--	0.00586619	0.85053
ENSG00000130821	SLC6A8	X	solute carrier family 6 (neurotransmitter transporter), member 8 [Source:HGNC Symbol;Acc:11055]	res	--	--	--	--	-2.10035	5.36387e-05	0.00073665	0.711107
ENSG00000130822	PNCK	X	pregNAncy up-regulated nonubiquitous CaM kiNAse [Source:HGNC Symbol;Acc:13415]	res	-1.80252	0.00656699	--	--	-3.23027	5.05298e-05	5.58584e-05	1.25026
ENSG00000131051	RBM39	20	RNA binding motif protein 39 [Source:HGNC Symbol;Acc:15923]	non-res	--	--	--	--	--	--	0.00660413	0.163725
ENSG00000131094	C1QL1	17	complement component 1, q subcomponent-like 1 [Source:HGNC Symbol;Acc:24182]	res	-1.78394	0.00571586	--	--	--	--	--	--
ENSG00000131831	RAI2	X	retinoic acid induced 2 [Source:HGNC Symbol;Acc:9835]	res	--	--	-2.41468	0.00420317	--	--	--	--
ENSG00000132781	MUTYH	1	mutY homolog [Source:HGNC Symbol;Acc:7527]	non-res	--	--	--	--	--	--	0.00308313	0.156644
ENSG00000133028	SCO1	17	SCO1 cytochrome c oxidase assembly protein [Source:HGNC Symbol;Acc:10603]	res	--	--	--	--	--	--	0.00844208	0.17103
ENSG00000133742	CA1	8	carbonic anhydrase I [Source:HGNC Symbol;Acc:1368]	res	--	--	-2.35542	0.0036378	--	--	--	--
ENSG00000134184	GSTM1	1	glutathione S-transferase mu 1 [Source:HGNC Symbol;Acc:4632]	res	--	--	-1.4502	0.00458598	--	--	--	--
ENSG00000134323	MYCN	2	v-myc avian myelocytomatosis viral oncogene neuroblastoma derived homolog [Source:HGNC Symbol;Acc:7559]	res	--	--	-1.59541	0.00448757	--	--	0.00690975	1.17164
ENSG00000135324	MRAP2	6	melanocortin 2 receptor accessory protein 2 [Source:HGNC Symbol;Acc:21232]	res	--	--	-1.68907	0.0058291	--	--	--	--
ENSG00000135439	AGAP2	12	ArfGAP with GTPase domain, ankyrin repeat and PH domain 2 [Source:HGNC Symbol;Acc:16921]	res	--	--	-1.90864	2.24805e-05	-2.78	7.66182e-05	0.00696621	1.04038
ENSG00000135702	CHST5	16	carbohydrate (N-acetylglucosamine 6-O) sulfotransferase 5 [Source:HGNC Symbol;Acc:1973]	res	--	--	--	--	-2.81652	0.00205001	0.000185373	1.37363
ENSG00000135916	ITM2C	2	integral membrane protein 2C [Source:HGNC Symbol;Acc:6175]	res	--	--	-1.57049	0.000398111	-1.64282	0.000472791	0.0001306	0.527768
ENSG00000136826	KLF4	9	Kruppel-like factor 4 (gut) [Source:HGNC Symbol;Acc:6348]	res	--	--	--	--	-1.15515	0.00421975	--	--
ENSG00000137161	CNPY3	6	canopy FGF sigNAling regulator 3 [Source:HGNC Symbol;Acc:11968]	non-res	--	--	--	--	--	--	0.00599947	0.113968
ENSG00000137200	CMTR1	6	cap methyltransferase 1 [Source:HGNC Symbol;Acc:21077]	non-res	--	--	--	--	--	--	0.0024081	0.120692
ENSG00000137860	SLC28A2	15	solute carrier family 28 (concentrative nucleoside transporter), member 2 [Source:HGNC Symbol;Acc:11002]	res	--	--	--	--	-5.49571	6.41379e-05	0.000155114	3.13527
ENSG00000138640	FAM13A	4	family with sequence similarity 13, member A [Source:HGNC Symbol;Acc:19367]	res	-1.79469	0.000826979	-1.07833	0.00420317	-2.23854	1.45889e-09	2.7618e-06	0.461555
ENSG00000139617	RP11-298P3.4	13	Uncharacterized protein [Source:UniProtKB/TrEMBL;Acc:D6RDP5]	non-res	--	--	1.19926	0.00420317	1.81405	0.000534844	0.00381205	0.555433
ENSG00000140307	GTF2A2	15	general transcription factor IIA, 2, 12kDa [Source:HGNC Symbol;Acc:4647]	res	--	--	--	--	--	--	0.000617301	0.0937189
ENSG00000140400	MAN2C1	15	mannosidase, alpha, class 2C, member 1 [Source:HGNC Symbol;Acc:6827]	non-res	--	--	--	--	--	--	0.00120376	0.173386
ENSG00000140675	SLC5A2	16	solute carrier family 5 (sodium/glucose cotransporter), member 2 [Source:HGNC Symbol;Acc:11037]	res	--	--	--	--	--	--	0.00258416	1.61201
ENSG00000142188	TMEM50B	21	transmembrane protein 50B [Source:HGNC Symbol;Acc:1280]	res	--	--	--	--	--	--	0.00761028	0.110214
ENSG00000142867	BCL10	1	B-cell CLL/lymphoma 10 [Source:HGNC Symbol;Acc:989]	res	--	--	--	--	--	--	0.0086708	0.106438
ENSG00000143153	ATP1B1	1	ATPase, NA+/K+ transporting, beta 1 polypeptide [Source:HGNC Symbol;Acc:804]	res	--	--	-1.11071	0.000181058	-1.35506	7.66182e-05	0.00142816	0.270996
ENSG00000145113	MUC4	3	mucin 4, cell surface associated [Source:HGNC Symbol;Acc:7514]	res	--	--	-1.83541	0.00416238	-2.86619	0.00468378	0.00332432	1.73848
ENSG00000145920	CPLX2	5	complexin 2 [Source:HGNC Symbol;Acc:2310]	non-res	--	--	--	--	--	--	0.00148869	2.81164
ENSG00000146830	GIGYF1	7	GRB10 interacting GYF protein 1 [Source:HGNC Symbol;Acc:9126]	non-res	--	--	--	--	--	--	0.00344372	0.144672
ENSG00000147257	GPC3	X	glypican 3 [Source:HGNC Symbol;Acc:4451]	res	--	--	--	--	-2.91314	0.00361703	--	--
ENSG00000148120	C9orf3	9	chromosome 9 open reading frame 3 [Source:HGNC Symbol;Acc:1361]	non-res	1.14076	0.00812422	--	--	--	--	--	--
ENSG00000148399	DPH7	9	diphthamide biosynthesis 7 [Source:HGNC Symbol;Acc:25199]	non-res	--	--	--	--	--	--	0.00527204	0.136009
ENSG00000148926	ADM	11	adrenomedullin [Source:HGNC Symbol;Acc:259]	res	--	--	--	--	--	--	0.00569377	0.464359
ENSG00000149573	MPZL2	11	myelin protein zero-like 2 [Source:HGNC Symbol;Acc:3496]	res	--	--	--	--	--	--	0.0051869	0.301089
ENSG00000153132	CLGN	4	calmegin [Source:HGNC Symbol;Acc:2060]	non-res	2.65415	2.89179e-05	--	--	--	--	1.16099e-05	1.19522
ENSG00000153233	PTPRR	12	protein tyrosine phosphatase, receptor type, R [Source:HGNC Symbol;Acc:9680]	res	--	--	--	--	-1.55324	0.00560624	--	--
ENSG00000153250	RBMS1	2	RNA binding motif, single stranded interacting protein 1 [Source:HGNC Symbol;Acc:9907]	non-res	--	--	--	--	3.03521	0.000363298	--	--
ENSG00000153291	SLC25A27	6	solute carrier family 25, member 27 [Source:HGNC Symbol;Acc:21065]	non-res	--	--	--	--	--	--	0.00375943	0.626187
ENSG00000157259	GATAD1	7	GATA zinc finger domain containing 1 [Source:HGNC Symbol;Acc:29941]	non-res	--	--	--	--	--	--	0.00645965	0.10634
ENSG00000157613	CREB3L1	11	cAMP responsive element binding protein 3-like 1 [Source:HGNC Symbol;Acc:18856]	res	--	--	--	--	--	--	0.00148015	0.902304
ENSG00000158292	GPR153	1	G protein-coupled receptor 153 [Source:HGNC Symbol;Acc:23618]	non-res	--	--	--	--	1.34129	0.00689841	0.00783052	0.462882
ENSG00000158315	RHBDL2	1	rhomboid, veinlet-like 2 (Drosophila) [Source:HGNC Symbol;Acc:16083]	res	--	--	--	--	-1.96995	0.00789801	--	--
ENSG00000159217	IGF2BP1	17	insulin-like growth factor 2 mRNA binding protein 1 [Source:HGNC Symbol;Acc:28866]	res	--	--	--	--	-4.24544	0.00485765	--	--
ENSG00000159399	HK2	2	hexokiNAse 2 [Source:HGNC Symbol;Acc:4923]	res	--	--	--	--	-1.06479	0.000180169	0.00145587	0.205874
ENSG00000161955	TNFSF13	17	tumor necrosis factor (ligand) superfamily, member 13 [Source:HGNC Symbol;Acc:11928]	res	--	--	-1.21563	0.000819245	-1.28949	0.000717805	0.00271555	0.356741
ENSG00000162391	FAM151A	1	family with sequence similarity 151, member A [Source:HGNC Symbol;Acc:25032]	res	--	--	--	--	--	--	0.00234837	2.55732
ENSG00000162591	MEGF6	1	multiple EGF-like-domains 6 [Source:HGNC Symbol;Acc:3232]	res	--	--	--	--	--	--	0.0036015	1.20729
ENSG00000162896	PIGR	1	polymeric immunoglobulin receptor [Source:HGNC Symbol;Acc:8968]	res	--	--	-4.15244	2.61029e-07	-6.38027	1.66395e-07	4.30058e-06	2.89177
ENSG00000163071	SPATA18	4	spermatogenesis associated 18 [Source:HGNC Symbol;Acc:29579]	res	--	--	--	--	-2.83178	0.00958662	--	--
ENSG00000163286	ALPPL2	2	alkaline phosphatase, placental-like 2 [Source:HGNC Symbol;Acc:441]	res	--	--	-3.59778	1.74467e-08	-5.35948	4.10582e-06	5.58584e-05	2.37256
ENSG00000163879	DNALI1	1	dynein, axonemal, light intermediate chain 1 [Source:HGNC Symbol;Acc:14353]	res	--	--	-1.87716	0.00214958	--	--	--	--
ENSG00000164096	C4orf3	4	chromosome 4 open reading frame 3 [Source:HGNC Symbol;Acc:19225]	res	--	--	--	--	--	--	0.000164148	0.11332
ENSG00000165661	QSOX2	9	quiescin Q6 sulfhydryl oxidase 2 [Source:HGNC Symbol;Acc:30249]	non-res	--	--	--	--	--	--	0.00586245	0.119799
ENSG00000165915	SLC39A13	11	solute carrier family 39 (zinc transporter), member 13 [Source:HGNC Symbol;Acc:20859]	non-res	--	--	--	--	--	--	0.0045586	0.152327
ENSG00000166106	ADAMTS15	11	ADAM metallopeptidase with thrombospondin type 1 motif, 15 [Source:HGNC Symbol;Acc:16305]	res	-2.23625	0.00513932	-2.37147	6.32006e-05	-3.0819	0.00221784	2.74757e-08	1.39064
ENSG00000166391	MOGAT2	11	monoacylglycerol O-acyltransferase 2 [Source:HGNC Symbol;Acc:23248]	res	-2.34834	0.00748313	-1.66443	0.00732822	-3.10271	0.000136207	0.000336563	1.3268
ENSG00000166503	HDGFRP3	15	Hepatoma-derived growth factor-related protein 3 [Source:UniProtKB/Swiss-Prot;Acc:Q9Y3E1]	res	--	--	-2.38376	0.00224376	--	--	0.00604903	2.91093
ENSG00000166816	LDHD	16	lactate dehydrogeNAse D [Source:HGNC Symbol;Acc:19708]	res	--	--	-1.588	0.00282711	-1.72075	0.00752153	--	--
ENSG00000166825	ANPEP	15	alanyl (membrane) aminopeptidase [Source:HGNC Symbol;Acc:500]	res	--	--	--	--	-3.52039	0.00148679	--	--
ENSG00000167617	CDC42EP5	19	CDC42 effector protein (Rho GTPase binding) 5 [Source:HGNC Symbol;Acc:17408]	res	--	--	--	--	-1.40711	0.00192321	0.00599947	0.437701
ENSG00000167772	ANGPTL4	19	angiopoietin-like 4 [Source:HGNC Symbol;Acc:16039]	res	--	--	--	--	-1.56756	0.0063962	--	--
ENSG00000167964	RAB26	16	RAB26, member RAS oncogene family [Source:HGNC Symbol;Acc:14259]	res	--	--	-1.42137	0.00623617	--	--	--	--
ENSG00000167971	CASKIN1	16	CASK interacting protein 1 [Source:HGNC Symbol;Acc:20879]	res	--	--	-1.64254	0.00214958	-2.50181	0.00189713	0.000185373	1.1628
ENSG00000169962	TAS1R3	1	taste receptor, type 1, member 3 [Source:HGNC Symbol;Acc:15661]	non-res	--	--	--	--	2.73363	0.00048459	0.000200541	1.20746
ENSG00000170011	MYRIP	3	myosin VIIA and Rab interacting protein [Source:HGNC Symbol;Acc:19156]	non-res	--	--	1.75183	0.00623617	--	--	0.00234837	1.47272
ENSG00000170099	SERPINA6	14	serpin peptidase inhibitor, clade A (alpha-1 antiproteiNAse, antitrypsin), member 6 [Source:HGNC Symbol;Acc:1540]	res	--	--	--	--	-3.00278	0.00928675	0.00932258	2.06396
ENSG00000170345	FOS	14	FBJ murine osteosarcoma viral oncogene homolog [Source:HGNC Symbol;Acc:3796]	res	--	--	--	--	--	--	0.00545418	0.4666
ENSG00000170369	CST2	20	cystatin SA [Source:HGNC Symbol;Acc:2474]	res	--	--	--	--	-4.83247	0.00209622	--	--
ENSG00000170373	CST1	20	cystatin SN [Source:HGNC Symbol;Acc:2473]	res	--	--	--	--	-4.5597	0.0032397	--	--
ENSG00000170525	PFKFB3	10	6-phosphofructo-2-kiNAse/fructose-2,6-biphosphatase 3 [Source:HGNC Symbol;Acc:8874]	res	-1.19954	0.000279688	--	--	-1.24709	0.000363298	7.87086e-07	0.236436
ENSG00000170577	SIX2	2	SIX homeobox 2 [Source:HGNC Symbol;Acc:10888]	non-res	2.71211	0.00895703	--	--	--	--	--	--
ENSG00000170745	KCNS3	2	potassium voltage-gated channel, delayed-rectifier, subfamily S, member 3 [Source:HGNC Symbol;Acc:6302]	res	--	--	-1.34768	0.00238698	-2.74875	0.00492643	0.00574642	1.73466
ENSG00000171097	CCBL1	9	cysteine conjugate-beta lyase, cytoplasmic [Source:HGNC Symbol;Acc:1564]	non-res	1.07567	0.00656699	--	--	--	--	0.0036015	0.394795
ENSG00000171102	OBP2B	9	odorant binding protein 2B [Source:HGNC Symbol;Acc:23381]	non-res	--	--	--	--	--	--	0.00258416	3.94998
ENSG00000171234	UGT2B7	4	UDP glucuronosyltransferase 2 family, polypeptide B7 [Source:HGNC Symbol;Acc:12554]	res	--	--	--	--	-2.52299	0.00361703	--	--
ENSG00000171314	PGAM1	10	phosphoglycerate mutase 1 (brain) [Source:HGNC Symbol;Acc:8888]	res	--	--	--	--	--	--	0.00145587	0.125837
ENSG00000171456	ASXL1	20	additioNAl sex combs like 1 (Drosophila) [Source:HGNC Symbol;Acc:18318]	non-res	--	--	--	--	--	--	0.0062429	0.128181
ENSG00000172016	REG3A	2	regenerating islet-derived 3 alpha [Source:HGNC Symbol;Acc:8601]	res	--	--	-3.17402	0.00382486	-3.9731	0.00535922	--	--
ENSG00000172426	RSPH9	6	radial spoke head 9 homolog (ChlamydomoNAs) [Source:HGNC Symbol;Acc:21057]	res	--	--	--	--	--	--	0.00381205	2.29846
ENSG00000172803	SNX32	11	sorting nexin 32 [Source:HGNC Symbol;Acc:26423]	res	--	--	--	--	-3.27299	0.00801769	0.000804711	2.42608
ENSG00000174236	REP15	12	RAB15 effector protein [Source:HGNC Symbol;Acc:33748]	res	--	--	--	--	-2.11746	0.00574752	--	--
ENSG00000174992	ZG16	16	zymogen granule protein 16 [Source:HGNC Symbol;Acc:30961]	res	--	--	--	--	-4.85075	0.000140047	0.000151027	2.90176
ENSG00000177238	TRIM72	16	tripartite motif containing 72 [Source:HGNC Symbol;Acc:32671]	res	--	--	-3.16078	3.10716e-11	-5.36092	2.46248e-06	5.58584e-05	2.67238
ENSG00000177984	LCN15	9	lipocalin 15 [Source:HGNC Symbol;Acc:33777]	res	--	--	-4.38945	1.1796e-06	-5.18617	9.02698e-06	9.65056e-05	2.27303
ENSG00000178028	DMAP1	1	DNA methyltransferase 1 associated protein 1 [Source:HGNC Symbol;Acc:18291]	non-res	--	--	--	--	--	--	0.00208721	0.135794
ENSG00000178401	DNAJC22	12	DNAJ (Hsp40) homolog, subfamily C, member 22 [Source:HGNC Symbol;Acc:25802]	res	--	--	--	--	-1.03075	0.00928675	--	--
ENSG00000178538	CA8	8	carbonic anhydrase VIII [Source:HGNC Symbol;Acc:1382]	res	--	--	--	--	-2.76012	0.00728365	--	--
ENSG00000178719	GRINA	8	glutamate receptor, ionotropic, N-methyl D-aspartate-associated protein 1 (glutamate binding) [Source:HGNC Symbol;Acc:4589]	non-res	--	--	--	--	--	--	0.00850944	0.186524
ENSG00000179364	PACS2	14	phosphofurin acidic cluster sorting protein 2 [Source:HGNC Symbol;Acc:23794]	non-res	--	--	--	--	--	--	0.00732813	0.0940109
ENSG00000179431	FJX1	11	four jointed box 1 (Drosophila) [Source:HGNC Symbol;Acc:17166]	non-res	--	--	1.83099	0.00594163	--	--	--	--
ENSG00000179914	ITLN1	1	intelectin 1 (galactofuranose binding) [Source:HGNC Symbol;Acc:18259]	res	--	--	--	--	--	--	0.00626994	3.60856
ENSG00000180185	FAHD1	16	fumarylacetoacetate hydrolase domain containing 1 [Source:HGNC Symbol;Acc:14169]	res	--	--	--	--	--	--	0.00606954	0.132911
ENSG00000180644	PRF1	10	perforin 1 (pore forming protein) [Source:HGNC Symbol;Acc:9360]	non-res	--	--	--	--	--	--	0.000661767	3.42755
ENSG00000181449	SOX2	3	SRY (sex determining region Y)-box 2 [Source:HGNC Symbol;Acc:11195]	non-res	3.43622	9.0744e-06	--	--	5.48187	0.00279324	--	--
ENSG00000181458	TMEM45A	3	transmembrane protein 45A [Source:HGNC Symbol;Acc:25480]	res	--	--	--	--	--	--	0.0012921	1.94876
ENSG00000181690	PLAG1	8	pleiomorphic adenoma gene 1 [Source:HGNC Symbol;Acc:9045]	non-res	--	--	--	--	1.90637	0.00583697	0.00662158	0.826123
ENSG00000181744	C3orf58	3	chromosome 3 open reading frame 58 [Source:HGNC Symbol;Acc:28490]	res	--	--	--	--	--	--	0.00896704	0.238717
ENSG00000182379	NXPH4	12	neurexophilin 4 [Source:HGNC Symbol;Acc:8078]	res	--	--	--	--	-3.19774	0.000449221	--	--
ENSG00000183077	AFMID	17	arylformamidase [Source:HGNC Symbol;Acc:20910]	non-res	--	--	--	--	--	--	0.00513014	0.147708
ENSG00000184709	LRRC26	9	leucine rich repeat containing 26 [Source:HGNC Symbol;Acc:31409]	res	--	--	-2.20294	0.0030619	-2.9888	0.00205001	0.00485284	1.65892
ENSG00000184730	APOBR	16	apolipoprotein B receptor [Source:HGNC Symbol;Acc:24087]	res	--	--	-1.54083	0.00412839	-2.12372	0.00222192	--	--
ENSG00000184992	BRI3BP	12	BRI3 binding protein [Source:HGNC Symbol;Acc:14251]	res	--	--	--	--	--	--	0.00697737	0.164304
ENSG00000185247	MAGEA11	X	melanoma antigen family A, 11 [Source:HGNC Symbol;Acc:6798]	res	--	--	-2.74526	2.24805e-05	-5.93759	0.00788833	--	--
ENSG00000185340	GAS2L1	22	growth arrest-specific 2 like 1 [Source:HGNC Symbol;Acc:16955]	res	--	--	--	--	-1.32237	0.00610039	0.00244289	0.521215
ENSG00000185513	L3MBTL1	20	l(3)mbt-like 1 (Drosophila) [Source:HGNC Symbol;Acc:15905]	non-res	--	--	--	--	1.36641	0.00360343	0.00127978	0.422103
ENSG00000185633	NDUFA4L2	12	NADH dehydrogeNAse (ubiquinone) 1 alpha subcomplex, 4-like 2 [Source:HGNC Symbol;Acc:29836]	res	-3.85917	0.00895703	--	--	-4.96837	7.22317e-06	0.00194134	2.89031
ENSG00000185896	LAMP1	13	lysosomal-associated membrane protein 1 [Source:HGNC Symbol;Acc:6499]	non-res	--	--	--	--	--	--	0.00767047	0.172511
ENSG00000185950	IRS2	13	insulin receptor substrate 2 [Source:HGNC Symbol;Acc:6126]	non-res	--	--	--	--	1.4518	0.000495826	0.00617569	0.432654
ENSG00000186314	PRELID2	5	PRELI domain containing 2 [Source:HGNC Symbol;Acc:28306]	res	--	--	--	--	--	--	0.00820845	0.222186
ENSG00000186352	ANKRD37	4	ankyrin repeat domain 37 [Source:HGNC Symbol;Acc:29593]	res	--	--	--	--	-1.70121	0.000466928	0.00117716	0.525457
ENSG00000186918	ZNF395	8	zinc finger protein 395 [Source:HGNC Symbol;Acc:18737]	res	--	--	--	--	--	--	0.00587402	0.140867
ENSG00000187808	SOWAHD	X	sosondowah ankyrin repeat domain family member D [Source:HGNC Symbol;Acc:32960]	res	--	--	--	--	--	--	0.00366908	0.698298
ENSG00000188163	FAM166A	9	family with sequence similarity 166, member A [Source:HGNC Symbol;Acc:33818]	res	--	--	--	--	--	--	0.00704389	1.66439
ENSG00000188760	TMEM198	2	transmembrane protein 198 [Source:HGNC Symbol;Acc:33704]	non-res	1.72879	0.00656699	--	--	--	--	--	--
ENSG00000189058	APOD	3	apolipoprotein D [Source:HGNC Symbol;Acc:612]	res	--	--	-2.66155	0.00450952	--	--	--	--
ENSG00000189280	GJB5	1	gap junction protein, beta 5, 31.1kDa [Source:HGNC Symbol;Acc:4287]	res	--	--	--	--	--	--	0.00845355	2.40455
ENSG00000196188	CTSE	1	cathepsin E [Source:HGNC Symbol;Acc:2530]	res	--	--	-3.62537	0.000210215	-3.94132	0.000495826	0.000242853	2.21952
ENSG00000196549	MME	3	membrane metallo-endopeptidase [Source:HGNC Symbol;Acc:7154]	non-res	--	--	--	--	--	--	0.0045586	3.37684
ENSG00000196754	S100A2	1	S100 calcium binding protein A2 [Source:HGNC Symbol;Acc:10492]	non-res	--	--	1.42396	0.00972514	--	--	0.00870129	0.632211
ENSG00000196963	PCDHB16	5	protocadherin beta 16 [Source:HGNC Symbol;Acc:14546]	res	--	--	-1.57753	0.00132537	--	--	--	--
ENSG00000196968	FUT11	10	fucosyltransferase 11 (alpha (1,3) fucosyltransferase) [Source:HGNC Symbol;Acc:19233]	res	-1.44436	0.000279688	--	--	-1.16126	0.00965698	0.00021856	0.358632
ENSG00000197043	ANXA6	5	annexin A6 [Source:HGNC Symbol;Acc:544]	non-res	--	--	--	--	2.36313	0.00728365	0.00873485	1.43307
ENSG00000197457	STMN3	20	stathmin-like 3 [Source:HGNC Symbol;Acc:15926]	non-res	--	--	--	--	2.77617	0.00222192	--	--
ENSG00000197520	FAM177B	1	family with sequence similarity 177, member B [Source:HGNC Symbol;Acc:34395]	res	--	--	--	--	-2.71859	0.00801769	--	--
ENSG00000197766	CFD	19	complement factor D (adipsin) [Source:HGNC Symbol;Acc:2771]	res	-2.40845	0.00656699	--	--	-2.67719	0.000363298	4.94888e-05	1.10239
ENSG00000197818	SLC9A8	20	solute carrier family 9, subfamily A (NHE8, cation proton antiporter 8), member 8 [Source:HGNC Symbol;Acc:20728]	non-res	--	--	--	--	--	--	0.00767047	0.12607
ENSG00000197930	ERO1L	14	ERO1-like (S. cerevisiae) [Source:HGNC Symbol;Acc:13280]	res	--	--	--	--	-1.02161	0.000495826	0.00388879	0.233767
ENSG00000197943	PLCG2	16	phospholipase C, gamma 2 (phosphatidylinositol-specific) [Source:HGNC Symbol;Acc:9066]	non-res	1.57849	0.00656699	--	--	--	--	--	--
ENSG00000198125	MB	22	myoglobin [Source:HGNC Symbol;Acc:6915]	res	--	--	-1.63737	0.00672516	-2.62036	0.00269785	0.00715025	1.60425
ENSG00000198488	B3GNT6	11	UDP-GlcNAc:betaGal beta-1,3-N-acetylglucosaminyltransferase 6 (core 3 synthase) [Source:HGNC Symbol;Acc:24141]	res	--	--	--	--	-3.97782	0.00354539	--	--
ENSG00000198794	SCAMP5	15	secretory carrier membrane protein 5 [Source:HGNC Symbol;Acc:30386]	non-res	1.54116	0.00588488	--	--	2.1389	0.00511575	--	--
ENSG00000198910	L1CAM	X	L1 cell adhesion molecule [Source:HGNC Symbol;Acc:6470]	non-res	--	--	1.75269	0.00251717	2.27645	0.00209315	--	--
ENSG00000204128	C2orf72	2	chromosome 2 open reading frame 72 [Source:HGNC Symbol;Acc:27418]	res	--	--	--	--	--	--	0.00617569	0.733611
ENSG00000204348	DXO	6	decapping exoribonuclease [Source:HGNC Symbol;Acc:2992]	non-res	--	--	--	--	--	--	0.00301159	0.174108
ENSG00000204386	NEU1	6	sialidase 1 (lysosomal sialidase) [Source:HGNC Symbol;Acc:7758]	non-res	--	--	--	--	1.01341	0.00583697	0.00522379	0.277015
ENSG00000204387	C6orf48	6	chromosome 6 open reading frame 48 [Source:HGNC Symbol;Acc:19078]	non-res	--	--	--	--	--	--	0.000394216	0.18528
ENSG00000204542	C6orf15	6	chromosome 6 open reading frame 15 [Source:HGNC Symbol;Acc:13927]	non-res	--	--	--	--	--	--	0.00375701	2.73893
ENSG00000213002	AC120194.1	8		res	--	--	--	--	--	--	0.00908784	2.11797
ENSG00000214050	FBXO16	8	F-box protein 16 [Source:HGNC Symbol;Acc:13618]	res	--	--	--	--	--	--	0.00388879	0.214219
ENSG00000214078	CPNE1	20	copine I [Source:HGNC Symbol;Acc:2314]	non-res	--	--	--	--	--	--	0.0026252	0.206829
ENSG00000214167	AC005544.1	17	Uncharacterized protein [Source:UniProtKB/TrEMBL;Acc:H0Y3C3]	non-res	--	--	2.70804	0.00156703	3.81098	0.00414229	--	--
ENSG00000215621	AC174470.1	17		non-res	--	--	--	--	1.14434	0.00629296	--	--
ENSG00000225663	FAM195B	17	family with sequence similarity 195, member B [Source:HGNC Symbol;Acc:28007]	non-res	--	--	1.05535	0.00560013	1.26751	0.00426315	--	--
ENSG00000228049	POLR2J2	7	DNA-directed RNA polymerase II subunit RPB11-b1 [Source:RefSeq peptide;Acc:NP_116581]	non-res	1.16161	0.00875817	--	--	--	--	0.00820752	0.351364
ENSG00000232070	TMEM253	14	transmembrane protein 253 [Source:HGNC Symbol;Acc:32545]	res	--	--	-1.24913	0.00675118	--	--	--	--
ENSG00000240583	AQP1	7	aquaporin 1 (Colton blood group) [Source:HGNC Symbol;Acc:633]	res	--	--	--	--	--	--	0.000740552	1.10218
ENSG00000243279	PRAF2	X	PRA1 domain family, member 2 [Source:HGNC Symbol;Acc:28911]	non-res	--	--	--	--	--	--	0.00771103	0.504746
ENSG00000243708	PLA2G4B	15	phospholipase A2, group IVB (cytosolic) [Source:HGNC Symbol;Acc:9036]	non-res	--	--	--	--	--	--	0.00308313	0.243738
ENSG00000243709	LEFTY1	1	left-right determiNAtion factor 1 [Source:HGNC Symbol;Acc:6552]	res	-4.04446	0.00268147	-2.50256	0.00317905	-3.90622	0.00222192	7.63316e-05	2.62469
ENSG00000250424	AQP1	7	Uncharacterized protein [Source:UniProtKB/TrEMBL;Acc:K7N7A8]	res	--	--	--	--	--	--	0.00341962	1.15101
ENSG00000260092	RP11-77K12.7	16		res	--	--	--	--	-2.79417	0.000836928	0.00020358	1.2354
ENSG00000260170	RP11-96O20.4	15	Uncharacterized protein [Source:UniProtKB/TrEMBL;Acc:H3BNX3]	res	--	--	--	--	-1.18035	0.0010413	0.00832336	0.330635
ENSG00000261359	C16orf98	16	chromosome 16 open reading frame 98 [Source:HGNC Symbol;Acc:45036]	res	--	--	--	--	--	--	0.00875736	1.17387
ENSG00000267110	CTD-2587H24.4	19		res	--	--	--	--	--	--	0.00362221	0.754197
ENSG00000267368	UPK3BL	7	uroplakin 3B-like [Source:HGNC Symbol;Acc:37278]	non-res	1.25074	0.00772452	--	--	--	--	0.00736924	0.367607
ENSG00000267645	POLR2J2	7	polymerase (RNA) II (DNA directed) polypeptide J2 [Source:HGNC Symbol;Acc:23208]	non-res	1.23166	0.00797132	--	--	--	--	0.00728517	0.360151
ENSG00000268059	AL441883.1	6	Uncharacterized protein [Source:UniProtKB/TrEMBL;Acc:M0R2E0]	res	--	--	--	--	-2.5818	0.00360343	0.00171133	1.36798
ENSG00000268552	AL109927.1	1	HCG2032222; PRO2047; Uncharacterized protein [Source:UniProtKB/TrEMBL;Acc:Q9UHS2]	res	--	--	--	--	--	--	0.00870129	1.42139
ENSG00000268702	AL049829.1	14	Uncharacterized protein [Source:UniProtKB/TrEMBL;Acc:M0R3A9]	res	--	--	--	--	--	--	0.00878938	1.85477
ENSG00000268863	AC135048.1	16	Uncharacterized protein [Source:UniProtKB/TrEMBL;Acc:Q6PJ53]	res	--	--	--	--	--	--	0.00599947	2.38637
ENSG00000269808	AC010327.2	19	Uncharacterized protein; cDNA FLJ45856 fis, clone OCBBF2025631 [Source:UniProtKB/TrEMBL;Acc:Q6ZS40]	res	--	--	--	--	--	--	0.00775359	2.04044
