# Supplementary material for: Molecular dissection of colorectal cancer in pre-clinical models identifies biomarkers predicting sensitivity to EGFR inhibitors
Source: Nat Commun. 2017 Feb 10;8:14262. doi: 10.1038/ncomms14262 (PMC5309787; doi:10.1038/ncomms14262)
Supplement: Supplementary Data 16 — Classification of responders and non-responders for 5-FU treatment. [file ncomms14262-s18.xlsx]

## Sheet: 5-FU_mini_classifier_PDX
Supplementary Data 16: Classification of responders and non-responders for 5-FU treatment. Worksheet 1: The mini classifier of 5-FU response contains 14 genes. Column E indicates the relationship between gene up-regulation and drug response in the PDX models. Results of the different setups (see methods), used to identify the mini classifier are listed from column F-M. Worksheet 2: OT patient tum…
Ensembl gene ID	symbol	chr	description	respose.anno	setup-b_logFC	setup-b_FDR	setup-a_logFC	setup-a_FDR	setup-c_logFC	setup-c_FDR	setup-d_FDR	setup-d_disp
ENSG00000080007	DDX43	6	DEAD (Asp-Glu-Ala-Asp) box polypeptide 43 [Source:HGNC Symbol;Acc:18677]	non-res	--	--	--	--	5.97459	0.00205001	--	--
ENSG00000087086	FTL	19	ferritin, light polypeptide [Source:HGNC Symbol;Acc:3999]	non-res	--	--	1.07904	0.000142441	1.01652	0.00140064	0.000494747	0.208328
ENSG00000112486	CCR6	6	chemokine (C-C motif) receptor 6 [Source:HGNC Symbol;Acc:1607]	res	--	--	--	--	--	--	0.0045586	0.930649
ENSG00000119760	SUPT7L	2	suppressor of Ty 7 (S. cerevisiae)-like [Source:HGNC Symbol;Acc:30632]	non-res	--	--	--	--	--	--	0.00639271	0.0735618
ENSG00000128645	HOXD1	2	homeobox D1 [Source:HGNC Symbol;Acc:5132]	res	--	--	-1.81588	0.000669284	--	--	--	--
ENSG00000135324	MRAP2	6	melanocortin 2 receptor accessory protein 2 [Source:HGNC Symbol;Acc:21232]	res	--	--	-1.68907	0.0058291	--	--	--	--
ENSG00000157259	GATAD1	7	GATA zinc finger domain containing 1 [Source:HGNC Symbol;Acc:29941]	non-res	--	--	--	--	--	--	0.00645965	0.10634
ENSG00000158315	RHBDL2	1	rhomboid, veinlet-like 2 (Drosophila) [Source:HGNC Symbol;Acc:16083]	res	--	--	--	--	-1.96995	0.00789801	--	--
ENSG00000161955	TNFSF13	17	tumor necrosis factor (ligand) superfamily, member 13 [Source:HGNC Symbol;Acc:11928]	res	--	--	-1.21563	0.000819245	-1.28949	0.000717805	0.00271555	0.356741
ENSG00000170011	MYRIP	3	myosin VIIA and Rab interacting protein [Source:HGNC Symbol;Acc:19156]	non-res	--	--	1.75183	0.00623617	--	--	0.00234837	1.47272
ENSG00000179364	PACS2	14	phosphofurin acidic cluster sorting protein 2 [Source:HGNC Symbol;Acc:23794]	non-res	--	--	--	--	--	--	0.00732813	0.0940109
ENSG00000185247	MAGEA11	X	melanoma antigen family A, 11 [Source:HGNC Symbol;Acc:6798]	res	--	--	-2.74526	2.24805e-05	-5.93759	0.00788833	--	--
ENSG00000197818	SLC9A8	20	solute carrier family 9, subfamily A (NHE8, cation proton antiporter 8), member 8 [Source:HGNC Symbol;Acc:20728]	non-res	--	--	--	--	--	--	0.00767047	0.12607
ENSG00000198910	L1CAM	X	L1 cell adhesion molecule [Source:HGNC Symbol;Acc:6470]	non-res	--	--	1.75269	0.00251717	2.27645	0.00209315	--	--

## Sheet: OT_prediction_with_mini_classfi
Supplementary Data 16: Classification of responders and non-responders for 5-FU treatment. Worksheet 1: The mini classifier of 5-FU response contains 14 genes. Column E indicates the relationship between gene up-regulation and drug response in the PDX models. Results of the different setups (see methods), used to identify the mini classifier are listed from column F-M. Worksheet 2: OT patient tum…
sample	3 main groups	6 subgroups	Prediction
101_MET	ASCL2/MYC	B	Resistance
108_T	ASCL2/MYC	B	Resistance
114_T	ASCL2/MYC	B	Resistance
116_T	ASCL2/MYC	B	Resistance
118_MET	ASCL2/MYC	B	Resistance
118_T1	ASCL2/MYC	E	Resistance
118_T2	ASCL2/MYC	B	Resistance
132_T	ASCL2/MYC	B	Resistance
133_T	ASCL2/MYC	B	Resistance
153_T	ASCL2/MYC	B	Resistance
160_T	ASCL2/MYC	B	Resistance
163_T	ASCL2/MYC	B	Resistance
191_T	ASCL2/MYC	B	Resistance
202_T	ASCL2/MYC	B	Resistance
206_T	ASCL2/MYC	E	Resistance
215_T	ASCL2/MYC	B	Resistance
227_T	ASCL2/MYC	B	Resistance
235_MET	ASCL2/MYC	B	Resistance
277_MET	ASCL2/MYC	B	Resistance
286_T	ASCL2/MYC	E	Resistance
288_MET	ASCL2/MYC	B	Resistance
292_MET	ASCL2/MYC	E	Resistance
329_T	ASCL2/MYC	E	Resistance
347_MET2	ASCL2/MYC	B	Resistance
364_MET	ASCL2/MYC	E	Resistance
105_T	ASCL2/MYC	B	Response
152_T	ASCL2/MYC	B	Response
201_T2	ASCL2/MYC	B	Response
300_T	ASCL2/MYC	E	Response
319_T	ASCL2/MYC	B	Response
330_T	ASCL2/MYC	E	Response
102_MET	ECM/EMT	C	Resistance
103_MET	ECM/EMT	A	Resistance
109_T	ECM/EMT	A	Resistance
135_T	ECM/EMT	C	Resistance
151_METa	ECM/EMT	C	Resistance
151_METb	ECM/EMT	C	Resistance
154_MET	ECM/EMT	A	Resistance
155_T	ECM/EMT	A	Resistance
159_T	ECM/EMT	A	Resistance
167_T	ECM/EMT	A	Resistance
168_T	ECM/EMT	C	Resistance
170_T1	ECM/EMT	A	Resistance
170_T2	ECM/EMT	A	Resistance
175_T	ECM/EMT	C	Resistance
190_T	ECM/EMT	A	Resistance
195_T	ECM/EMT	A	Resistance
212_T	ECM/EMT	C	Resistance
233_MET	ECM/EMT	A	Resistance
250_T	ECM/EMT	A	Resistance
315_MET	ECM/EMT	A	Resistance
123_T	ECM/EMT	A	Response
134_T	ECM/EMT	A	Response
142_T	ECM/EMT	C	Response
171_MET1	ECM/EMT	A	Response
100_MET	Entero/Goblets	A	Resistance
111_T	Entero/Goblets	F	Resistance
112_T	Entero/Goblets	D	Resistance
148_T	Entero/Goblets	A	Resistance
164_T	Entero/Goblets	D	Resistance
165_T	Entero/Goblets	B	Resistance
172_T	Entero/Goblets	B	Resistance
269_T	Entero/Goblets	D	Resistance
273_T	Entero/Goblets	F	Resistance
289_T	Entero/Goblets	F	Resistance
320_T	Entero/Goblets	F	Resistance
352_MET	Entero/Goblets	D	Resistance
106_T	Entero/Goblets	D	Response
113_T	Entero/Goblets	F	Response
157_T	Entero/Goblets	D	Response
161_T	Entero/Goblets	F	Response
162_T	Entero/Goblets	D	Response
171_MET2	Entero/Goblets	D	Response
176_T	Entero/Goblets	D	Response
181_T	Entero/Goblets	F	Response
183_T	Entero/Goblets	F	Response
185_T	Entero/Goblets	F	Response
189_T	Entero/Goblets	D	Response
193_T	Entero/Goblets	F	Response
194_T	Entero/Goblets	D	Response
196_T	Entero/Goblets	D	Response
210_T	Entero/Goblets	F	Response
234_T	Entero/Goblets	D	Response
238_T	Entero/Goblets	F	Response
261_T	Entero/Goblets	F	Response
278_T1	Entero/Goblets	D	Response
323_T	Entero/Goblets	F	Response
327_T	Entero/Goblets	D	Response
351_MET	Entero/Goblets	D	Response
372_T1	Entero/Goblets	D	Response

## Sheet: cross-validation
Supplementary Data 16: Classification of responders and non-responders for 5-FU treatment. Worksheet 1: The mini classifier of 5-FU response contains 14 genes. Column E indicates the relationship between gene up-regulation and drug response in the PDX models. Results of the different setups (see methods), used to identify the mini classifier are listed from column F-M. Worksheet 2: OT patient tum…
features	data set	True positive	False positive	False negative	True negative	sensitivity	specificity	balanced accuracy
mini	OT_PDX	15	1	1	32	0.9375	0.969697	0.953598
