# Supplementary material for: Molecular dissection of colorectal cancer in pre-clinical models identifies biomarkers predicting sensitivity to EGFR inhibitors
Source: Nat Commun. 2017 Feb 10;8:14262. doi: 10.1038/ncomms14262 (PMC5309787; doi:10.1038/ncomms14262)
Supplement: Supplementary Data 17 — Classification of responders and non-responders for cetuximab treatment. [file ncomms14262-s19.xlsx]

## Sheet: Cetuximab_mini_classifier
Supplementary Data 17: Classification of responders and non-responders for cetuximab treatment. Worksheet 1: The mini classifier of cetuximab response contains 16 genes. Column E shows the relationships between gene up-regulation and drug response in the PDX models. Columns F-M display results from different setups, used to identify the gene signature associated with cetuximab response data (see …
Ensembl gene ID	symbol	chr	description	respose.anno	setup-b_logFC	setup-b_FDR	setup-a_logFC	setup-a_FDR	setup-c_logFC	setup-c_FDR	setup-d_FDR	setup-d_disp
ENSG00000010810	FYN	6	FYN oncogene related to SRC, FGR, YES [Source:HGNC Symbol;Acc:4037]	non-res	--	--	1.8359	0.00241273	2.21699	0.0037975	--	--
ENSG00000095637	SORBS1	10	sorbin and SH3 domain containing 1 [Source:HGNC Symbol;Acc:14565]	res	--	--	-1.35839	0.00107041	--	--	0.000982816	0.54783
ENSG00000103544	C16orf62	16	chromosome 16 open reading frame 62 [Source:HGNC Symbol;Acc:24641]	non-res	--	--	1.53163	0.0067964	--	--	--	--
ENSG00000124882	EREG	4	epiregulin [Source:HGNC Symbol;Acc:3443]	res	--	--	-2.25087	0.000109949	--	--	0.00073405	1.06326
ENSG00000128709	HOXD9	2	homeobox D9 [Source:HGNC Symbol;Acc:5140]	non-res	--	--	2.08161	0.00207736	2.64144	0.00691708	--	--
ENSG00000131477	RAMP2	17	receptor (G protein-coupled) activity modifying protein 2 [Source:HGNC Symbol;Acc:9844]	res	--	--	-2.25366	0.000722789	--	--	--	--
ENSG00000140105	WARS	14	tryptophanyl-tRNA synthetase [Source:HGNC Symbol;Acc:12729]	non-res	--	--	--	--	--	--	0.00345648	0.142446
ENSG00000158467	AHCYL2	7	adenosylhomocysteiNAse-like 2 [Source:HGNC Symbol;Acc:22204]	non-res	--	--	--	--	--	--	0.00209866	0.467205
ENSG00000158555	GDPD5	11	glycerophosphodiester phosphodiesterase domain containing 5 [Source:HGNC Symbol;Acc:28804]	res	--	--	-1.65594	6.49725e-05	--	--	--	--
ENSG00000164818	HEATR2	7	HEAT repeat containing 2 [Source:HGNC Symbol;Acc:26013]	res	--	--	--	--	--	--	0.00336144	0.108556
ENSG00000169903	TM4SF4	3	transmembrane 4 L six family member 4 [Source:HGNC Symbol;Acc:11856]	non-res	--	--	--	--	--	--	0.00145086	2.86876
ENSG00000173757	STAT5B	17	sigNAl transducer and activator of transcription 5B [Source:HGNC Symbol;Acc:11367]	res	--	--	--	--	--	--	0.002782	0.145679
ENSG00000175575	PAAF1	11	proteasomal ATPase-associated factor 1 [Source:HGNC Symbol;Acc:25687]	res	--	--	--	--	--	--	0.00255669	0.167616
ENSG00000175606	TMEM70	8	transmembrane protein 70 [Source:HGNC Symbol;Acc:26050]	res	--	--	--	--	--	--	0.00633623	0.13903
ENSG00000181449	SOX2	3	SRY (sex determining region Y)-box 2 [Source:HGNC Symbol;Acc:11195]	non-res	--	--	3.333	0.000565262	--	--	--	--
ENSG00000196378	ZNF34	8	zinc finger protein 34 [Source:HGNC Symbol;Acc:13098]	res	--	--	--	--	--	--	0.00464437	0.320258

## Sheet: OT_sample_predction_mini_classi
Supplementary Data 17: Classification of responders and non-responders for cetuximab treatment. Worksheet 1: The mini classifier of cetuximab response contains 16 genes. Column E shows the relationships between gene up-regulation and drug response in the PDX models. Columns F-M display results from different setups, used to identify the gene signature associated with cetuximab response data (see …
sample	3 main groups	6 subgroups	Prediction
100_MET	Entero/Goblets	A	Resistance
101_MET	ASCL2/MYC	B	Resistance
102_MET	ECM/EMT	C	Resistance
103_MET	ECM/EMT	A	Resistance
105_T	ASCL2/MYC	B	Response
106_T	Entero/Goblets	D	Resistance
108_T	ASCL2/MYC	B	Resistance
109_T	ECM/EMT	A	Resistance
111_T	Entero/Goblets	F	Resistance
112_T	Entero/Goblets	D	Resistance
113_T	Entero/Goblets	F	Resistance
114_T	ASCL2/MYC	B	Resistance
116_T	ASCL2/MYC	B	Response
118_MET	ASCL2/MYC	B	Resistance
118_T1	ASCL2/MYC	E	Resistance
118_T2	ASCL2/MYC	B	Response
123_T	ECM/EMT	A	Resistance
132_T	ASCL2/MYC	B	Resistance
133_T	ASCL2/MYC	B	Response
134_T	ECM/EMT	A	Resistance
135_T	ECM/EMT	C	Resistance
142_T	ECM/EMT	C	Resistance
148_T	Entero/Goblets	A	Resistance
151_METa	ECM/EMT	C	Resistance
151_METb	ECM/EMT	C	Resistance
152_T	ASCL2/MYC	B	Response
153_T	ASCL2/MYC	B	Response
154_MET	ECM/EMT	A	Response
155_T	ECM/EMT	A	Resistance
157_T	Entero/Goblets	D	Resistance
159_T	ECM/EMT	A	Resistance
160_T	ASCL2/MYC	B	Response
161_T	Entero/Goblets	F	Resistance
162_T	Entero/Goblets	D	Resistance
163_T	ASCL2/MYC	B	Response
164_T	Entero/Goblets	D	Resistance
165_T	Entero/Goblets	B	Resistance
167_T	ECM/EMT	A	Response
168_T	ECM/EMT	C	Resistance
170_T1	ECM/EMT	A	Response
170_T2	ECM/EMT	A	Resistance
171_MET1	ECM/EMT	A	Resistance
171_MET2	Entero/Goblets	D	Resistance
172_T	Entero/Goblets	B	Resistance
175_T	ECM/EMT	C	Resistance
176_T	Entero/Goblets	D	Resistance
181_T	Entero/Goblets	F	Response
183_T	Entero/Goblets	F	Resistance
185_T	Entero/Goblets	F	Resistance
189_T	Entero/Goblets	D	Resistance
190_T	ECM/EMT	A	Resistance
191_T	ASCL2/MYC	B	Response
193_T	Entero/Goblets	F	Resistance
194_T	Entero/Goblets	D	Resistance
195_T	ECM/EMT	A	Resistance
196_T	Entero/Goblets	D	Resistance
201_T2	ASCL2/MYC	B	Resistance
202_T	ASCL2/MYC	B	Resistance
206_T	ASCL2/MYC	E	Resistance
210_T	Entero/Goblets	F	Resistance
212_T	ECM/EMT	C	Resistance
215_T	ASCL2/MYC	B	Response
227_T	ASCL2/MYC	B	Response
233_MET	ECM/EMT	A	Response
234_T	Entero/Goblets	D	Resistance
235_MET	ASCL2/MYC	B	Response
238_T	Entero/Goblets	F	Resistance
250_T	ECM/EMT	A	Resistance
261_T	Entero/Goblets	F	Resistance
269_T	Entero/Goblets	D	Resistance
273_T	Entero/Goblets	F	Response
277_MET	ASCL2/MYC	B	Resistance
278_T	Entero/Goblets	D	Resistance
286_T	ASCL2/MYC	E	Response
288_MET	ASCL2/MYC	B	Response
289_T	Entero/Goblets	F	Resistance
292_MET	ASCL2/MYC	E	Response
300_T	ASCL2/MYC	E	Response
315_MET	ECM/EMT	A	Response
319_T	ASCL2/MYC	B	Response
320_T	Entero/Goblets	F	Resistance
323_T	Entero/Goblets	F	Resistance
327_T	Entero/Goblets	D	Resistance
329_T	ASCL2/MYC	E	Response
330_T	ASCL2/MYC	E	Response
347_MET2	ASCL2/MYC	B	Response
351_MET	Entero/Goblets	D	Resistance
352_MET	Entero/Goblets	D	Resistance
364_MET	ASCL2/MYC	E	Response
372_T1	Entero/Goblets	D	Resistance
